# Supplementary material for: Circulating trans fatty acids are associated with prostate cancer in Ghanaian and American men
Source: Nat Commun. 2023 Jul 19;14:4322. doi: 10.1038/s41467-023-39865-9 (PMC10356769; doi:10.1038/s41467-023-39865-9)
Supplement: Supplementary file 4 — Supplementary Data 1 [file 41467_2023_39865_MOESM4_ESM.xlsx]

## Sheet: Ghanaian_controls
Supplementary Data 1. Full regression results from multivariable linear regression tests that evaluate the association of 24 fatty acids with age, BMI, education, smoking, diabetes, and aspirin use in Ghanaian, African American, and European American controls and cases
Ghanaian controls
Fatty_Acid	Class	Fstat	Fstat.pval	Fstat.pval.adj	Age.est	Age.se	Age.pval	Age.pval.adj	BMI.est	BMI.se	BMI.pval	BMI.pval.adj	Education.est	Education.se	Education.pval	Education.pval.adj	Smoking.est	Smoking.se	Smoking.pval	Smoking.pval.adj	Diabetes.est	Diabetes.se	Diabetes.pval	Diabetes.pval.adj	Aspirin.est	Aspirin.se	Aspirin.pval	Aspirin.pval.adj
Arachidic	saturated	3.02636	0.00639734	0.00852978	0.00288828	0.00246191	0.241218	0.361826	0.00974781	0.00396927	0.0143573	0.086144	0.02042	0.0157033	0.194007	0.361826	-0.0163357	0.0241374	0.498824	0.498824	0.142699	0.0692253	0.0397268	0.11918	0.0559647	0.0582162	0.336801	0.404162
Behenic	saturated	3.83529	0.000928927	0.00173224	0.00620459	0.0029252	0.0343515	0.0687029	0.0116271	0.00471622	0.0139852	0.0419556	0.0471777	0.0186584	0.0117273	0.0419556	-0.00898425	0.0286796	0.754197	0.754197	0.091695	0.0822524	0.265412	0.318494	0.0825086	0.0691715	0.233446	0.318494
Lignoceric	saturated	1.70594	0.117288	0.122388	0.00248725	0.00289536	0.390681	0.653314	0.00269783	0.0046681	0.563543	0.676251	0.0360903	0.018468	0.0511714	0.184496	0.0091895	0.028387	0.746269	0.746269	0.0635267	0.0814132	0.435543	0.653314	0.12828	0.0684658	0.0614987	0.184496
Myristic	saturated	2.62533	0.0161283	0.0193539	-0.0055061	0.00496633	0.268039	0.402058	0.0241147	0.00800706	0.0027147	0.0162882	-0.0540193	0.0316777	0.0886937	0.177387	0.0956426	0.0486915	0.0499917	0.149975	0.0810286	0.139646	0.561982	0.561982	-0.0977857	0.117437	0.405388	0.486466
Palmitic	saturated	5.61325	1.13256e-05	4.53025e-05	0.000821155	0.00208867	0.69436	0.833232	0.0138354	0.00336751	4.57394e-05	0.000274437	0.0240027	0.0133226	0.0721341	0.108201	0.0396197	0.020478	0.0535229	0.107046	0.164333	0.0587304	0.00531664	0.0159499	0.00243362	0.0493903	0.960719	0.960719
Stearic	saturated	3.89781	0.000798082	0.00173224	0.00127255	0.00192559	0.508973	0.508973	0.00907757	0.00310458	0.00359548	0.0215729	0.0314728	0.0122824	0.0106529	0.0319587	0.0402639	0.0188791	0.0333794	0.0667589	0.0631872	0.0541448	0.243703	0.365554	0.0397696	0.045534	0.382815	0.459378
Eicosenoic	cis-monounsaturated	0.88816	0.503139	0.503139	0.00155982	0.00253868	0.539183	0.760741	-0.00195005	0.00409303	0.633951	0.760741	-0.00216049	0.0161929	0.893907	0.893907	0.026318	0.02489	0.290795	0.760741	0.124988	0.0713838	0.0805023	0.483014	-0.0448209	0.0600314	0.455602	0.760741
Nervonic	cis-monounsaturated	2.06463	0.0556641	0.0607245	0.0105251	0.00328699	0.00144147	0.00864881	-0.00319713	0.00529951	0.54656	0.694463	0.0242735	0.020966	0.247454	0.694463	-0.0179045	0.0322267	0.578719	0.694463	0.0739859	0.0924252	0.423762	0.694463	0.00891521	0.0777265	0.908724	0.908724
Oleic	cis-monounsaturated	3.09481	0.00544983	0.00769388	0.00305503	0.0024178	0.206911	0.248293	0.00844207	0.00389814	0.030756	0.092268	0.0207517	0.0154219	0.178972	0.248293	0.0688088	0.0237049	0.00384421	0.0230652	0.13421	0.0679849	0.0488572	0.0977144	-0.0094807	0.0571731	0.868354	0.868354
Palmitoleic	cis-monounsaturated	4.90378	6.69265e-05	0.000229462	0.0079804	0.00477607	0.0952942	0.285883	-0.00141924	0.00770031	0.853837	0.853837	-0.0335033	0.0304641	0.271905	0.382252	0.199071	0.0468261	2.48812e-05	0.000149287	-0.144233	0.134296	0.283287	0.382252	-0.112751	0.112938	0.318543	0.382252
alphaLinolenic	Omega-3	8.15147	1.81592e-08	2.18272e-07	0.00310209	0.00325353	0.34077	0.511154	0.02509	0.00524557	2.20753e-06	1.32452e-05	0.0642835	0.0207526	0.00204811	0.00614434	-0.0218959	0.0318987	0.492731	0.591277	0.191126	0.0914845	0.0371414	0.0742828	0.0161534	0.0769354	0.833775	0.833775
Docosahexaenoic	Omega-3	6.77596	5.99269e-07	4.79416e-06	0.000763416	0.00275511	0.781812	0.798675	0.0216005	0.00444197	1.50355e-06	9.02128e-06	0.0206911	0.0175734	0.23953	0.479059	0.0193221	0.0270119	0.47471	0.712065	0.25483	0.0774695	0.00106663	0.0031999	0.016625	0.0651493	0.798675	0.798675
Docosapentaenoicn3	Omega-3	3.10927	0.00526798	0.00769388	0.000810189	0.00325444	0.803491	0.803491	0.0114455	0.00524703	0.0295726	0.0887178	0.0343764	0.0207584	0.0982743	0.147411	0.058186	0.0319075	0.0687455	0.137491	0.245698	0.0915099	0.00746812	0.0448087	-0.0277123	0.0769568	0.718906	0.803491
Eicosapentaenoic	Omega-3	2.99839	0.00682926	0.00862643	-0.0020663	0.00518672	0.6905	0.761393	0.0203028	0.00836239	0.0155003	0.0611828	0.029623	0.0330834	0.370954	0.556431	-0.0154489	0.0508523	0.761393	0.761393	0.339172	0.145843	0.0203943	0.0611828	0.178008	0.122649	0.147237	0.294473
Arachidonic	Omega-6	8.15082	1.81893e-08	2.18272e-07	0.00204897	0.002233	0.35923	0.431075	0.0168649	0.00360021	3.52346e-06	2.11407e-05	0.0556506	0.0142432	0.000104736	0.000314208	0.0248957	0.0218931	0.25596	0.38394	0.0240578	0.0627888	0.70175	0.70175	0.0747362	0.0528033	0.157513	0.315026
Dihomoglinolenic	Omega-6	5.92715	5.13561e-06	2.46509e-05	0.00113554	0.00282772	0.688149	0.688149	0.0249056	0.00455905	7.04129e-08	4.22478e-07	0.0166145	0.0180366	0.357364	0.536047	0.0376347	0.0277239	0.175172	0.525516	-0.0326348	0.0795113	0.681638	0.688149	0.0730494	0.0668664	0.275094	0.536047
Docosapentaenoicn6	Omega-6	4.16945	0.000411206	0.00109655	-0.00116562	0.00393354	0.767089	0.855652	0.021576	0.00634193	0.000716156	0.00214847	0.0349449	0.02509	0.164236	0.328472	0.134365	0.0385657	0.000532285	0.00214847	0.0765669	0.110605	0.489063	0.733595	-0.0169284	0.0930154	0.855652	0.855652
Docosatetraenoic	Omega-6	3.84709	0.000902723	0.00173224	0.00297789	0.00338889	0.379927	0.530543	0.0154937	0.00546381	0.00473696	0.0142109	0.0388964	0.021616	0.0724865	0.144973	0.117422	0.0332258	0.000442827	0.00265696	-0.0307318	0.0952905	0.747189	0.747189	-0.0616378	0.0801362	0.442119	0.530543
Eicosadienoic	Omega-6	3.32388	0.00317299	0.00507678	0.00234443	0.00233405	0.315594	0.393383	0.010168	0.00376311	0.00709994	0.0268711	0.0199032	0.0148877	0.181799	0.363599	0.0224116	0.0228837	0.327819	0.393383	0.172135	0.0656299	0.00895702	0.0268711	0.0410287	0.0551926	0.457566	0.457566
gammaLinolenic	Omega-6	4.18473	0.000396095	0.00109655	-0.0040708	0.00392079	0.299594	0.398404	0.0244025	0.00632136	0.000126361	0.000758166	0.0242815	0.0250087	0.332003	0.398404	0.0821287	0.0384406	0.0330687	0.099206	-0.0197117	0.110247	0.858162	0.858162	0.15942	0.0927138	0.0860751	0.17215
Linoleic	Omega-6	6.12872	3.08696e-06	1.85218e-05	0.00108849	0.00223773	0.626854	0.626854	0.0120291	0.00360782	0.00091175	0.0054705	0.0362199	0.0142733	0.0114303	0.0342909	-0.0356007	0.0219394	0.105216	0.157825	0.146626	0.0629215	0.020143	0.040286	0.0479619	0.0529149	0.365113	0.438136
Elaidic	trans	2.33969	0.0305997	0.034971	0.00405093	0.00362005	0.263607	0.395411	0.0167778	0.0058365	0.00419775	0.0251865	0.0191022	0.0230905	0.408432	0.490118	0.0231078	0.0354922	0.515268	0.515268	-0.11835	0.10179	0.245453	0.395411	-0.145093	0.0856024	0.0906357	0.271907
Palmitelaidic	trans	3.83116	0.000938295	0.00173224	0.00839108	0.00421816	0.047154	0.141462	0.0240076	0.00680081	0.000449361	0.00269616	0.0433751	0.0269055	0.107494	0.214988	-0.0207643	0.0413562	0.615805	0.738966	0.025133	0.118608	0.832263	0.832263	0.0889186	0.0997456	0.373067	0.5596
Linoelaidic	trans	3.32475	0.00316646	0.00507678	0.00381278	0.00287063	0.184648	0.276973	0.0155917	0.00462823	0.000806532	0.00483919	0.0268822	0.0183103	0.142622	0.276973	0.0295242	0.0281446	0.29462	0.331957	-0.0783783	0.0807178	0.331957	0.331957	0.0922875	0.067881	0.174517	0.276973

## Sheet: Ghanaian_case
Ghanaian cases
Fatty_Acid	Class	Fstat	Fstat.pval	Fstat.pval.adj	Age.est	Age.se	Age.pval	Age.pval.adj	BMI.est	BMI.se	BMI.pval	BMI.pval.adj	Education.est	Education.se	Education.pval	Education.pval.adj	Smoking.est	Smoking.se	Smoking.pval	Smoking.pval.adj	Diabetes.est	Diabetes.se	Diabetes.pval	Diabetes.pval.adj	Aspirin.est	Aspirin.se	Aspirin.pval	Aspirin.pval.adj
Arachidic	saturated	3.65135	0.00148692	0.00356861	-0.00330991	0.00211079	0.117528	0.235056	0.0169881	0.00457111	0.000226184	0.00135711	-0.022004	0.0183668	0.231503	0.34001	-0.0330136	0.039896	0.408375	0.408375	0.0561266	0.0522564	0.283342	0.34001	-0.0888124	0.0544705	0.103667	0.235056
Behenic	saturated	2.88384	0.0090433	0.0137979	-0.000600331	0.00224295	0.789084	0.846205	0.015099	0.00485731	0.00199341	0.0119605	0.00512502	0.0195167	0.792976	0.846205	0.00822734	0.042394	0.846205	0.846205	-0.011078	0.0555283	0.841956	0.846205	-0.142601	0.057881	0.0141054	0.0423161
Lignoceric	saturated	1.11366	0.353119	0.353119	-0.00239491	0.00228523	0.295175	0.590351	0.00685928	0.00494887	0.16639	0.499169	-0.0122005	0.0198846	0.539797	0.68607	-0.00028587	0.0431931	0.994722	0.994722	-0.0320161	0.0565749	0.571725	0.68607	-0.0935801	0.058972	0.113212	0.499169
Myristic	saturated	6.71906	7.64743e-07	6.11795e-06	-0.00828639	0.00405242	0.0414262	0.124279	0.04951	0.00877587	2.90146e-08	1.74088e-07	-0.0446227	0.0352616	0.206322	0.412644	0.0567164	0.0765947	0.459379	0.462526	-0.073768	0.100325	0.462526	0.462526	-0.0821096	0.104576	0.432746	0.462526
Palmitic	saturated	5.7184	9.32678e-06	3.67466e-05	-0.00162282	0.00187477	0.387143	0.580715	0.0222896	0.00405998	6.55908e-08	3.93545e-07	-0.0206013	0.0163131	0.207257	0.414514	-0.0155314	0.035435	0.661363	0.793636	-0.00304095	0.0464133	0.947788	0.947788	-0.0710533	0.0483798	0.142589	0.414514
Stearic	saturated	8.64929	6.05273e-09	1.45266e-07	-0.000472911	0.00162119	0.770639	0.770639	0.0215704	0.00351083	1.70715e-09	1.02429e-08	0.0133958	0.0141066	0.342791	0.514186	-0.0126617	0.0306421	0.679637	0.770639	-0.0447605	0.0401355	0.265315	0.514186	-0.0910765	0.041836	0.0299742	0.0899225
Eicosenoic	cis-monounsaturated	2.66478	0.0149209	0.0206088	-0.0055201	0.00211599	0.00937418	0.0562451	0.00811025	0.00458236	0.0773894	0.16498	-0.0240931	0.018412	0.191319	0.286978	-0.0382338	0.0399943	0.339568	0.339568	0.0521797	0.0523851	0.31972	0.339568	-0.0950176	0.0546046	0.08249	0.16498
Nervonic	cis-monounsaturated	2.46439	0.0234133	0.028096	0.00156741	0.00304257	0.606681	0.728018	0.00567826	0.00658895	0.389242	0.583863	-0.0610577	0.0264745	0.0215252	0.129151	-0.00225124	0.0575075	0.96879	0.96879	-0.146508	0.0753242	0.0523618	0.157085	-0.113075	0.0785156	0.150481	0.300963
Oleic	cis-monounsaturated	3.50654	0.00210073	0.00458342	-0.00232053	0.00204499	0.257057	0.385586	0.0157228	0.0044286	0.000423204	0.00253922	-0.0332263	0.0177942	0.0624827	0.124965	-0.0189308	0.0386522	0.624521	0.749425	0.00952744	0.0506273	0.85081	0.85081	-0.120775	0.0527723	0.0225416	0.0676248
Palmitoleic	cis-monounsaturated	7.99468	3.12198e-08	3.74637e-07	-0.00170493	0.00358761	0.634844	0.698578	0.0234204	0.00776928	0.00271222	0.00542444	-0.116044	0.0312171	0.00022539	0.00067617	0.0262745	0.0678093	0.698578	0.698578	-0.417567	0.0888176	3.39266e-06	2.0356e-05	-0.136781	0.0925808	0.140227	0.210341
alphaLinolenic	Omega-3	5.64476	1.12047e-05	3.67466e-05	-0.00233213	0.00359446	0.516774	0.620129	0.0239563	0.00778412	0.00220771	0.0132463	0.0882504	0.0312767	0.00497914	0.0149374	-0.100317	0.0679388	0.140454	0.280908	0.109198	0.0889873	0.220388	0.330582	-0.00905754	0.0927576	0.922254	0.922254
Docosahexaenoic	Omega-3	2.37164	0.028762	0.0313767	-0.000946446	0.00435259	0.827956	0.827956	0.0280487	0.00942593	0.00307264	0.0184358	-0.0637931	0.0378735	0.0927678	0.190619	-0.0841297	0.0822683	0.307006	0.460509	-0.1801	0.107756	0.0953093	0.190619	-0.0912291	0.112322	0.417078	0.500493
Docosapentaenoicn3	Omega-3	2.41557	0.0260973	0.0298254	-0.00294767	0.00424161	0.487433	0.487433	0.030187	0.00918559	0.00109029	0.00654174	-0.0389672	0.0369078	0.291598	0.487433	-0.115359	0.0801706	0.150833	0.452498	-0.0779547	0.105009	0.458235	0.487433	-0.0803808	0.109458	0.463096	0.487433
Eicosapentaenoic	Omega-3	1.67022	0.126408	0.131904	0.00028211	0.00541345	0.958461	0.958461	0.0325277	0.0117233	0.00574489	0.0344693	-0.0150838	0.0471044	0.748942	0.958461	-0.117009	0.102319	0.253382	0.570872	-0.14332	0.13402	0.285436	0.570872	0.0279469	0.139698	0.841526	0.958461
Arachidonic	Omega-6	3.33436	0.00315976	0.00631952	-0.000833473	0.00308859	0.787389	0.805246	0.0265001	0.00668862	8.57702e-05	0.000514621	0.0112537	0.026875	0.675595	0.805246	-0.0144018	0.0583774	0.805246	0.805246	-0.0760943	0.0764636	0.320161	0.805246	-0.0548305	0.0797033	0.491832	0.805246
Dihomoglinolenic	Omega-6	5.96563	5.03451e-06	2.41657e-05	-0.00106881	0.00311922	0.732011	0.732011	0.0366122	0.00675496	9.50335e-08	5.70201e-07	-0.0228499	0.0271415	0.40028	0.60042	0.0363668	0.0589564	0.537635	0.645161	-0.145631	0.077222	0.0599235	0.179771	-0.113794	0.0804939	0.158106	0.316212
Docosapentaenoicn6	Omega-6	3.07896	0.00575368	0.00986344	-0.0055291	0.00514278	0.282868	0.339442	0.0394713	0.0111372	0.000432996	0.00259798	-0.0622091	0.0447492	0.165129	0.265844	0.00212272	0.0972036	0.982586	0.982586	-0.178787	0.127319	0.160901	0.265844	-0.179341	0.132713	0.177229	0.265844
Docosatetraenoic	Omega-6	3.09629	0.0055258	0.00986344	-0.00238798	0.0039886	0.549658	0.659589	0.0305095	0.00863768	0.000452545	0.00271527	-0.0227765	0.0347063	0.511972	0.659589	0.0216795	0.0753885	0.773802	0.773802	-0.0715338	0.098745	0.46916	0.659589	-0.2151	0.102929	0.0371692	0.111508
Eicosadienoic	Omega-6	2.64165	0.0157232	0.0206088	-0.00114981	0.00246207	0.640709	0.75913	0.0164165	0.00533184	0.00219782	0.0131869	0.0117369	0.0214234	0.584051	0.75913	0.0172376	0.0465356	0.711237	0.75913	-0.0187004	0.060953	0.75913	0.75913	-0.116281	0.0635356	0.0678526	0.203558
gammaLinolenic	Omega-6	5.9925	4.70789e-06	2.41657e-05	-0.00445538	0.00460472	0.333754	0.500631	0.0483694	0.00997193	1.67269e-06	1.00361e-05	0.042045	0.0400673	0.294548	0.500631	0.00852528	0.0870337	0.92201	0.92201	-0.215389	0.113998	0.0594466	0.17834	-0.0694162	0.118828	0.559382	0.671258
Linoleic	Omega-6	3.8833	0.000851625	0.002271	0.00018054	0.00195694	0.926533	0.926533	0.0107315	0.00423792	0.011655	0.0349649	0.0444406	0.017028	0.00934476	0.0349649	-0.0582807	0.036988	0.11577	0.204693	-0.0123064	0.0484474	0.799594	0.926533	-0.0753274	0.0505001	0.136462	0.204693
Elaidic	trans	2.87645	0.00919861	0.0137979	0.00126368	0.00345626	0.714812	0.746315	0.0164985	0.00748483	0.0279856	0.112437	0.0627459	0.0300742	0.0374789	0.112437	0.0938467	0.0653267	0.151498	0.227248	0.0276968	0.0855658	0.746315	0.746315	-0.157098	0.0891912	0.0788216	0.157643
Palmitelaidic	trans	2.62531	0.0163153	0.0206088	0.00136917	0.00306449	0.655233	0.863609	0.0214307	0.00663644	0.00132731	0.00796387	0.0085086	0.0266653	0.749799	0.863609	-0.102593	0.057922	0.0771642	0.231492	-0.0130397	0.0758671	0.863609	0.863609	-0.0649987	0.0790815	0.411536	0.823072
Linoelaidic	trans	5.60897	1.22489e-05	3.67466e-05	0.000450709	0.00250779	0.857446	0.935542	0.0171332	0.00543085	0.00170821	0.00512464	0.0691143	0.0218212	0.0016379	0.00512464	-0.00383547	0.0473997	0.935542	0.935542	0.0909687	0.0620849	0.143521	0.287042	-0.0745511	0.0647154	0.249909	0.374863

## Sheet: African_American_controls
African American controls
Fatty_Acid	Class	Fstat	Fstat.pval	Fstat.pval.adj	Age.est	Age.se	Age.pval	Age.pval.adj	BMI.est	BMI.se	BMI.pval	BMI.pval.adj	Education.est	Education.se	Education.pval	Education.pval.adj	Smoking.est	Smoking.se	Smoking.pval	Smoking.pval.adj	Diabetes.est	Diabetes.se	Diabetes.pval	Diabetes.pval.adj	Aspirin.est	Aspirin.se	Aspirin.pval	Aspirin.pval.adj
Arachidic	saturated	1.07486	0.376983	0.472144	-0.00336517	0.00394909	0.39469	0.702804	-0.00272293	0.00566519	0.631055	0.702804	0.0198257	0.0519225	0.702804	0.702804	-0.0279482	0.040795	0.493716	0.702804	-0.132219	0.0689924	0.0560805	0.336483	0.0339458	0.062765	0.588943	0.702804
Behenic	saturated	0.988358	0.432799	0.472144	-0.00232067	0.00365304	0.525644	0.836232	-0.000773141	0.00524048	0.882792	0.882792	0.00741484	0.0480299	0.877395	0.882792	-0.0570767	0.0377367	0.13126	0.747592	-0.0374694	0.0638202	0.557488	0.836232	-0.0670075	0.0580596	0.249197	0.747592
Lignoceric	saturated	0.998089	0.426267	0.472144	-0.00222696	0.00339547	0.512321	0.614785	-0.00541854	0.00487099	0.266685	0.614785	0.012336	0.0446435	0.782454	0.782454	-0.0392447	0.035076	0.263931	0.614785	-0.0505344	0.0593204	0.394827	0.614785	-0.0416903	0.053966	0.440294	0.614785
Myristic	saturated	2.62201	0.0167718	0.0333104	-0.00870722	0.00636116	0.171889	0.343778	0.00395095	0.00912544	0.665296	0.665296	0.0997257	0.0836362	0.233878	0.350817	0.118967	0.0657121	0.0710409	0.213123	-0.301509	0.111132	0.00697802	0.0418681	0.0863349	0.101101	0.393688	0.472425
Palmitic	saturated	2.64118	0.0160665	0.0333104	-0.00433186	0.00312217	0.16614	0.33228	0.00442908	0.00447893	0.323373	0.416739	0.0386311	0.0410502	0.347282	0.416739	0.0745634	0.0322527	0.0213345	0.0866192	-0.119661	0.0545457	0.0288731	0.0866192	-0.012089	0.0496223	0.80766	0.80766
Stearic	saturated	3.13181	0.00524751	0.0139934	-0.00471851	0.00261554	0.0720395	0.216118	-0.00024247	0.00375213	0.94851	0.976213	-0.00102606	0.0343889	0.976213	0.976213	0.0413666	0.0270191	0.12662	0.253239	-0.14343	0.0456946	0.00183204	0.0109922	0.0202981	0.0415701	0.625637	0.938455
Eicosenoic	cis-monounsaturated	0.798531	0.571527	0.571527	0.00119634	0.00424295	0.778132	0.778132	0.0024131	0.00608674	0.692001	0.778132	0.0569075	0.055786	0.308347	0.605624	0.0592466	0.0438305	0.177291	0.547323	-0.0619622	0.0741262	0.403749	0.605624	0.090079	0.0674353	0.182441	0.547323
Nervonic	cis-monounsaturated	1.00474	0.42184	0.472144	0.00191494	0.00353657	0.58851	0.58851	-0.00414952	0.0050734	0.413943	0.58851	-0.0270203	0.0464986	0.561527	0.58851	0.0410798	0.0365335	0.261554	0.58851	-0.0422238	0.0617854	0.494785	0.58851	-0.060243	0.0562085	0.284518	0.58851
Oleic	cis-monounsaturated	1.37489	0.223627	0.315709	-0.0018348	0.0037156	0.621734	0.74608	0.00459379	0.00533023	0.389336	0.584003	0.0551705	0.0488525	0.259491	0.518981	0.0660091	0.0383829	0.0863134	0.25894	-0.114973	0.0649131	0.0773544	0.25894	0.0114755	0.0590539	0.84603	0.84603
Palmitoleic	cis-monounsaturated	5.35653	2.55241e-05	0.000102096	-0.00892166	0.00637062	0.16222	0.30855	0.0115856	0.009139	0.2057	0.30855	0.0600629	0.0837605	0.473778	0.568534	0.307194	0.0658098	4.26162e-06	2.55697e-05	-0.272952	0.111297	0.0146497	0.043949	0.0206154	0.101251	0.838773	0.838773
alphaLinolenic	Omega-3	1.01243	0.416758	0.472144	-0.00492129	0.00525475	0.349606	0.876251	0.00108767	0.00753823	0.885353	0.885353	0.015127	0.0690892	0.826811	0.885353	-0.0297354	0.0542827	0.584168	0.876251	-0.178751	0.0918029	0.0522775	0.313665	0.0515743	0.0835165	0.537262	0.876251
Docosahexaenoic	Omega-3	5.54552	1.60906e-05	7.72347e-05	0.0095492	0.00362641	0.00881218	0.0227153	0.00539935	0.00520229	0.300004	0.300004	0.0570616	0.0476799	0.232164	0.278597	-0.095311	0.0374616	0.0113577	0.0227153	-0.279601	0.063355	1.33782e-05	8.02695e-05	0.109386	0.0576364	0.0584926	0.0877389
Docosapentaenoicn3	Omega-3	4.47166	0.000218787	0.000750127	0.00207505	0.00348337	0.551739	0.681685	-0.0129154	0.00499709	0.0101319	0.0303958	0.0545173	0.0457992	0.23467	0.469339	-0.014771	0.035984	0.681685	0.681685	-0.216242	0.0608561	0.000429593	0.00257756	0.0262786	0.055363	0.635309	0.681685
Eicosapentaenoic	Omega-3	6.58079	1.27565e-06	1.53078e-05	0.0119256	0.00607777	0.0504914	0.0690945	-0.00395622	0.0087189	0.650274	0.650274	0.16627	0.0799102	0.0381483	0.0690945	-0.156183	0.0627847	0.0133004	0.0399011	-0.51431	0.106181	1.87704e-06	1.12623e-05	0.184	0.0965972	0.0575787	0.0690945
Arachidonic	Omega-6	0.860846	0.523841	0.546616	-0.00289467	0.00247527	0.242981	0.526015	-0.00330135	0.00355091	0.353122	0.526015	-0.0228775	0.0325447	0.482525	0.526015	0.0296269	0.0255701	0.247344	0.526015	-0.0274471	0.043244	0.526015	0.526015	0.0364956	0.0393407	0.354179	0.526015
Dihomoglinolenic	Omega-6	5.65212	1.24002e-05	7.4401e-05	-0.0068166	0.00335407	0.0428333	0.0856667	0.00734422	0.0048116	0.127775	0.191663	0.0121592	0.0440991	0.782914	0.782914	0.0812223	0.0346483	0.0195964	0.0587893	-0.2249	0.0585971	0.0001458	0.000874801	-0.0382071	0.053308	0.473996	0.568795
Docosapentaenoicn6	Omega-6	7.09129	3.64976e-07	8.75941e-06	-0.0157554	0.00495381	0.00159452	0.00478356	-0.00624829	0.00710651	0.379844	0.569766	-0.0933331	0.0651324	0.152709	0.305418	0.262343	0.0511739	4.768e-07	2.8608e-06	-0.0156875	0.0865452	0.856259	0.856259	-0.0224062	0.0787334	0.776123	0.856259
Docosatetraenoic	Omega-6	5.81366	8.35316e-06	6.68253e-05	-0.0108114	0.00407719	0.00835392	0.0250618	-0.00678558	0.00584895	0.246741	0.493482	-0.0520748	0.0536066	0.331971	0.497957	0.202398	0.0421182	2.24808e-06	1.34885e-05	0.0129762	0.0712302	0.855547	0.855547	-0.02334	0.0648008	0.718917	0.855547
Eicosadienoic	Omega-6	1.61027	0.143062	0.214593	-0.00264563	0.00320016	0.408931	0.817861	-0.00118478	0.00459081	0.796491	0.961203	0.0106128	0.0420755	0.801003	0.961203	0.0871199	0.0330583	0.00875879	0.0525528	-0.057483	0.0559082	0.304542	0.817861	0.00173773	0.0508618	0.972763	0.972763
gammaLinolenic	Omega-6	2.58935	0.0180431	0.0333104	-0.00886883	0.00439203	0.0441767	0.13253	-0.000863184	0.00630061	0.891105	0.891105	0.0593335	0.0577462	0.304862	0.457294	0.053647	0.0453706	0.237799	0.457294	-0.190851	0.0767307	0.013312	0.0798721	0.0533459	0.0698048	0.445226	0.534271
Linoleic	Omega-6	3.77616	0.00115731	0.00347194	-0.00537216	0.00265145	0.0434693	0.130408	-0.00349201	0.00380365	0.359181	0.431017	-0.00566899	0.0348611	0.870909	0.870909	-0.0424791	0.02739	0.121782	0.199662	-0.105738	0.046322	0.0230165	0.130408	-0.0634333	0.0421409	0.133108	0.199662
Elaidic	trans	2.65484	0.0155814	0.0333104	0.0106195	0.0060522	0.0801472	0.120221	0.0167076	0.00868221	0.0550779	0.110156	0.00146245	0.079574	0.985347	0.985347	0.0349393	0.0625205	0.576605	0.691926	-0.25409	0.105735	0.0167485	0.100491	-0.204715	0.0961907	0.0339795	0.101938
Palmitelaidic	trans	2.54648	0.0198532	0.0340341	0.0118882	0.00452763	0.00900592	0.0270178	0.0127818	0.00649513	0.0498255	0.0996511	0.0500617	0.059529	0.400912	0.559272	-0.0341272	0.0467714	0.46606	0.559272	-0.213356	0.0790997	0.00731022	0.0270178	-0.0257294	0.0719599	0.720883	0.720883
Linoelaidic	trans	1.76782	0.104608	0.167373	0.00284654	0.0043134	0.50971	0.611652	0.0105278	0.00618782	0.0897127	0.269138	0.0397139	0.0567124	0.4842	0.611652	0.0512745	0.0445584	0.250588	0.501176	-0.194072	0.0753571	0.0104011	0.0624066	-0.0292467	0.0685551	0.669908	0.669908

## Sheet: African_American_cases
African American cases
Fatty_Acid	Class	Fstat	Fstat.pval	Fstat.pval.adj	Age.est	Age.se	Age.pval	Age.pval.adj	BMI.est	BMI.se	BMI.pval	BMI.pval.adj	Education.est	Education.se	Education.pval	Education.pval.adj	Smoking.est	Smoking.se	Smoking.pval	Smoking.pval.adj	Diabetes.est	Diabetes.se	Diabetes.pval	Diabetes.pval.adj	Aspirin.est	Aspirin.se	Aspirin.pval	Aspirin.pval.adj
Arachidic	saturated	0.492224	0.814197	0.849597	-0.00365513	0.00324152	0.260173	0.780518	0.00318768	0.00493964	0.519089	0.915267	0.00744567	0.0371781	0.841372	0.915267	0.00340235	0.0319572	0.915267	0.915267	-0.0151785	0.0573595	0.791439	0.915267	0.0578975	0.0509714	0.256693	0.780518
Behenic	saturated	0.902962	0.492627	0.537412	-0.00137838	0.00302679	0.649076	0.769806	0.00246207	0.00461243	0.593787	0.769806	0.0306665	0.0347153	0.377572	0.769806	-0.0510704	0.0298403	0.08778	0.52668	-0.0156839	0.0535599	0.769806	0.769806	0.0340356	0.047595	0.474963	0.769806
Lignoceric	saturated	0.302408	0.935534	0.935534	-0.00205813	0.00305909	0.501472	0.69849	-0.00448701	0.00466164	0.336366	0.69849	0.0156711	0.0350857	0.65537	0.69849	-0.0212904	0.0301587	0.480638	0.69849	0.0209835	0.0541313	0.69849	0.69849	0.0198425	0.0481028	0.680195	0.69849
Myristic	saturated	2.11606	0.0505821	0.0933823	-0.0091379	0.00593909	0.1247	0.374101	0.0212763	0.00905039	0.019219	0.115314	0.0660328	0.0681174	0.332939	0.399527	0.0603558	0.0585519	0.303259	0.399527	-0.131959	0.105094	0.20999	0.399527	-0.0049031	0.0933896	0.958156	0.958156
Palmitic	saturated	2.79405	0.0113002	0.0301339	-0.00631627	0.00284384	0.0269135	0.0860758	0.0095154	0.00433363	0.0286919	0.0860758	0.027558	0.0326169	0.398678	0.478414	0.042847	0.0280366	0.127248	0.245658	-0.0702041	0.0503224	0.163772	0.245658	0.0180623	0.0447181	0.686493	0.686493
Stearic	saturated	2.42705	0.0257379	0.0561553	-0.00467809	0.00244416	0.056342	0.112684	0.0076364	0.00372457	0.0409953	0.112684	-0.00145266	0.0280329	0.958698	0.958698	0.0193061	0.0240963	0.423492	0.571488	-0.104824	0.04325	0.0158118	0.0948706	0.0274045	0.0384333	0.47624	0.571488
Eicosenoic	cis-monounsaturated	1.27161	0.269289	0.323147	-0.000999535	0.00348178	0.774205	0.774205	0.00757012	0.00530577	0.154434	0.4309	0.0495459	0.0399337	0.21545	0.4309	0.0534076	0.0343259	0.120531	0.4309	0.0557966	0.061611	0.365684	0.548526	0.0224136	0.0547495	0.682479	0.774205
Nervonic	cis-monounsaturated	1.93552	0.0740031	0.126862	0.00220286	0.00333583	0.509406	0.611287	-0.0115427	0.00508336	0.023703	0.142218	-0.0446202	0.0382598	0.244218	0.488436	-0.0114927	0.032887	0.726929	0.726929	-0.0511545	0.0590284	0.386681	0.580022	0.066815	0.0524544	0.203491	0.488436
Oleic	cis-monounsaturated	1.8086	0.0961026	0.144154	-0.00525284	0.0031875	0.100156	0.200312	0.00814099	0.00485732	0.0945227	0.200312	0.0106541	0.0365585	0.770878	0.770878	0.0575087	0.0314247	0.0679941	0.200312	-0.0370371	0.0564036	0.511791	0.614149	0.0463065	0.050122	0.356114	0.534171
Palmitoleic	cis-monounsaturated	4.72528	0.000115674	0.000555237	-0.0122219	0.00572397	0.0333559	0.100068	0.00665638	0.00872256	0.445845	0.597574	-0.01783	0.0656501	0.786078	0.786078	0.228686	0.056431	6.1012e-05	0.000366072	-0.125487	0.101287	0.216109	0.432217	0.0610515	0.0900068	0.497978	0.597574
alphaLinolenic	Omega-3	3.7662	0.00116805	0.00350415	-0.0146466	0.00477353	0.00230094	0.0138057	0.0179294	0.00727423	0.014133	0.042399	0.0438532	0.0547492	0.423622	0.508347	-0.0459704	0.0470609	0.32925	0.508347	-0.0724429	0.0844689	0.391616	0.508347	-0.0461982	0.0750617	0.538598	0.538598
Docosahexaenoic	Omega-3	4.30027	0.000324248	0.00111171	0.00539997	0.00325949	0.0983735	0.196747	0.0151316	0.00496702	0.00247091	0.0148255	0.0503298	0.0373841	0.17898	0.214776	-0.0849101	0.0321344	0.00855983	0.0256795	-0.0824641	0.0576774	0.153578	0.214776	-0.0167392	0.051254	0.744148	0.744148
Docosapentaenoicn3	Omega-3	1.59226	0.147953	0.186887	-0.00660092	0.00322304	0.0412149	0.24729	0.000917894	0.00491148	0.851845	0.889844	0.036465	0.0369661	0.324518	0.486778	-0.0373613	0.031775	0.240379	0.480757	-0.0845088	0.0570325	0.139198	0.417594	0.00702392	0.0506809	0.889844	0.889844
Eicosapentaenoic	Omega-3	4.73405	0.000113232	0.000555237	0.00113406	0.0051377	0.825415	0.825415	0.0215942	0.00782917	0.0060818	0.0182454	0.131305	0.058926	0.0264211	0.0528422	-0.14642	0.0506511	0.00405483	0.0182454	-0.181611	0.0909129	0.0464397	0.0696596	0.0720999	0.080788	0.37269	0.447228
Arachidonic	Omega-6	1.0463	0.394711	0.451098	-0.00387835	0.00251568	0.123952	0.462515	0.00517763	0.00383356	0.177594	0.462515	-0.0224991	0.0288532	0.435987	0.523184	-0.0125069	0.0248014	0.614343	0.614343	-0.0454067	0.0445156	0.308344	0.462515	0.0412024	0.039558	0.298246	0.462515
Dihomoglinolenic	Omega-6	4.38936	0.000261421	0.00104569	-0.00877586	0.00326797	0.00754842	0.0298044	0.012901	0.00497994	0.0099348	0.0298044	0.01962	0.0374814	0.600947	0.721137	0.0638395	0.032218	0.0482278	0.0723417	-0.117924	0.0578275	0.0420896	0.0723417	-0.0123389	0.0513873	0.810365	0.810365
Docosapentaenoicn6	Omega-6	5.09708	4.66878e-05	0.000373503	-0.0154818	0.00473479	0.00117041	0.00702244	0.000360646	0.00721519	0.96016	0.96016	-0.123715	0.0543049	0.0232496	0.0464993	0.141972	0.046679	0.0025111	0.00753329	0.0237867	0.0837834	0.77663	0.96016	0.0101013	0.0744525	0.892147	0.96016
Docosatetraenoic	Omega-6	5.63294	1.25453e-05	0.000249023	-0.0136362	0.0037492	0.00031217	0.00146345	-0.00274523	0.00571327	0.631137	0.757364	-0.0268844	0.0430008	0.532195	0.757364	0.12998	0.0369623	0.000487815	0.00146345	-0.0131883	0.066343	0.842529	0.842529	0.0391212	0.0589544	0.507342	0.757364
Eicosadienoic	Omega-6	1.82982	0.0920298	0.144154	-0.0063441	0.00309003	0.0407211	0.244326	0.00700984	0.0047088	0.137371	0.412112	0.0216116	0.0354406	0.542345	0.65258	0.0155733	0.0304638	0.609491	0.65258	-0.0626029	0.0546789	0.252935	0.505869	-0.0218906	0.0485894	0.65258	0.65258
gammaLinolenic	Omega-6	2.51838	0.0210194	0.0504466	-0.0120226	0.00420968	0.00451681	0.0271009	0.0108473	0.00641499	0.0916376	0.274913	0.0102104	0.0482822	0.832627	0.855096	-0.0119148	0.041502	0.774193	0.855096	-0.0927658	0.0744913	0.213749	0.427499	-0.0120965	0.0661953	0.855096	0.855096
Linoleic	Omega-6	5.42801	2.07519e-05	0.000249023	-0.00803695	0.002364	0.000743052	0.00445831	0.00765218	0.00360242	0.0342741	0.0685482	0.0311774	0.0271135	0.250886	0.301063	-0.0276437	0.023306	0.236285	0.301063	-0.124438	0.0418315	0.00311197	0.00933591	-0.0187562	0.0371728	0.614143	0.614143
Elaidic	trans	1.75966	0.106128	0.149828	-0.0063388	0.00622923	0.309494	0.407869	0.0163113	0.00949251	0.086518	0.173036	-0.0292789	0.0714451	0.682167	0.682167	-0.0586814	0.0614122	0.339891	0.407869	-0.226509	0.110228	0.0405422	0.160224	0.189771	0.0979518	0.053408	0.160224
Palmitelaidic	trans	2.34626	0.0307426	0.0614852	-9.87619e-05	0.00439729	0.982093	0.982093	0.0181788	0.00670089	0.00696094	0.0417656	0.030378	0.050434	0.547298	0.656758	-0.0730751	0.0433517	0.0926541	0.277962	-0.0639274	0.0778112	0.411816	0.617724	0.0622054	0.0691455	0.368863	0.617724
Linoelaidic	trans	1.70787	0.117761	0.157015	-0.00620615	0.00406532	0.127657	0.191485	0.0109239	0.006195	0.078615	0.191485	-0.0295553	0.0466265	0.526529	0.526529	-0.0401018	0.0400788	0.317645	0.381174	-0.123792	0.0719368	0.0860598	0.191485	0.0994473	0.0639253	0.120583	0.191485

## Sheet: European_American_controls
European American controls
Fatty_Acid	Class	Fstat	Fstat.pval	Fstat.pval.adj	Age.est	Age.se	Age.pval	Age.pval.adj	BMI.est	BMI.se	BMI.pval	BMI.pval.adj	Education.est	Education.se	Education.pval	Education.pval.adj	Smoking.est	Smoking.se	Smoking.pval	Smoking.pval.adj	Diabetes.est	Diabetes.se	Diabetes.pval	Diabetes.pval.adj	Aspirin.est	Aspirin.se	Aspirin.pval	Aspirin.pval.adj
Arachidic	saturated	3.99864	0.000651068	0.00142051	-0.0124936	0.00315157	8.55965e-05	0.000513579	-0.0131116	0.00544797	0.016499	0.0494971	-0.0597061	0.0536772	0.266594	0.533188	-0.0192244	0.040038	0.63135	0.854028	-0.0019148	0.0706602	0.978393	0.978393	-0.0197429	0.0533852	0.71169	0.854028
Behenic	saturated	4.28496	0.000325269	0.000867383	-0.0108036	0.00281536	0.000142096	0.000852574	-0.00378163	0.00486678	0.437549	0.656323	-0.0207885	0.0479509	0.664832	0.797799	-0.00177612	0.0357667	0.960417	0.960417	-0.103675	0.0631222	0.101194	0.303583	-0.0487611	0.0476901	0.307112	0.614224
Lignoceric	saturated	6.45724	1.51677e-06	9.10064e-06	-0.0139054	0.00270872	4.23506e-07	2.54104e-06	-0.00944591	0.00468244	0.0442555	0.132766	-0.0145552	0.0461346	0.752533	0.982054	-0.00604419	0.034412	0.860654	0.982054	-0.0995285	0.0607312	0.101945	0.20389	-0.00103268	0.0458837	0.982054	0.982054
Myristic	saturated	3.88634	0.000853495	0.00154959	-0.0189699	0.0051001	0.000224773	0.00134864	0.0141327	0.00881629	0.109629	0.328887	-0.00523789	0.0868642	0.951944	0.951944	0.0361141	0.0647923	0.577542	0.693051	-0.117512	0.114347	0.304653	0.609305	-0.0705049	0.0863917	0.414869	0.622304
Palmitic	saturated	4.36754	0.000266025	0.000798074	-0.00925854	0.00254768	0.000311056	0.00186633	0.00541395	0.00440406	0.219597	0.388332	-0.0490522	0.0433918	0.258888	0.388332	0.0272253	0.0323661	0.400701	0.480841	-0.0326596	0.0571207	0.567766	0.567766	-0.0747333	0.0431558	0.0840094	0.252028
Stearic	saturated	5.21909	3.28659e-05	0.000157756	-0.0101954	0.00210751	1.80641e-06	1.08385e-05	0.000340459	0.00364315	0.925586	0.925586	-0.0445764	0.0358949	0.214934	0.644801	0.014618	0.0267741	0.585352	0.702423	-0.0452793	0.0472517	0.338446	0.676893	-0.0245114	0.0356996	0.492687	0.702423
Eicosenoic	cis-monounsaturated	3.30865	0.00337939	0.0047709	-0.0102792	0.00293985	0.00051807	0.00310842	-0.000237359	0.00508197	0.962768	0.962768	-0.0764217	0.050071	0.127645	0.382934	0.00875853	0.0373482	0.814695	0.962768	0.0465764	0.0659132	0.480159	0.720239	-0.0623489	0.0497987	0.211213	0.422425
Nervonic	cis-monounsaturated	1.98555	0.06633	0.079596	0.00316668	0.00308685	0.305507	0.570562	-0.00468544	0.00533608	0.380374	0.570562	-0.0209062	0.0525748	0.691078	0.691078	0.0222746	0.0392157	0.570316	0.684379	-0.13563	0.069209	0.0506439	0.174265	-0.0993418	0.0522888	0.0580882	0.174265
Oleic	cis-monounsaturated	4.4622	0.000211177	0.000724035	-0.0105548	0.00285364	0.000243421	0.00146052	0.00561991	0.00493295	0.2552	0.3828	-0.0730327	0.0486028	0.133631	0.267261	0.0295222	0.036253	0.415881	0.499057	-4.27657e-05	0.0639804	0.999467	0.999467	-0.0797586	0.0483385	0.0996387	0.267261
Palmitoleic	cis-monounsaturated	3.37707	0.00287589	0.00431384	-0.00997951	0.00485507	0.0404076	0.0808153	0.0177134	0.00839272	0.0353591	0.0808153	-0.0772813	0.0826909	0.350504	0.412564	0.128843	0.0616794	0.0372748	0.0808153	-0.0892763	0.108854	0.412564	0.412564	-0.128849	0.0822411	0.117882	0.176823
alphaLinolenic	Omega-3	1.83422	0.0908421	0.103819	-0.00904037	0.00462131	0.0510541	0.306325	-0.00282205	0.00798863	0.72406	0.72406	-0.0652561	0.0787095	0.407501	0.611251	-0.0642067	0.0587097	0.274701	0.549402	-0.0482768	0.103613	0.641487	0.72406	-0.103535	0.0782814	0.186639	0.549402
Docosahexaenoic	Omega-3	3.90206	0.000821803	0.00154959	0.00769897	0.00346204	0.026655	0.129036	-0.0120624	0.00598467	0.044439	0.129036	0.0936296	0.0589651	0.113014	0.169521	-0.0418819	0.0439822	0.341482	0.341482	-0.0786577	0.0776212	0.311435	0.341482	0.108675	0.0586444	0.064518	0.129036
Docosapentaenoicn3	Omega-3	1.06285	0.384046	0.400744	-0.0016043	0.00278476	0.564835	0.914902	-0.00951685	0.00481388	0.0486549	0.291929	0.00579546	0.0474297	0.902803	0.914902	-0.0233241	0.0353779	0.51005	0.914902	-0.0240042	0.0624361	0.700818	0.914902	0.00504347	0.0471717	0.914902	0.914902
Eicosapentaenoic	Omega-3	3.81227	0.00101983	0.00163173	0.00563534	0.00541728	0.29878	0.358535	-0.0271734	0.00936458	0.00389288	0.0233573	0.123618	0.0922663	0.180986	0.358535	-0.0363247	0.0688217	0.597892	0.597892	-0.136785	0.121459	0.260685	0.358535	0.18034	0.0917645	0.0499991	0.149997
Arachidonic	Omega-6	0.943303	0.463577	0.463577	-0.00345884	0.00226226	0.126982	0.55363	0.00271189	0.00391065	0.488376	0.55363	-0.0228398	0.0385304	0.55363	0.55363	0.0219936	0.02874	0.444516	0.55363	-0.0403695	0.0507212	0.426503	0.55363	-0.0241259	0.0383209	0.529291	0.55363
Dihomoglinolenic	Omega-6	8.08131	2.63207e-08	3.15848e-07	-0.0141605	0.00264443	1.36695e-07	8.20172e-07	0.0116421	0.0045713	0.0112036	0.0336107	0.0391037	0.0450396	0.385742	0.578613	0.00978941	0.0335952	0.770884	0.770884	-0.0196088	0.0592897	0.741003	0.770884	-0.0389274	0.0447946	0.385298	0.578613
Docosapentaenoicn6	Omega-6	4.56977	0.000162349	0.000649394	-0.0110862	0.00407376	0.00675258	0.0405155	0.0157625	0.00704211	0.0256874	0.0688049	-0.147216	0.0693837	0.0344024	0.0688049	0.0834462	0.0517535	0.107579	0.161369	-0.0374671	0.0913361	0.681846	0.681846	-0.0980418	0.0690063	0.156076	0.187291
Docosatetraenoic	Omega-6	6.49388	1.38434e-06	9.10064e-06	-0.0118602	0.00338979	0.000513759	0.00308255	0.0154052	0.00585977	0.00885663	0.0265699	-0.0921075	0.0577344	0.111331	0.133597	0.0884704	0.0430643	0.0405147	0.0810294	0.0191677	0.0760012	0.801	0.801	-0.105671	0.0574205	0.0663813	0.0995719
Eicosadienoic	Omega-6	3.86247	0.000903927	0.00154959	-0.00873256	0.00256381	0.00071799	0.00430794	0.00120691	0.00443193	0.7855	0.917298	-0.0537404	0.0436664	0.219075	0.43815	0.00338398	0.0325709	0.917298	0.917298	-0.0103453	0.0574821	0.857254	0.917298	-0.0875021	0.0434289	0.0445149	0.133545
gammaLinolenic	Omega-6	4.02858	0.00060565	0.00142051	-0.0164302	0.0039009	3.05869e-05	0.000183521	0.00461556	0.00674329	0.494032	0.741048	-0.0088509	0.0664395	0.894081	0.894081	0.0675089	0.0495575	0.173804	0.46752	-0.104281	0.0874605	0.23376	0.46752	-0.0122836	0.0660782	0.85261	0.894081
Linoleic	Omega-6	8.74128	5.07701e-09	1.21848e-07	-0.00858386	0.00213724	6.92368e-05	0.000415421	-0.00501406	0.00369455	0.175411	0.175411	-0.050339	0.0364012	0.167381	0.175411	-0.0385326	0.0271518	0.156544	0.175411	-0.113589	0.0479183	0.0181851	0.0363702	-0.0981465	0.0362032	0.00696435	0.020893
Elaidic	trans	2.73869	0.0126646	0.0168861	0.00713889	0.0051642	0.167539	0.251308	0.0138954	0.0089271	0.12028	0.242015	-0.211013	0.0879559	0.0168415	0.101049	0.101919	0.0656066	0.121007	0.242015	-0.00139587	0.115785	0.990386	0.990386	-0.108203	0.0874776	0.216761	0.260113
Palmitelaidic	trans	2.23663	0.0387645	0.0489656	0.0061152	0.00385105	0.113003	0.181564	0.010398	0.00665712	0.119003	0.181564	-0.109614	0.0655905	0.095379	0.181564	0.0715175	0.0489242	0.144492	0.181564	0.0213165	0.0863428	0.805112	0.805112	-0.0937657	0.0652338	0.151304	0.181564
Linoelaidic	trans	1.78055	0.101366	0.110581	-0.000961972	0.00375428	0.797887	0.797887	0.00931492	0.00648984	0.151892	0.303785	-0.0365983	0.0639423	0.56736	0.797887	0.0983664	0.0476948	0.0397405	0.207754	-0.0343109	0.0841732	0.683744	0.797887	-0.115813	0.0635946	0.0692513	0.207754

## Sheet: European_American_cases
European American cases
Fatty_Acid	Class	Fstat	Fstat.pval	Fstat.pval.adj	Age.est	Age.se	Age.pval	Age.pval.adj	BMI.est	BMI.se	BMI.pval	BMI.pval.adj	Education.est	Education.se	Education.pval	Education.pval.adj	Smoking.est	Smoking.se	Smoking.pval	Smoking.pval.adj	Diabetes.est	Diabetes.se	Diabetes.pval	Diabetes.pval.adj	Aspirin.est	Aspirin.se	Aspirin.pval	Aspirin.pval.adj
Arachidic	saturated	1.8161	0.0944059	0.113287	-0.011212	0.0036255	0.00211384	0.0126831	-0.00459158	0.00673746	0.495922	0.612163	-0.0188095	0.0528351	0.722012	0.722012	-0.0275814	0.0418423	0.510136	0.612163	0.090332	0.0802097	0.26071	0.588548	0.0617962	0.0588494	0.294274	0.588548
Behenic	saturated	2.44252	0.0247327	0.037099	-0.0101716	0.00309858	0.0011122	0.00667318	-0.00486862	0.00575827	0.398302	0.664924	0.0567506	0.0451563	0.209523	0.628569	0.0156227	0.0357611	0.66243	0.794916	0.052605	0.0685524	0.443283	0.664924	-0.0126796	0.0502965	0.801086	0.801086
Lignoceric	saturated	4.23456	0.000371959	0.0017854	-0.0101773	0.00296966	0.00066876	0.00401256	-0.0117094	0.00551868	0.0344273	0.0688546	0.100494	0.0432774	0.0206947	0.0620841	0.0187847	0.0342732	0.583916	0.700699	-0.00674353	0.0657	0.918296	0.918296	-0.0476609	0.0482037	0.323347	0.48502
Myristic	saturated	3.7391	0.00122607	0.00490429	-0.0108707	0.005248	0.0389173	0.116752	0.0254215	0.00975265	0.00946169	0.0567701	-0.0625056	0.0764801	0.414221	0.414221	0.0966183	0.0605678	0.1114	0.1671	0.214484	0.116106	0.0653878	0.130776	-0.0786897	0.085186	0.356139	0.414221
Palmitic	saturated	3.44581	0.00246207	0.00590896	-0.00710951	0.00288327	0.0140608	0.0843648	0.0117939	0.00535814	0.0282581	0.0847743	-0.0235603	0.0420184	0.575285	0.575285	0.0596639	0.0332762	0.0736768	0.147354	0.0867466	0.0637888	0.174573	0.261859	-0.034302	0.0468015	0.464003	0.556804
Stearic	saturated	3.25804	0.00383053	0.00656662	-0.00772683	0.00242173	0.00152369	0.00914213	0.0072329	0.00450044	0.108755	0.326264	-0.0434231	0.0352924	0.219228	0.438455	0.0217225	0.0279495	0.437464	0.524957	0.0266499	0.0535779	0.619158	0.619158	-0.0386343	0.0393098	0.32625	0.489375
Eicosenoic	cis-monounsaturated	2.19237	0.0427664	0.0570219	-0.0071589	0.00357904	0.0461042	0.246241	0.008856	0.00665114	0.183729	0.367459	-0.0533259	0.0521581	0.307171	0.368606	0.030261	0.0413062	0.4642	0.4642	0.0855737	0.079182	0.280426	0.368606	0.10125	0.0580954	0.0820804	0.246241
Nervonic	cis-monounsaturated	1.97823	0.0674755	0.0852323	-0.00422272	0.00331063	0.20282	0.287988	-0.0120514	0.00615233	0.0507772	0.287495	0.0706642	0.0482465	0.143747	0.287495	0.03341	0.0382084	0.38238	0.38238	-0.110481	0.0732437	0.132187	0.287495	0.0632309	0.0537385	0.23999	0.287988
Oleic	cis-monounsaturated	3.49989	0.00216634	0.00586399	-0.00867952	0.0033355	0.00958357	0.0339423	0.0157679	0.00619854	0.0113141	0.0339423	-0.0298844	0.0486089	0.539016	0.64682	0.0633816	0.0384954	0.100397	0.200795	0.0668603	0.0737938	0.365421	0.548131	0.0179497	0.0541421	0.740406	0.740406
Palmitoleic	cis-monounsaturated	5.05151	5.05695e-05	0.000303417	-0.011319	0.00520334	0.0301497	0.0602994	0.032931	0.00966966	0.000722203	0.00433322	-0.0555711	0.0758293	0.464053	0.696079	0.180375	0.0600524	0.00282363	0.00847089	-0.0409005	0.115118	0.722544	0.722544	-0.0464885	0.0844611	0.582322	0.698786
alphaLinolenic	Omega-3	1.41498	0.207206	0.226043	-0.0112154	0.00480832	0.0201349	0.12081	-0.0010704	0.00893556	0.904705	0.949143	-0.0541507	0.0700726	0.440077	0.880154	-0.106803	0.0554934	0.0549383	0.164815	-0.0183461	0.106378	0.863156	0.949143	0.00498113	0.078049	0.949143	0.949143
Docosahexaenoic	Omega-3	3.49357	0.002199	0.00586399	0.00505303	0.00367006	0.169283	0.315196	0.00856002	0.00682028	0.210131	0.315196	0.135156	0.0534846	0.0118614	0.0553224	-0.0424722	0.0423567	0.316556	0.379867	-0.0481087	0.0811957	0.553825	0.553825	0.140929	0.0595728	0.0184408	0.0553224
Docosapentaenoicn3	Omega-3	0.264897	0.953021	0.953021	-0.000155282	0.00330508	0.962549	0.994305	-0.00148906	0.00614201	0.808556	0.994305	0.0356658	0.0481655	0.45941	0.994305	-0.0225601	0.0381443	0.554536	0.994305	0.05161	0.0731208	0.480683	0.994305	-0.000383118	0.0536483	0.994305	0.994305
Eicosapentaenoic	Omega-3	3.01873	0.00668904	0.0107025	0.00276076	0.00551531	0.616935	0.616935	0.00648611	0.0102494	0.527183	0.616935	0.199783	0.0803758	0.0133117	0.07987	-0.124527	0.0636529	0.0510716	0.153215	-0.0904977	0.12202	0.458695	0.616935	0.153996	0.0895251	0.0861258	0.172252
Arachidonic	Omega-6	2.28228	0.0351848	0.0496727	-0.000177626	0.00251402	0.943706	0.943706	0.01039	0.00467195	0.0266732	0.0800196	-0.0306513	0.0366374	0.403274	0.58405	0.0695456	0.0290146	0.0169597	0.0800196	0.0387199	0.0556197	0.486708	0.58405	-0.0332954	0.0408078	0.415005	0.58405
Dihomoglinolenic	Omega-6	6.69573	8.63514e-07	6.90811e-06	-0.00963359	0.00284214	0.000764646	0.00262155	0.0177032	0.0052817	0.00087385	0.00262155	0.00343393	0.041419	0.933964	0.933964	0.035498	0.0328015	0.279767	0.335721	-0.0743185	0.0628788	0.237886	0.335721	-0.133723	0.0461338	0.00394029	0.00788059
Docosapentaenoicn6	Omega-6	7.21694	2.36339e-07	5.67215e-06	-0.00411781	0.00422705	0.330527	0.367411	0.0165612	0.00785536	0.0355863	0.0533794	-0.205231	0.0616017	0.000938139	0.00281442	0.174413	0.0487849	0.000389755	0.00233853	0.0843801	0.0935183	0.367411	0.367411	-0.159927	0.0686139	0.0202237	0.0404475
Docosatetraenoic	Omega-6	6.84045	6.02636e-07	6.90811e-06	-0.00600813	0.00351076	0.0877383	0.0877383	0.0146912	0.00652424	0.0248396	0.0301335	-0.146044	0.051163	0.00451916	0.0268135	0.106416	0.0405181	0.00893785	0.0268135	0.17457	0.0776713	0.0251113	0.0301335	-0.138763	0.056987	0.0152973	0.0301335
Eicosadienoic	Omega-6	1.05681	0.387918	0.404784	-0.00461806	0.00291072	0.113345	0.451402	0.00356265	0.00540915	0.510483	0.726349	-0.0611018	0.0424185	0.150467	0.451402	-0.00267191	0.033593	0.936642	0.936642	0.0455428	0.0643961	0.479808	0.726349	-0.0244356	0.0472471	0.605291	0.726349
gammaLinolenic	Omega-6	3.3335	0.00320853	0.00592344	-0.0108013	0.00413545	0.00931956	0.0487064	0.0185449	0.00768513	0.0162355	0.0487064	-0.0612334	0.0602667	0.310181	0.408519	0.0394857	0.0477277	0.408519	0.408519	0.0768347	0.0914917	0.401487	0.408519	-0.0840755	0.0671269	0.211074	0.408519
Linoleic	Omega-6	3.36605	0.00297189	0.00592344	-0.00578576	0.00230327	0.0123711	0.0398604	-0.00677663	0.00428029	0.114107	0.228214	0.0135672	0.033566	0.686271	0.823525	0.00323624	0.0265823	0.903159	0.903159	-0.0261988	0.050957	0.607421	0.823525	-0.0929547	0.0373869	0.0132868	0.0398604
Elaidic	trans	3.51965	0.00206723	0.00586399	-0.0135251	0.00584254	0.0210867	0.12652	0.015469	0.0108575	0.154962	0.204753	-0.165971	0.0851445	0.0519114	0.139555	0.092546	0.0674295	0.170628	0.204753	0.234978	0.129259	0.0697776	0.139555	-0.0860193	0.0948366	0.364901	0.364901
Palmitelaidic	trans	1.75411	0.107079	0.122376	-0.00284007	0.00413233	0.492277	0.738416	0.0185418	0.00767934	0.016173	0.0970378	0.0124242	0.0602213	0.836648	0.836648	0.0661977	0.0476918	0.165846	0.497537	0.0906924	0.0914228	0.32175	0.643501	-0.0210976	0.0670764	0.75327	0.836648
Linoelaidic	trans	3.37405	0.00291643	0.00592344	-0.00889522	0.00423392	0.0362277	0.108683	0.0177224	0.00786813	0.0247986	0.108683	-0.0702242	0.0617018	0.255703	0.348043	0.0938415	0.0488642	0.0554616	0.110923	0.0971796	0.0936704	0.300103	0.348043	-0.064562	0.0687254	0.348043	0.348043
