# Supplementary material for: Circulating trans fatty acids are associated with prostate cancer in Ghanaian and American men
Source: Nat Commun. 2023 Jul 19;14:4322. doi: 10.1038/s41467-023-39865-9 (PMC10356769; doi:10.1038/s41467-023-39865-9)
Supplement: Supplementary file 5 — Supplementary Data 2 [file 41467_2023_39865_MOESM5_ESM.xlsx]

## Sheet: Ghanaian_cases 
Supplementary Data 2. Full regression results from multivariable linear regression tests that evaluate the association of 24 fatty acids with age, BMI, education, smoking, diabetes, aspirin use, and Gleason score in Ghanaian, African American, and European American cases
Ghanaian cases
Fatty_Acid	Class	Fstat	Fstat.pval	Fstat.pval.adj	Age.est	Age.se	Age.pval	Age.pval.adj	Gleason.est	Gleason.se	Gleason.pval	Gleason.pval.adj	BMI.est	BMI.se	BMI.pval	BMI.pval.adj	Education.est	Education.se	Education.pval	Education.pval.adj	Smoking.est	Smoking.se	Smoking.pval	Smoking.pval.adj	Diabetes.est	Diabetes.se	Diabetes.pval	Diabetes.pval.adj	Aspirin.est	Aspirin.se	Aspirin.pval	Aspirin.pval.adj
Arachidic	saturated	3.68676	0.000683927	0.00182381	-0.0033201	0.00210037	0.114617	0.267439	0.021815	0.0158466	0.169282	0.296243	0.0180994	0.00460314	9.69997e-05	0.000678998	-0.0142253	0.0186294	0.445492	0.448696	-0.0302172	0.0398523	0.448696	0.448696	0.0645032	0.0523881	0.218845	0.306383	-0.0993006	0.054943	0.0713516	0.249731
Behenic	saturated	2.69376	0.00959299	0.0146901	-0.000704898	0.00224868	0.754062	0.839592	0.00791364	0.0169656	0.641108	0.839592	0.0156143	0.00492818	0.00163336	0.0114335	0.00785579	0.0199449	0.693853	0.839592	0.00864114	0.0426664	0.839592	0.839592	-0.0117345	0.0560874	0.834369	0.839592	-0.153324	0.0588228	0.00943796	0.0330329
Lignoceric	saturated	1.0526	0.393397	0.393397	-0.00251375	0.00229501	0.273944	0.639204	-0.0021072	0.0173151	0.903191	0.968483	0.00695182	0.00502972	0.167585	0.586548	-0.0118417	0.0203558	0.561025	0.790013	-0.00172143	0.0435455	0.968483	0.968483	-0.0330226	0.0572429	0.564295	0.790013	-0.102547	0.0600347	0.0882746	0.586548
Myristic	saturated	5.98211	1.09388e-06	8.75105e-06	-0.00816559	0.00405518	0.0446215	0.156175	0.0285716	0.030595	0.350854	0.519686	0.0511956	0.00888728	1.52101e-08	1.06471e-07	-0.0328098	0.0359677	0.362132	0.519686	0.0588589	0.0769428	0.444675	0.519686	-0.0542653	0.101146	0.591863	0.591863	-0.0810096	0.106078	0.445445	0.519686
Palmitic	saturated	5.17613	1.07864e-05	3.69819e-05	-0.00169751	0.00187854	0.366655	0.514645	0.0146402	0.0141729	0.302151	0.514645	0.023098	0.00411698	3.4595e-08	2.42165e-07	-0.0150264	0.0166618	0.367603	0.514645	-0.0168895	0.0356433	0.635831	0.741802	1.87773e-05	0.0468551	0.99968	0.99968	-0.069551	0.0491402	0.157629	0.514645
Stearic	saturated	7.71801	7.66855e-09	1.84045e-07	-0.000518433	0.00162251	0.749471	0.792202	-0.00322683	0.0122413	0.792202	0.792202	0.0215212	0.00355586	2.92948e-09	2.05064e-08	0.0148524	0.0143909	0.302574	0.569799	-0.0132391	0.0307854	0.667362	0.792202	-0.0398236	0.0404691	0.325599	0.569799	-0.100433	0.0424428	0.0183724	0.0643032
Eicosenoic	cis-monounsaturated	2.65664	0.0105529	0.0146901	-0.00543694	0.00211624	0.0105037	0.0735257	0.0242488	0.0159664	0.129503	0.22663	0.00972319	0.00463793	0.0365787	0.128026	-0.0175663	0.0187702	0.349828	0.361849	-0.0366497	0.0401535	0.361849	0.361849	0.0575898	0.052784	0.275814	0.361849	-0.0867083	0.0553583	0.117952	0.22663
Nervonic	cis-monounsaturated	2.1119	0.0410159	0.0468754	0.0015102	0.00305488	0.621287	0.724834	0.0193454	0.023048	0.401702	0.562382	0.00704236	0.00669503	0.293398	0.513447	-0.0560132	0.0270955	0.0392597	0.198038	-0.00266038	0.0579632	0.963411	0.963411	-0.14563	0.0761958	0.0565822	0.198038	-0.110972	0.0799118	0.165591	0.38638
Oleic	cis-monounsaturated	3.37834	0.00157764	0.00378634	-0.00238663	0.00204213	0.243119	0.340367	0.0226082	0.0154072	0.142944	0.269224	0.0169307	0.00447549	0.000175056	0.00122539	-0.0258724	0.0181128	0.153842	0.269224	-0.0199392	0.0387472	0.607078	0.708257	0.016046	0.0509353	0.752882	0.752882	-0.118295	0.0534194	0.0272779	0.0954725
Palmitoleic	cis-monounsaturated	6.53159	2.28058e-07	2.73669e-06	-0.00156211	0.00358455	0.66319	0.681665	0.0355265	0.0270443	0.18961	0.265454	0.0255655	0.00785586	0.00121895	0.0028968	-0.103297	0.0317935	0.00124148	0.0028968	0.0279159	0.0680132	0.681665	0.681665	-0.401477	0.0894071	8.96222e-06	6.27355e-05	-0.125065	0.0937675	0.182927	0.265454
alphaLinolenic	Omega-3	5.19337	1.02732e-05	3.69819e-05	-0.00251727	0.00359063	0.48361	0.677053	-0.00769882	0.0270901	0.776388	0.776388	0.0236767	0.00786918	0.00276436	0.0119266	0.0937397	0.0318474	0.00340761	0.0119266	-0.103846	0.0681285	0.128117	0.298939	0.116292	0.0895586	0.194756	0.340823	-0.0269768	0.0939264	0.774077	0.776388
Docosahexaenoic	Omega-3	2.01287	0.0519696	0.0566941	-0.000806552	0.00436931	0.853627	0.986024	-0.000577779	0.032965	0.986024	0.986024	0.0281645	0.00957572	0.00343109	0.0240176	-0.062609	0.0387539	0.106865	0.324353	-0.0772243	0.0829031	0.352075	0.492905	-0.161511	0.108981	0.139008	0.324353	-0.122067	0.114296	0.286075	0.492905
Docosapentaenoicn3	Omega-3	2.16322	0.0362309	0.0434771	-0.00295949	0.00424785	0.486334	0.58522	-0.0202552	0.0320486	0.527685	0.58522	0.0294169	0.00930953	0.00168066	0.0117646	-0.0384276	0.0376766	0.308287	0.580386	-0.115786	0.0805985	0.151507	0.530276	-0.0578658	0.105951	0.58522	0.58522	-0.107986	0.111118	0.331649	0.580386
Eicosapentaenoic	Omega-3	1.43174	0.190329	0.198604	0.000330043	0.00544551	0.951697	0.990173	-0.0213571	0.0410845	0.603425	0.990173	0.0316658	0.0119343	0.00824088	0.0576862	-0.0168845	0.0482993	0.726811	0.990173	-0.113804	0.103323	0.27127	0.760786	-0.133532	0.135824	0.326051	0.760786	-0.00175543	0.142448	0.990173	0.990173
Arachidonic	Omega-6	3.27611	0.00207578	0.00415156	-0.000869725	0.00308993	0.778474	0.778474	-0.0343563	0.0233125	0.141226	0.494292	0.0250109	0.00677184	0.000247423	0.00173196	0.00869504	0.0274063	0.751185	0.778474	-0.0182062	0.0586281	0.756291	0.778474	-0.0639299	0.0770699	0.407241	0.712672	-0.0709974	0.0808286	0.380194	0.712672
Dihomoglinolenic	Omega-6	5.05194	1.53191e-05	4.59574e-05	-0.000966812	0.00313293	0.757766	0.88406	0.000124928	0.0236369	0.995785	0.995785	0.0365907	0.00686608	1.5367e-07	1.07569e-06	-0.0204668	0.0277877	0.46177	0.721996	0.0386662	0.0594441	0.515712	0.721996	-0.128821	0.0781425	0.0999126	0.295294	-0.125435	0.0819535	0.126554	0.295294
Docosapentaenoicn6	Omega-6	2.67794	0.00999136	0.0146901	-0.0054804	0.00513974	0.286847	0.401586	-0.0258277	0.0387776	0.505709	0.589994	0.0385059	0.0112642	0.000684853	0.00479397	-0.0593246	0.0455873	0.193782	0.401586	-0.000564239	0.0975212	0.995386	0.995386	-0.147091	0.128197	0.251811	0.401586	-0.202425	0.134449	0.132847	0.401586
Docosatetraenoic	Omega-6	2.90857	0.00549353	0.00941748	-0.00255261	0.00398007	0.521611	0.694055	-0.0321002	0.0300283	0.285622	0.666452	0.0293219	0.00872268	0.000838495	0.00586947	-0.0217971	0.0353016	0.537236	0.694055	0.0131009	0.0755178	0.862349	0.862349	-0.0528235	0.0992722	0.594904	0.694055	-0.229797	0.104114	0.0277864	0.0972523
Eicosadienoic	Omega-6	2.44543	0.0180407	0.0227883	-0.00113656	0.00246565	0.645043	0.868717	0.00405257	0.0186025	0.82764	0.868717	0.0167365	0.00540368	0.00207072	0.014495	0.0162489	0.0218693	0.457853	0.868717	0.0182713	0.0467831	0.696305	0.868717	-0.0101707	0.061499	0.868717	0.868717	-0.125789	0.0644983	0.0517402	0.181091
gammaLinolenic	Omega-6	5.22642	9.35649e-06	3.69819e-05	-0.00437739	0.00461814	0.343685	0.534063	-0.029832	0.0348423	0.392325	0.534063	0.0467934	0.010121	4.89071e-06	3.4235e-05	0.0412575	0.0409609	0.314339	0.534063	0.00756203	0.0876243	0.931264	0.931264	-0.192168	0.115187	0.0959228	0.33573	-0.0897751	0.120805	0.457768	0.534063
Linoleic	Omega-6	3.30819	0.00190481	0.00415156	0.000241103	0.00196894	0.902592	0.991799	0.000152775	0.014855	0.991799	0.991799	0.0108131	0.0043151	0.0125534	0.0439369	0.0443817	0.0174636	0.0113634	0.0439369	-0.0546992	0.0373586	0.14382	0.251685	-0.010301	0.0491099	0.833952	0.991799	-0.0866993	0.051505	0.0929802	0.216954
Elaidic	trans	3.02359	0.00406101	0.00749724	0.000940268	0.00341798	0.783365	0.783365	-0.0289687	0.0257875	0.26186	0.366605	0.0150416	0.0074908	0.0452166	0.14191	0.0672616	0.030316	0.0269875	0.14191	0.0808745	0.0648526	0.213003	0.366605	0.047486	0.0852523	0.57779	0.674088	-0.168032	0.0894101	0.0608187	0.14191
Palmitelaidic	trans	2.63982	0.0110176	0.0146901	0.00131223	0.00307239	0.6695	0.890725	-0.03659	0.0231801	0.115125	0.268625	0.0197087	0.0067334	0.00358917	0.0251242	0.00374592	0.0272508	0.890725	0.890725	-0.104762	0.0582954	0.0729657	0.25538	-0.010561	0.0766325	0.890447	0.890725	-0.0840985	0.0803698	0.295919	0.517859
Linoelaidic	trans	5.37434	6.15452e-06	3.69271e-05	0.000363658	0.00250198	0.884499	0.884499	-0.0171909	0.0188766	0.362923	0.508093	0.016384	0.00548331	0.00295595	0.0103458	0.0703199	0.0221915	0.00163107	0.0103458	-0.00706756	0.0474725	0.881715	0.884499	0.102669	0.0624052	0.100599	0.234732	-0.0895814	0.0654487	0.171741	0.300548
Gleason score was dichotomized for analysis [≤ 7 versus ≥ 8]

## Sheet: African_American_cases
African American cases
Fatty_Acid	Class	Fstat	Fstat.pval	Fstat.pval.adj	Age.est	Age.se	Age.pval	Age.pval.adj	Gleason.est	Gleason.se	Gleason.pval	Gleason.pval.adj	BMI.est	BMI.se	BMI.pval	BMI.pval.adj	Education.est	Education.se	Education.pval	Education.pval.adj	Smoking.est	Smoking.se	Smoking.pval	Smoking.pval.adj	Diabetes.est	Diabetes.se	Diabetes.pval	Diabetes.pval.adj	Aspirin.est	Aspirin.se	Aspirin.pval	Aspirin.pval.adj
Arachidic	saturated	0.42221	0.888399	0.888399	-0.00372774	0.0033299	0.263618	0.922368	0.00267268	0.0274082	0.922368	0.922368	0.00320589	0.00494935	0.51753	0.922368	0.00741504	0.037226	0.842217	0.922368	0.00345259	0.0320014	0.914139	0.922368	-0.0152684	0.0574387	0.790516	0.922368	0.0583245	0.0512228	0.255542	0.922368
Behenic	saturated	1.31315	0.242482	0.290978	-4.06302e-05	0.00309476	0.989532	0.989532	-0.049241	0.0254727	0.05394	0.284186	0.00212656	0.00459985	0.644113	0.901758	0.0312309	0.0345972	0.367236	0.856884	-0.051996	0.0297416	0.0811959	0.284186	-0.014028	0.0533826	0.792855	0.924998	0.026168	0.0476057	0.582848	0.901758
Lignoceric	saturated	0.600334	0.755706	0.788563	-0.000976934	0.0031331	0.755349	0.779799	-0.0397974	0.0257884	0.123575	0.779799	-0.00475817	0.00465685	0.307521	0.779799	0.0161273	0.0350259	0.645455	0.779799	-0.0220385	0.0301101	0.464646	0.779799	0.0223219	0.0540441	0.679808	0.779799	0.0134837	0.0481955	0.779799	0.779799
Myristic	saturated	1.86465	0.0740216	0.104501	-0.00997427	0.0060982	0.102718	0.359512	0.0307858	0.0501939	0.540006	0.630007	0.0214861	0.00906398	0.0182439	0.127707	0.0656799	0.0681736	0.335925	0.470296	0.0609345	0.0586056	0.299097	0.470296	-0.132994	0.10519	0.20686	0.470296	1.57951e-05	0.0938067	0.999866	0.999866
Palmitic	saturated	2.5691	0.0134145	0.0321947	-0.0070339	0.00291695	0.0163472	0.0906269	0.0264153	0.0240092	0.271908	0.380671	0.00969539	0.00433556	0.0258934	0.0906269	0.0272552	0.0326094	0.403768	0.471063	0.0433436	0.0280328	0.122863	0.277311	-0.0710924	0.0503155	0.158463	0.277311	0.0222829	0.0448705	0.619744	0.619744
Stearic	saturated	2.26729	0.0284268	0.0568535	-0.00531666	0.00250671	0.034547	0.0863919	0.0235048	0.0206326	0.255308	0.446789	0.00779655	0.00372582	0.0370251	0.0863919	-0.00172206	0.0280233	0.951031	0.951031	0.019748	0.0240903	0.412855	0.489444	-0.105614	0.0432393	0.0150214	0.0863919	0.0311601	0.03856	0.419524	0.489444
Eicosenoic	cis-monounsaturated	1.28292	0.257292	0.294047	-0.00192525	0.00357069	0.590065	0.61231	0.0340744	0.0293901	0.247001	0.432252	0.00780229	0.00530725	0.142326	0.432252	0.0491554	0.0399178	0.218901	0.432252	0.0540482	0.0343155	0.116048	0.432252	0.0546507	0.0615922	0.375458	0.525641	0.0278579	0.0549268	0.61231	0.61231
Nervonic	cis-monounsaturated	1.73921	0.098403	0.124299	0.00278293	0.00342434	0.416884	0.524035	-0.0213519	0.0281855	0.449173	0.524035	-0.0116881	0.00508972	0.0221746	0.155222	-0.0443755	0.0382817	0.247082	0.524035	-0.0118941	0.032909	0.717976	0.717976	-0.0504364	0.0590677	0.393692	0.524035	0.0634035	0.0526755	0.229442	0.524035
Oleic	cis-monounsaturated	1.74674	0.0967574	0.124299	-0.006107	0.0032688	0.0624646	0.201299	0.0314406	0.0269053	0.243283	0.425745	0.00835522	0.00485854	0.0862711	0.201299	0.0102938	0.0365429	0.778329	0.778329	0.0580997	0.0314142	0.0651368	0.201299	-0.0380945	0.0563848	0.49968	0.582961	0.05133	0.050283	0.307963	0.431149
Palmitoleic	cis-monounsaturated	4.84261	2.97762e-05	0.000357315	-0.0152129	0.00584147	0.00955382	0.0334384	0.110092	0.0480807	0.0225638	0.0526489	0.0074065	0.00868239	0.39415	0.459841	-0.0190918	0.0653035	0.770169	0.770169	0.230755	0.0561384	4.80447e-05	0.000336313	-0.129189	0.100762	0.200552	0.350965	0.0786418	0.0898575	0.382006	0.459841
alphaLinolenic	Omega-3	3.32263	0.00189056	0.00567167	-0.0155497	0.00489953	0.0016229	0.0113603	0.0332426	0.0403277	0.41026	0.499173	0.0181559	0.00728236	0.0130704	0.0457465	0.0434721	0.0547734	0.427862	0.499173	-0.0453455	0.0470861	0.336119	0.499173	-0.0735608	0.0845139	0.384611	0.499173	-0.0408868	0.075368	0.587783	0.587783
Docosahexaenoic	Omega-3	3.86627	0.000437581	0.00150028	0.00623451	0.00334313	0.0629405	0.146861	-0.0307184	0.0275171	0.264955	0.309115	0.0149223	0.00496902	0.00284272	0.019899	0.0506819	0.0373739	0.175849	0.246188	-0.0854876	0.0321285	0.00811335	0.0283967	-0.0814311	0.0576669	0.15871	0.246188	-0.0216473	0.0514263	0.674029	0.674029
Docosapentaenoicn3	Omega-3	1.89681	0.0687306	0.104501	-0.00801082	0.00329572	0.0155153	0.108607	0.0518965	0.0271269	0.056458	0.197603	0.00127149	0.00489856	0.795335	0.795335	0.0358701	0.0368439	0.330866	0.463212	-0.0363858	0.031673	0.251336	0.439837	-0.086254	0.0568492	0.130006	0.303347	0.0153158	0.0506971	0.762731	0.795335
Eicosapentaenoic	Omega-3	4.31915	0.000126707	0.000608192	-0.000434467	0.00526603	0.934288	0.934288	0.0577354	0.0433444	0.183623	0.257072	0.0219876	0.0078271	0.00521378	0.0182482	0.130643	0.0588706	0.0270433	0.0631009	-0.145335	0.0506083	0.0043019	0.0182482	-0.183552	0.0908358	0.0439846	0.076973	0.0813247	0.0810058	0.316023	0.368694
Arachidonic	Omega-6	0.974647	0.449253	0.490095	-0.00430733	0.0025825	0.0961295	0.530364	0.0157903	0.0212564	0.458016	0.534352	0.00528521	0.00383847	0.169321	0.530364	-0.0226801	0.0288706	0.432585	0.534352	-0.0122101	0.0248187	0.623012	0.623012	-0.0459377	0.0445466	0.303065	0.530364	0.0437253	0.0397258	0.271707	0.530364
Dihomoglinolenic	Omega-6	3.96772	0.000331949	0.00132779	-0.00966586	0.00335113	0.00413692	0.0289584	0.0327597	0.027583	0.235673	0.329943	0.0131242	0.00498091	0.00874729	0.0306155	0.0192445	0.0374633	0.607756	0.709049	0.0644553	0.0322054	0.0460351	0.0805615	-0.119026	0.057805	0.0401405	0.0805615	-0.00710464	0.0515494	0.890451	0.890451
Docosapentaenoicn6	Omega-6	4.52769	7.12813e-05	0.000427688	-0.0166227	0.00485717	0.000685816	0.00480071	0.041995	0.0399791	0.294165	0.514789	0.000646781	0.00721939	0.928659	0.928659	-0.124196	0.0542998	0.0227104	0.052991	0.142761	0.046679	0.00237709	0.0083198	0.0223745	0.0837832	0.789569	0.928659	0.0168112	0.0747163	0.822095	0.928659
Docosatetraenoic	Omega-6	5.41222	6.08173e-06	0.000145962	-0.0153168	0.00383286	7.68039e-05	0.000537627	0.0618617	0.031548	0.0505957	0.118057	-0.00232373	0.00569692	0.683573	0.797502	-0.0275934	0.0428487	0.519966	0.727952	0.131143	0.036835	0.000415604	0.00145462	-0.0152686	0.0661144	0.817479	0.817479	0.0490054	0.0589596	0.406381	0.711167
Eicosadienoic	Omega-6	1.9125	0.066278	0.104501	-0.00743373	0.00316484	0.0193236	0.135265	0.0401081	0.0260496	0.124439	0.290357	0.00728312	0.00470402	0.122357	0.290357	0.0211519	0.0353807	0.550291	0.690315	0.0163273	0.0304151	0.591699	0.690315	-0.0639517	0.0545916	0.242121	0.423712	-0.0154822	0.0486838	0.750641	0.750641
gammaLinolenic	Omega-6	2.41502	0.0197427	0.043075	-0.0133047	0.00431488	0.00218984	0.0153289	0.047192	0.0355155	0.18469	0.359898	0.0111688	0.00641336	0.0823759	0.288316	0.00966948	0.0482373	0.841227	0.945307	-0.0110277	0.0414674	0.790426	0.945307	-0.0943528	0.074429	0.205656	0.359898	-0.00455627	0.0663744	0.945307	0.945307
Linoleic	Omega-6	4.64888	5.09712e-05	0.000407769	-0.00816083	0.00242832	0.000853229	0.0059726	0.00456003	0.0199874	0.819651	0.819651	0.00768325	0.00360931	0.0338944	0.079087	0.0311251	0.0271469	0.252265	0.353172	-0.027558	0.0233369	0.238363	0.353172	-0.124591	0.0418871	0.00311525	0.0109034	-0.0180276	0.0373541	0.629638	0.734577
Elaidic	trans	1.90866	0.0668717	0.104501	-0.00397158	0.00637694	0.533773	0.622735	-0.0871341	0.0524882	0.0976937	0.171599	0.0157176	0.00947828	0.0980564	0.171599	-0.0282802	0.0712897	0.691808	0.691808	-0.0603193	0.0612844	0.325594	0.455832	-0.223579	0.109998	0.0427646	0.171599	0.175849	0.0980945	0.073794	0.171599
Palmitelaidic	trans	2.64375	0.011101	0.0296026	0.00198719	0.00449279	0.65851	0.65851	-0.0767812	0.0369799	0.0385128	0.134795	0.0176556	0.00667781	0.00852156	0.0596509	0.0312581	0.0502263	0.534075	0.623087	-0.0745184	0.0431772	0.0851519	0.198688	-0.0613453	0.0774979	0.429085	0.623087	0.0499375	0.0691113	0.470374	0.623087
Linoelaidic	trans	1.87622	0.0720761	0.104501	-0.00463836	0.00416129	0.26568	0.354308	-0.0577084	0.0342513	0.0928069	0.216549	0.0105307	0.00618508	0.0894307	0.216549	-0.0288939	0.0465203	0.53489	0.53489	-0.0411866	0.0399913	0.303693	0.354308	-0.121852	0.0717797	0.0903749	0.216549	0.0902267	0.0640118	0.159464	0.279063

## Sheet: European_American_cases
European American cases
Fatty_Acid	Class	Fstat	Fstat.pval	Fstat.pval.adj	Age.est	Age.se	Age.pval	Age.pval.adj	Gleason.est	Gleason.se	Gleason.pval	Gleason.pval.adj	BMI.est	BMI.se	BMI.pval	BMI.pval.adj	Education.est	Education.se	Education.pval	Education.pval.adj	Smoking.est	Smoking.se	Smoking.pval	Smoking.pval.adj	Diabetes.est	Diabetes.se	Diabetes.pval	Diabetes.pval.adj	Aspirin.est	Aspirin.se	Aspirin.pval	Aspirin.pval.adj
Arachidic	saturated	1.55358	0.1475	0.168572	-0.0111657	0.00370936	0.00276535	0.0193575	-0.00188299	0.0311283	0.951793	0.951793	-0.00454984	0.00678049	0.50257	0.718961	-0.0187453	0.0529071	0.723284	0.843832	-0.0274362	0.0419596	0.513544	0.718961	0.0905562	0.0803882	0.26059	0.691834	0.0616413	0.0589733	0.2965	0.691834
Behenic	saturated	2.09832	0.0425768	0.0601084	-0.0103382	0.00317003	0.00119784	0.00838489	0.00678046	0.0266024	0.798937	0.810044	-0.00501894	0.00579463	0.3869	0.789741	0.0565191	0.0452146	0.211974	0.741908	0.0150999	0.0358588	0.673897	0.810044	0.0517978	0.0687001	0.45128	0.789741	-0.0121218	0.0503988	0.810044	0.810044
Lignoceric	saturated	3.65972	0.000750679	0.00353061	-0.0104933	0.00303746	0.000605866	0.00424106	0.0128646	0.0254899	0.614032	0.71637	-0.0119946	0.0055523	0.0313024	0.073039	0.100055	0.0433237	0.0213919	0.073039	0.0177928	0.0343591	0.604831	0.71637	-0.00827498	0.065827	0.900022	0.900022	-0.0466026	0.0482911	0.335071	0.586375
Myristic	saturated	3.258	0.00221106	0.00758078	-0.0115726	0.0053669	0.0316164	0.110657	0.0285748	0.0450381	0.526119	0.526119	0.024788	0.00981037	0.0118722	0.0831057	-0.0634811	0.0765488	0.407402	0.475302	0.0944152	0.0607093	0.120636	0.211112	0.211082	0.11631	0.070249	0.163914	-0.076339	0.0853257	0.371461	0.475302
Palmitic	saturated	2.94706	0.00502381	0.0105804	-0.00714015	0.00294997	0.0159171	0.103774	0.00124741	0.0247556	0.959836	0.959836	0.0117663	0.00539237	0.0296499	0.103774	-0.0236029	0.0420758	0.575117	0.670969	0.0595677	0.0333694	0.074952	0.174888	0.0865982	0.0639308	0.176271	0.308474	-0.0341993	0.0469001	0.46628	0.652791
Stearic	saturated	2.8681	0.00617189	0.0105804	-0.00810501	0.00247618	0.00114944	0.00804606	0.0153968	0.0207797	0.459128	0.541182	0.00689155	0.00452631	0.128607	0.450124	-0.0439487	0.035318	0.214044	0.499435	0.0205354	0.02801	0.46387	0.541182	0.024817	0.053663	0.643986	0.643986	-0.0373677	0.0393675	0.343053	0.541182
Eicosenoic	cis-monounsaturated	1.88939	0.0696734	0.0928979	-0.00692135	0.00366143	0.0593859	0.297937	-0.00967104	0.0307261	0.753104	0.753104	0.00907041	0.00669287	0.176056	0.410798	-0.0529958	0.0522234	0.310778	0.435089	0.0310067	0.0414173	0.454485	0.530232	0.086725	0.0793494	0.275029	0.435089	0.100454	0.0582112	0.0851249	0.297937
Nervonic	cis-monounsaturated	1.69858	0.107459	0.135738	-0.00437402	0.00338704	0.197261	0.332096	0.00615976	0.0284235	0.828534	0.828534	-0.012188	0.00619131	0.0496463	0.332096	0.0704539	0.0483098	0.145468	0.332096	0.0329351	0.0383136	0.390479	0.455558	-0.111214	0.073403	0.13048	0.332096	0.0637376	0.0538489	0.237212	0.332096
Oleic	cis-monounsaturated	3.01341	0.00422228	0.0101335	-0.00893957	0.00341212	0.00910641	0.0459775	0.0105872	0.028634	0.711756	0.728806	0.0155332	0.00623716	0.0131364	0.0459775	-0.0302458	0.0486676	0.534615	0.728806	0.0625653	0.0385973	0.105758	0.246768	0.0656	0.0739466	0.375508	0.657138	0.0188207	0.0542477	0.728806	0.728806
Palmitoleic	cis-monounsaturated	4.31981	0.000122833	0.000737001	-0.0113094	0.00532373	0.0342135	0.0798315	-0.000390602	0.0446758	0.993028	0.993028	0.0329397	0.00973145	0.000777636	0.00544345	-0.0555578	0.075933	0.46477	0.813348	0.180405	0.0602209	0.00289669	0.0101384	-0.040854	0.115374	0.723438	0.844011	-0.0465206	0.0846393	0.582857	0.815999
alphaLinolenic	Omega-3	1.21021	0.295587	0.317625	-0.0112525	0.00491956	0.0226642	0.158649	0.00151083	0.0412841	0.970824	0.970824	-0.0011039	0.00899266	0.902358	0.970824	-0.0542023	0.0701682	0.440266	0.970824	-0.106919	0.055649	0.0553543	0.19374	-0.0185259	0.106615	0.862133	0.970824	0.00510542	0.0782136	0.947985	0.970824
Docosahexaenoic	Omega-3	3.07208	0.00361855	0.00964945	0.0056341	0.00375251	0.133982	0.312625	-0.0236566	0.0314904	0.452926	0.528413	0.00908448	0.00685936	0.186078	0.325637	0.135964	0.0535225	0.0114271	0.0710153	-0.0406483	0.0424476	0.338798	0.474318	-0.0452925	0.0813233	0.577856	0.577856	0.138983	0.0596593	0.0202901	0.0710153
Docosapentaenoicn3	Omega-3	0.258629	0.969267	0.969267	-0.000485006	0.00338066	0.88599	0.9893	0.0134238	0.0283699	0.636334	0.9893	-0.00178666	0.00617965	0.772629	0.9893	0.0352076	0.0482188	0.465689	0.9893	-0.0235951	0.0382414	0.53756	0.9893	0.050012	0.0732647	0.495216	0.9893	0.000721202	0.0537475	0.9893	0.9893
Eicosapentaenoic	Omega-3	2.61869	0.0117286	0.0187657	0.0033422	0.00564127	0.553858	0.617315	-0.0236714	0.0473406	0.617315	0.617315	0.0070109	0.0103119	0.496945	0.617315	0.200592	0.0804622	0.0130432	0.0913026	-0.122702	0.063813	0.0551624	0.193068	-0.0876798	0.122256	0.473653	0.617315	0.152049	0.0896878	0.0907424	0.211732
Arachidonic	Omega-6	2.32628	0.0244381	0.0366572	-0.00102033	0.0025646	0.690938	0.690938	0.0343082	0.0215217	0.111645	0.260506	0.00962938	0.00468794	0.040574	0.142009	-0.0318225	0.0365793	0.384809	0.622417	0.0669004	0.0290103	0.0215813	0.142009	0.0346357	0.0555793	0.5335	0.622417	-0.030473	0.0407734	0.455246	0.622417
Dihomoglinolenic	Omega-6	6.20917	6.10046e-07	4.88037e-06	-0.0106842	0.00289746	0.00025562	0.00178934	0.0427707	0.024315	0.0792865	0.138751	0.016755	0.00529639	0.00166986	0.00584452	0.00197387	0.0413269	0.961928	0.961928	0.0322003	0.0327755	0.326433	0.380838	-0.07941	0.062793	0.20669	0.289366	-0.130204	0.0460653	0.00492576	0.0114934
Docosapentaenoicn6	Omega-6	6.42299	3.32939e-07	4.88037e-06	-0.00524297	0.00431681	0.225207	0.262741	0.0458078	0.036226	0.206736	0.262741	0.0155456	0.00789088	0.0494726	0.0865771	-0.206794	0.0615712	0.000853273	0.00298646	0.170881	0.0488309	0.000515019	0.00298646	0.0789269	0.0935527	0.399328	0.399328	-0.156159	0.0686309	0.0233777	0.0545479
Docosatetraenoic	Omega-6	6.22541	5.82641e-07	4.88037e-06	-0.00715229	0.00358197	0.0464843	0.0542317	0.0465812	0.0300593	0.121964	0.121964	0.0136585	0.00654764	0.037567	0.0525938	-0.147634	0.0510901	0.00405194	0.0283636	0.102825	0.0405186	0.0115108	0.0402879	0.169025	0.0776275	0.0299965	0.0524939	-0.134931	0.056948	0.0182598	0.0426063
Eicosadienoic	Omega-6	1.19463	0.30439	0.317625	-0.00548562	0.00297112	0.0655354	0.367097	0.0353202	0.0249332	0.157327	0.367097	0.0027796	0.00543104	0.609054	0.756899	-0.0623075	0.0423775	0.142214	0.367097	-0.00539515	0.0336087	0.872541	0.872541	0.0413381	0.0643893	0.521214	0.756899	-0.0215299	0.0472364	0.648771	0.756899
gammaLinolenic	Omega-6	3.59994	0.000882653	0.00353061	-0.0127425	0.00420662	0.00260054	0.0182038	0.0790306	0.0353013	0.0256844	0.0688633	0.0167928	0.00768946	0.0295128	0.0688633	-0.0639313	0.0599996	0.287236	0.40213	0.0333923	0.0475845	0.483217	0.483217	0.0674267	0.0911647	0.459939	0.483217	-0.077574	0.066879	0.246728	0.40213
Linoleic	Omega-6	2.87914	0.00599735	0.0105804	-0.005818	0.00235655	0.0139428	0.0487998	0.00131279	0.0197757	0.947103	0.947103	-0.00680574	0.00430763	0.114861	0.268008	0.0135224	0.0336117	0.687655	0.947103	0.00313502	0.0266568	0.906434	0.947103	-0.0263551	0.0510704	0.606082	0.947103	-0.0928467	0.0374656	0.0135889	0.0487998
Elaidic	trans	3.10974	0.00327632	0.00964945	-0.0125198	0.00597308	0.0366635	0.1507	-0.0409259	0.050125	0.414681	0.414681	0.0163763	0.0109184	0.134382	0.220334	-0.164574	0.0851947	0.0540504	0.1507	0.0957015	0.0675663	0.157381	0.220334	0.23985	0.129447	0.0645855	0.1507	-0.0893861	0.094963	0.347095	0.404944
Palmitelaidic	trans	1.57112	0.142045	0.168572	-0.002233	0.00422555	0.597459	0.825865	-0.0247151	0.0354601	0.48619	0.825865	0.0190898	0.00772405	0.0138431	0.0969014	0.0132679	0.0602695	0.825865	0.825865	0.0681033	0.0477985	0.154943	0.542299	0.0936345	0.0915748	0.307124	0.716623	-0.0231308	0.0671799	0.730781	0.825865
Linoelaidic	trans	2.88581	0.00589416	0.0105804	-0.00884405	0.00433186	0.0417998	0.130032	-0.00208348	0.0363523	0.954322	0.954322	0.0177686	0.00791839	0.0253436	0.130032	-0.070153	0.0617859	0.256833	0.405744	0.0940021	0.0490012	0.0557282	0.130032	0.0974277	0.0938789	0.299947	0.405744	-0.0647334	0.0688701	0.34778	0.405744
