# Supplementary material for: Circulating trans fatty acids are associated with prostate cancer in Ghanaian and American men
Source: Nat Commun. 2023 Jul 19;14:4322. doi: 10.1038/s41467-023-39865-9 (PMC10356769; doi:10.1038/s41467-023-39865-9)
Supplement: Supplementary file 6 — Supplementary Data 3 [file 41467_2023_39865_MOESM6_ESM.xlsx]

## Sheet: Sheet1
Supplementary Data 3. Survey data on dietary intake of participants in the NCI Maryland Prostate Cancer Case-Control Study
		Population Controls				Cases
Variable	Survey question	All (n=1033)	African American (n=485)	European American (n=548)		All (n=976)	African American (n=489)	European American (n=487)
meat_6mon	During the past 6 months, how often have you eaten meat (Includes chicken, beef, pork and lamb but not fish)? N (%)
	daily	455 (44)	259 (53)	196 (36)		396 (41)	219 (45)	177 (36)
	4-6 per week	328 (32)	111 (23)	217 (40)		282 (29)	97 (20)	185 (38)
	2-3 per week	170 (16)	78 (16)	92 (17)		178 (18)	97 (20)	81 (17)
	once per week	44 (4)	20 (4)	24 (4)		27 (3)	13 (3)	14 (3)
	1-3 per month	14 (1)	9 (2)	5 (1)		16 (2)	12 (2)	4 (1)
	never or less than once a month	13 (1)	5 (1)	8 (1)		12 (1)	5 (1)	7 (1)
	did not provide	9 (1)	3 (1)	6 (1)		65 (7)	46 (9)	19 (4)
meat_2yrs	Two years ago, how often did you eat meat? (Includes chicken, beef, pork and lamb but not fish)
	as frequently as it has been in the past 6 months	762 (74)	358 (74)	404 (74)		566 (58)	283 (58)	283 (58)
	daily	110 (11)	58 (12)	52 (9)		176 (18)	99 (20)	77 (16)
	4-6 per week	83 (8)	34 (7)	49 (9)		130 (13)	48 (10)	82 (17)
	2-3 per week	49 (5)	23 (5)	26 (5)		66 (7)	35 (7)	31 (6)
	once per week	14 (1)	4 (1)	10 (2)		13 (1)	7 (1)	6 (1)
	1-3 per month	3 (<1)	2 (<1)	1 (<1)		8 (1)	7 (1)	1 (<1)
	never or less than once a month	7 (<1)	3 (1)	4 (1)		10 (1)	6 (1)	4 (1)
	did not provide	5 (<1)	3 (1)	2 (<1)		7 (1)	4 (1)	3 (1)
meat_amount	How much meat do you usually eat per serving?(Includes chicken, beef, pork and lamb but not fish)? N (%)
	more than 12 ounces	31 (3)	18 (4)	13 (2)		28 (3)	15 (3)	13 (3)
	7-12 ounces	269 (26)	100 (21)	169 (31)		262 (27)	114 (23)	148 (30)
	3-6 ounces	670 (65)	331 (68)	339 (62)		608 (62)	304 (62)	304 (62)
	less than 3 ounces, but still eats meat	50 (5)	30 (6)	20 (4)		64 (7)	49 (10)	15 (3)
	never eats meat	8 (1)	3 (1)	5 (1)		7 (1)	3 (1)	4 (1)
	did not provide	5 (<1)	3 (1)	2 (<1)		7 (1)	4 (1)	3 (1)
beeflamb_6mon	During the past 6 months, how often have you eaten beef or lamb (includes steaks, stew, hamburger, roast, or hotdog)? N (%)
	daily	26 (3)	13 (3)	13 (2)		41 (4)	21 (4)	20 (4)
	4-6 per week	137 (13)	38 (8)	99 (18)		127 (13)	34 (7)	93 (19)
	2-3 per week	394 (38)	173 (36)	221 (40)		348 (36)	158 (32)	190 (39)
	once per week	208 (20)	90 (19)	118 (22)		167 (17)	80 (16)	87 (18)
	1-3 per month	161 (16)	105 (22)	56 (10)		157 (16)	101 (21)	56 (12)
	never or less than once a month	94 (9)	62 (13)	32 (6)		70 (7)	48 (10)	22 (5)
	did not provide	13 (1)	4 (1)	9 (2)		66 (7)	47 (10)	19 (4)
pork_6mon	During the past 6 months, how often have you eaten pork (includes bacon, chops, roast, or sausage)? N (%)
	daily	22 (2)	18 (4)	4 (1)		37 (4)	30 (6)	7 (1)
	4-6 per week	60 (6)	30 (6)	30 (5)		33 (3)	21 (4)	12 (2)
	2-3 per week	239 (23)	127 (26)	112 (20)		188 (19)	100 (20)	88 (18)
	once per week	274 (27)	94 (19)	180 (33)		227 (23)	75 (15)	152 (31)
	1-3 per month	250 (24)	112 (23)	138 (25)		251 (26)	106 (22)	145 (30)
	never or less than once a month	179 (17)	101 (21)	78 (14)		174 (18)	110 (22)	64 (13)
	did not provide	9 (1)	3 (1)	6 (1)		66 (7)	47 (10)	19 (4)
poultry_6mon	During the past 6 months, how often have you eaten poultry (includes chicken, turkey, or duck)? N (%)
	daily	90 (9)	71 (15)	19 (3)		66 (7)	55 (11)	11 (2)
	4-6 per week	270 (26)	145 (30)	125 (23)		231 (24)	131 (27)	100 (21)
	2-3 per week	473 (46)	199 (41)	274 (50)		442 (45)	179 (37)	263 (54)
	once per week	134 (13)	39 (8)	95 (17)		102 (10)	35 (7)	67 (14)
	1-3 per month	38 (4)	22 (5)	16 (3)		55 (6)	35 (7)	20 (4)
	never or less than once a month	18 (2)	6 (1)	12 (2)		14 (1)	7 (1)	7 (1)
	did not provide	10 (1)	3 (1)	7 (1)		66 (7)	47 (10)	19 (4)
meat_baked	Is your meat usually baked? N (%)
	no	174 (17)	38 (8)	136 (25)		173 (18)	50 (10)	123 (25)
	yes	834 (81)	434 (89)	400 (73)		769 (79)	421 (86)	348 (71)
	did not provide	25 (2)	13 (3)	12 (2)		34 (3)	18 (4)	16 (3)
meat_boiled	Is your meat usually boiled? N (%)
	no	718 (70)	310 (64)	408 (74)		639 (65)	271 (55)	368 ( 76)
	yes	267 (26)	154 (32)	113 (21)		289 (30)	192 (39)	97 (20)
	did not provide	48 (5)	21 (4)	27 (5)		48 (5)	26 (5)	22 (5)
meat_fried	Is your meat usually fried? N (%)
	no	411 (40)	142 (29)	269 (49)		332 (34)	113 (23)	219 (45)
	yes	586 (57)	332 (68)	254 (46)		607 (62)	361 (74)	246 (51)
	did not provide	36 (3)	11(2)	25 (5)		37 (4)	15 (3)	22 (5)
meat_grilled	Is your meat usually grilled? N (%)
	no	262 (25)	155 (32)	107 (20)		305 (31)	200 (41)	105 (22)
	yes	737 (71)	315 (65)	422 (77)		627 (64)	261 (53)	366 (75)
	did not provide	34 (3)	15 (3)	19 (3)		44 (5)	28 (6)	16 (3)
meat steamed	Is your meat usually steamed? N (%)
	no	821 (79)	366 (75)	455 (83)		734 (75)	339 (69)	395 (81)
	yes	163 (16)	97 (20)	66 (12)		189 (19)	123 (25)	66 (14)
	did not provide	49 (5)	22 (5)	27 (5)		53 (5)	27 (6)	26 (5)
meat_micro	Is your meat usually microwaved? N (%)
	no	723 (70)	345 (71)	378 (70)		636 (65)	327 (67)	309 (63)
	yes	262 (25)	118 (24)	144 (26)		290 (30)	136 (28)	154 (32)
	did not provide	48 (5)	22 (5)	26 (5)		50 (5)	26 (5)	24 (5)
meat_broiled	Is your meat usually broiled? N (%)
	no	329 (32)	161 (33)	168 (31)		385 (39)	195 (40)	190 (39)
	yes	663 (64)	301 (62)	362 (66)		540 (55)	267 (55)	273 (56)
	did not provide	41 (4)	23 (5)	18 (3)		51 (5)	27 (6)	24 (5)
meat_doneness	The red meat you eat is usually (Includes beef and pork) N (%)
	well done	479 (46)	308 (64)	171 (31)		535 (55)	368 (75)	167 (34)
	medium	447 (43)	146 (30)	301 (55)		350 (36)	86 (18)	264 (54)
	rare	71 (7)	9 (2)	62 (11)		53 (5)	9 (2)	44 (9)
	never eats meat	31 (3)	19 (4)	12 (2)		30 (3)	20 (4)	10 (2)
	did not provide	5 (<1)	3 (1)	2 (<1)		8 (1)	6 (1)	2 (<1)
fish	How often do you eat fish? (Fresh fish, not canned fish) N (%)
	daily	6 (1)	3 (1)	3 (1)		11 (1)	9 (2)	2 (<1)
	4-6 per week	30 (3)	16 (3)	14 (3)		31 (3)	20 (4)	11 (2)
	2-3 per week	220 (21)	137 (28)	83 (15)		216 (22)	123 (25)	93 (19)
	once per week	318 (31)	147 (30)	171 (31)		293 (30)	146 (30)	147 (30)
	1-3 per month	320 (31)	131 (27)	189 (34)		261 (27)	120 (25)	141 (29)
	never or less than once a month	129 (12)	48 (10)	81 (15)		98 (10)	25 (5)	73 (15)
	did not provide	10 (1)	3 (1)	7 (1)		66 (7)	46 (9)	20 (4)
fish_amount	How much fish do you usually eat per serving? N (%)
	more than 12 onces	46 (4)	34 (7)	12 (2)		35 (4)	26 (5)	9 (2)
	7-12 ounces	238 (23)	96 (20)	142 (26)		273 (28)	133 (27)	140 (29)
	3-6 ounces	648 (63)	311 (64)	337 (62)		585 (60)	291 (60)	294 (60)
	less than 3 ounces, but still eats fish	94 (9)	41 (8)	53 (10)		74 (8)	33 (7)	41 (8)
	never eats fish	1 (<1)	0 (0)	1 (<1)		2 (<1)	2 (<1)	0 (0)
	did not provide	6 (1)	3 (1)	3 (1)		7 (1)	4 (1)	3 (1)
fats_butter	Do you use butter in the foods you eat? N (%)
	no	415 (40)	197 (41)	218 (40)		370(38)	175 (36)	195 (40)
	yes	574 (56)	271 (56)	303 (55)		561 (57)	285 (58)	276 (57)
	did not provide	44 (4)	17 (4)	27 (5)		45 (5)	29 (6)	16 (3)
fats_bcon	Do you use bacon fat in the foods you eat? N (%)
	no	781 (76)	355 (73)	426 (78)		616 (63)	291 (60)	325 (67)
	yes	201 (19)	109 (22)	92 (17)		309 (32)	169 (35)	140 (29)
	did not provide	51 (5)	21 (4)	30 (5)		51 (5)	29 (6)	22 (5)
fats_margrin	Do you use margarine in the foods you eat? N (%)
	no	434 (42)	191 (39)	243 (44)		435 (45)	198 (40)	237 (49)
	yes	555 (54)	275 (57)	280 (51)		499 (51)	266 (54)	233 (48)
	did not provide	44 (4)	19 (4)	25 (5)		42 (4)	25 (5)	17 (3)
fats_olive	Do you use olive oil in the foods you eat? N (%)
	no	251 (24)	137 (28)	114 (21)		309 (32)	188 (38)	121 (25)
	yes	741 (72)	330 (68)	411 (75)		625 (64)	269 (55)	356 (73)
	did not provide	41 (4)	18 (4)	23 (4)		42 (4)	32 (7)	10 (2)
fats_canola	Do you use canola oil in the foods you eat? N (%)
	no	452 (44)	200 (41)	252 (46)		517 (53)	238 (49)	279 (57)
	yes	542 (52)	270 (56)	272 (50)		410 (42)	219 (45)	191 (39)
	did not provide	39 (4)	15 (3)	24 (4)		49 (5)	32 (7)	17 (3)
bacon_fat_6mon	During the past 6 months, how often did you have bacon-fat or drippings in your meals (includes breakfast, lunch, dinner)? N (%)
	two-times or more per day	2 (<1)	2 (<1)	0 (0)		9 (1)	9 (2)	0 (0)
	once per day	13 (1)	10 (2)	3 (1)		21 (2)	17 (3)	4 (1)
	4-6 per week	10 (1)	8 (2)	2 (<1)		19 (2)	16 (3)	3 (1)
	2-3 per week	61 (6)	34 (7)	27 (5)		94 (10)	68 (14)	26 (5)
	once per week	79 (8)	41 (8)	38 (7)		111 (11)	51 (10)	60 (12)
	less than once per week	84 (8)	40 (8)	44 (8)		144 (15)	52 (11)	92 (19)
	none or less than once per month	779 (75)	347 (72)	431 (79)		571 (59)	272 (56)	299 (61)
	did not provide	6 (1)	3 (1)	3 (1)		7 (1)	4 (1)	3 (1)
bacon_fat_2yrs	Two years ago, how often did you have bacon-fat or drippings in your meals?
	as frequently as it has been in the past 6 months	548 (53)	247 (51)	301 (55)		415 (43)	201 (41)	214 (44)
	two-times or more per day	1 (<1)	0 (0)	1 (<1)		5 (<1)	5 (1)	0 (0)
	once per day	9 (1)	5 (1)	4 (1)		30 (3)	23 (5)	7 (1)
	4-6 per week	12 (1)	12 (2)	0 (0)		26 (3)	23 (5)	3 (1)
	2-3 per week	36 (3)	23 (5)	13 (2)		74 (8)	42 (9)	32 (7)
	once per week	29 (3)	18 (4)	11 (2)		71 (7)	33 (7)	38 (8)
	less than once per week	35 (3)	13 (3)	22 (4)		65 (7)	28 (6)	37 (8)
	none or less than once per month	358 (35)	164 (34)	194 (35)		283 (29)	130 (27)	153 (31)
	did not provide	5 (<1)	3 (1)	2 (<1)		7 (1)	4 (1)	3 (1)
butter 6mon	During the past 6 months, how much butter have you eaten per week? N (%)
	more than 24 tablespoons (or more than 3 sticks)	7 (1)	3 (1)	4 (1)		16 (2)	9 (2)	7 (1)
	17-24 tablespoons (or 2-3 sticks)	8 (1)	3 (1)	5 (1)		16 (2)	12 (2)	4 (1)
	9-16 tablespoons (or 1-2 sticks)	72 (7)	30 (6)	42 (8)		95 (10)	49 (10)	46 (9)
	8 tablespoons or less (or less than a stick)	560 (54)	261 (54)	299 (55)		499 (51)	244 (50)	255 (52)
	none	381 (37)	185 (38)	196 (36)		343 (35)	171 (35)	172 (35)
	did not provide	5 (<1)	3 (1)	2 (<1)		7 (1)	4 (1)	3 (1)
butter_2yrs	Two years ago, how much butter did you eat per week? N (%)
	more than 24 tablespoons (or more than 3 sticks)	17 (2)	11 (2)	6 (1)		22 (2)	12 (2)	10 (2)
	17-24 tablespoons (or 2-3 sticks)	16 (2)	8 (2)	8 (1)		22 (2)	15 (3)	7 (1)
	9-16 tablespoons (or 1-2 sticks)	79 (8)	38 (8)	41 (7)		123 (13)	70 (14)	53 (11)
	8 tablespoons or less (or less than a stick)	545 (53)	247 (51)	298 (54)		476 (49)	225 (46)	251 (52)
	none	371 (36)	178 (37)	193 (35)		326 (33)	163 (33)	163 (33)
	did not provide	5 (<1)	3 (1)	2 (<1)		7 (1)	4 (1)	3 (1)
