# Supplementary material for: Circulating trans fatty acids are associated with prostate cancer in Ghanaian and American men
Source: Nat Commun. 2023 Jul 19;14:4322. doi: 10.1038/s41467-023-39865-9 (PMC10356769; doi:10.1038/s41467-023-39865-9)
Supplement: Supplementary file 7 — Supplementary Data 4 [file 41467_2023_39865_MOESM7_ESM.xlsx]

## Sheet: Description
Supplementary Data 4. The fraction of variance in each of the fatty acids explained by dietary factors in African American and European American population controls. Survey questions associated with the variables listed on the subsequent excel tabs are provided in Supplementary Data 3.

## Sheet: meat_2yrs
		African American					European American
Fatty acid class	Fatty acid	N	Variance fraction (%)	F	P		N	Variance fraction (%)	F	P
saturated	Arachidic	380	0.01	0.023783	0.8775		463	0.3	1.39188	0.2387
saturated	Behenic	380	0.13	0.478696	0.4894		463	0.35	1.60221	0.2062
saturated	Lignoceric	380	1.12	4.28375	0.0392		463	2.19	10.3388	0.0014
saturated	Myristic	380	0.05	0.198192	0.6564		463	0.04	0.206463	0.6498
saturated	Palmitic	380	0.03	0.116054	0.7335		463	0.48	2.21457	0.1374
saturated	Stearic	380	0.43	1.62594	0.203		463	1.17	5.45652	0.0199
cis-monounsaturated	Eicosenoic	380	0.02	0.0643495	0.7999		463	0.24	1.0912	0.2968
cis-monounsaturated	Nervonic	380	0.76	2.87644	0.0907		463	0.72	3.33106	0.0686
cis-monounsaturated	Oleic	380	0.18	0.698107	0.4039		463	1.35	6.31128	0.0123
cis-monounsaturated	Palmitoleic	380	0.06	0.238265	0.6257		463	0.25	1.15843	0.2824
Omega-3	alpha-Linolenic (ALA)	380	0.01	0.0300421	0.8625		463	0.5	2.31944	0.1285
Omega-3	Docosahexaenoic (DHA)	380	0.02	0.0632393	0.8016		463	0.03	0.131303	0.7173
Omega-3	Docosapentaenoic - n3 (DPA)	380	0.08	0.286779	0.5926		463	0.06	0.268805	0.6044
Omega-3	Eicosapentaenoic (EPA)	380	0.19	0.70924	0.4002		463	0.14	0.643852	0.4227
Omega-6	Arachidonic (AA)	380	0.01	0.0400982	0.8414		463	0.05	0.225065	0.6354
Omega-6	Dihomo-g-linolenic (DGLA)	380	0.13	0.508077	0.4764		463	0.53	2.47073	0.1167
Omega-6	Docosapentaenoic - n6	380	0.5	1.884	0.1707		463	0.68	3.16958	0.0757
Omega-6	Docosatetraenoic	380	0	0.0093223	0.9231		463	0.2	0.903235	0.3424
Omega-6	Eicosadienoic	380	0.01	0.033518	0.8548		463	1.27	5.95166	0.0151
Omega-6	gamma-Linolenic (GLA)	380	0	0.0138201	0.9065		463	0.19	0.858229	0.3547
Omega-6	Linoleic (LA)	380	0.29	1.09384	0.2963		463	1.71	8.03465	0.0048
trans-monounsaturated	Elaidic	380	0.59	2.24961	0.1345		463	0.76	3.50816	0.0617
trans-monounsaturated	Palmitelaidic	380	0.07	0.247278	0.6193		463	0.35	1.63076	0.2022
trans-polyunsaturated	Linoelaidic	380	0	0.0019449	0.9648		463	3.06	14.5299	0.0002

## Sheet: meat_amount
		African American					European American
Fatty acid class	Fatty acid	N	Variance fraction (%)	F	P		N	Variance fraction (%)	F	P
saturated	Arachidic	380	0.43	1.62335	0.2034		463	0.35	1.61917	0.2038
saturated	Behenic	380	0.45	1.71307	0.1914		463	0	0.0014502	0.9696
saturated	Lignoceric	380	0.73	2.78964	0.0957		463	0.01	0.0268316	0.87
saturated	Myristic	380	0	0.0002419	0.9876		463	0.04	0.1954	0.6587
saturated	Palmitic	380	0.04	0.149503	0.6992		463	0	0.00338	0.9537
saturated	Stearic	380	0.1	0.382526	0.5366		463	0.13	0.603637	0.4376
cis-monounsaturated	Eicosenoic	380	0.07	0.255273	0.6137		463	0.29	1.32979	0.2494
cis-monounsaturated	Nervonic	380	0.03	0.124116	0.7248		463	0	0.0195581	0.8888
cis-monounsaturated	Oleic	380	0.04	0.13498	0.7135		463	0	0.0011327	0.9732
cis-monounsaturated	Palmitoleic	380	0.08	0.306736	0.58		463	0.14	0.665315	0.4151
Omega-3	alpha-Linolenic (ALA)	380	1.74	6.69401	0.01		463	0.18	0.84976	0.3571
Omega-3	Docosahexaenoic (DHA)	380	0.05	0.183393	0.6687		463	0.26	1.21159	0.2716
Omega-3	Docosapentaenoic - n3 (DPA)	380	0.28	1.05975	0.3039		463	0.1	0.478183	0.4896
Omega-3	Eicosapentaenoic (EPA)	380	0.01	0.0472368	0.8281		463	0.21	0.968498	0.3256
Omega-6	Arachidonic (AA)	380	1.23	4.71014	0.0306		463	1.56	7.29915	0.0072
Omega-6	Dihomo-g-linolenic (DGLA)	380	0.14	0.541095	0.4624		463	0.06	0.293243	0.5884
Omega-6	Docosapentaenoic - n6	380	0.54	2.03674	0.1544		463	0.68	3.16868	0.0757
Omega-6	Docosatetraenoic	380	0.47	1.8029	0.1802		463	0.61	2.84565	0.0923
Omega-6	Eicosadienoic	380	0	0.0043434	0.9475		463	0	0.020388	0.8865
Omega-6	gamma-Linolenic (GLA)	380	0.02	0.0659269	0.7975		463	0.44	2.02515	0.1554
Omega-6	Linoleic (LA)	380	0.46	1.75463	0.1861		463	0.16	0.728869	0.3937
trans-monounsaturated	Elaidic	380	0.06	0.212415	0.6451		463	0.03	0.147663	0.701
trans-monounsaturated	Palmitelaidic	380	0.03	0.120601	0.7286		463	0.13	0.611048	0.4348
trans-polyunsaturated	Linoelaidic	380	0.07	0.252287	0.6158		463	0.03	0.157788	0.6914

## Sheet: beeflamb_6mon
		African American					European American
Fatty acid class	Fatty acid	N	Variance fraction (%)	F	P		N	Variance fraction (%)	F	P
saturated	Arachidic	379	0.14	0.511226	0.4751		458	0.57	2.6292	0.1056
saturated	Behenic	379	0.69	2.62808	0.1058		458	0.05	0.208734	0.648
saturated	Lignoceric	379	1.47	5.6057	0.0184		458	0.03	0.138616	0.7098
saturated	Myristic	379	0.54	2.05784	0.1523		458	0.12	0.567447	0.4517
saturated	Palmitic	379	0.51	1.93235	0.1653		458	0.09	0.390615	0.5323
saturated	Stearic	379	0.09	0.339902	0.5602		458	0.07	0.306046	0.5804
cis-monounsaturated	Eicosenoic	379	0.11	0.407489	0.5236		458	0.24	1.10511	0.2937
cis-monounsaturated	Nervonic	379	0.48	1.80123	0.1804		458	0.18	0.830607	0.3626
cis-monounsaturated	Oleic	379	0.5	1.89859	0.1691		458	0	0.0054087	0.9414
cis-monounsaturated	Palmitoleic	379	1.62	6.21978	0.0131		458	0.29	1.33495	0.2485
Omega-3	alpha-Linolenic (ALA)	379	0.42	1.58082	0.2094		458	0.31	1.42141	0.2338
Omega-3	Docosahexaenoic (DHA)	379	0.62	2.33695	0.1272		458	1.61	7.46361	0.0065
Omega-3	Docosapentaenoic - n3 (DPA)	379	0	0.0009755	0.9751		458	0.08	0.353076	0.5527
Omega-3	Eicosapentaenoic (EPA)	379	0.53	2.00854	0.1572		458	1.73	8.01019	0.0049
Omega-6	Arachidonic (AA)	379	0	0.0045216	0.9464		458	0.5	2.28897	0.131
Omega-6	Dihomo-g-linolenic (DGLA)	379	0.58	2.20513	0.1384		458	0.9	4.16265	0.0419
Omega-6	Docosapentaenoic - n6	379	1.28	4.86977	0.0279		458	1.73	8.04441	0.0048
Omega-6	Docosatetraenoic	379	0.96	3.66796	0.0562		458	2.07	9.66239	0.002
Omega-6	Eicosadienoic	379	0.1	0.386889	0.5343		458	0.05	0.235913	0.6274
Omega-6	gamma-Linolenic (GLA)	379	0.11	0.43085	0.512		458	0.03	0.117241	0.7322
Omega-6	Linoleic (LA)	379	0.51	1.91904	0.1668		458	0.05	0.217591	0.6411
trans-monounsaturated	Elaidic	379	0.01	0.0341994	0.8534		458	1.96	9.1112	0.0027
trans-monounsaturated	Palmitelaidic	379	0.16	0.610157	0.4352		458	1.75	8.10045	0.0046
trans-polyunsaturated	Linoelaidic	379	0.2	0.77433	0.3794		458	1.02	4.71916	0.0303

## Sheet: pork_6mon
		African American					European American
Fatty acid class	Fatty acid	N	Variance fraction (%)	F	P		N	Variance fraction (%)	F	P
saturated	Arachidic	380	0.53	1.99978	0.1581		460	0.01	0.0326916	0.8566
saturated	Behenic	380	1.12	4.27657	0.0393		460	0.02	0.0841491	0.7719
saturated	Lignoceric	380	0.93	3.54644	0.0604		460	0.11	0.494258	0.4824
saturated	Myristic	380	0.23	0.85903	0.3546		460	0.03	0.124152	0.7247
saturated	Palmitic	380	0.13	0.503403	0.4784		460	0.51	2.34489	0.1264
saturated	Stearic	380	0.05	0.207248	0.6492		460	0.61	2.83054	0.0932
cis-monounsaturated	Eicosenoic	380	0.01	0.0483791	0.826		460	0.06	0.261941	0.609
cis-monounsaturated	Nervonic	380	0.17	0.634731	0.4261		460	0.01	0.0472683	0.828
cis-monounsaturated	Oleic	380	0.17	0.625197	0.4296		460	0.56	2.58706	0.1084
cis-monounsaturated	Palmitoleic	380	0.6	2.29653	0.1305		460	0.51	2.33366	0.1273
Omega-3	alpha-Linolenic (ALA)	380	0.43	1.61664	0.2043		460	0.65	2.99404	0.0842
Omega-3	Docosahexaenoic (DHA)	380	0.49	1.86254	0.1731		460	2.73	12.8491	0.0004
Omega-3	Docosapentaenoic - n3 (DPA)	380	0.22	0.843575	0.359		460	0.89	4.101	0.0434
Omega-3	Eicosapentaenoic (EPA)	380	1.37	5.2354	0.0227		460	3.38	16.0021	0.0001
Omega-6	Arachidonic (AA)	380	0.77	2.91952	0.0883		460	1.37	6.38469	0.0118
Omega-6	Dihomo-g-linolenic (DGLA)	380	0.07	0.269317	0.6041		460	0.68	3.1399	0.0771
Omega-6	Docosapentaenoic - n6	380	1.37	5.24833	0.0225		460	3.17	14.9894	0.0001
Omega-6	Docosatetraenoic	380	0.63	2.38175	0.1236		460	2.64	12.429	0.0005
Omega-6	Eicosadienoic	380	0.3	1.13115	0.2882		460	0.05	0.242394	0.6227
Omega-6	gamma-Linolenic (GLA)	380	0.09	0.342471	0.5588		460	0.01	0.0287157	0.8655
Omega-6	Linoleic (LA)	380	0.33	1.23579	0.267		460	0.17	0.799179	0.3718
trans-monounsaturated	Elaidic	380	0.2	0.765637	0.3821		460	0.43	1.96932	0.1612
trans-monounsaturated	Palmitelaidic	380	0.17	0.634324	0.4263		460	0.33	1.49547	0.222
trans-polyunsaturated	Linoelaidic	380	0.02	0.0652467	0.7985		460	0.19	0.869713	0.3515

## Sheet: meat_6mon
	fa class			African American					European American
		Fatty acid class	Fatty acid	N	Variance fraction (%)	F	P		N	Variance fraction (%)	F	P
1	saturated	saturated	Arachidic	380	0.65	2.47075	0.1168		460	0.12	0.546066	0.4603
2	saturated	saturated	Behenic	380	1.33	5.07795	0.0248		460	0.1	0.442381	0.5063
3	saturated	saturated	Lignoceric	380	1.38	5.30728	0.0218		460	0.02	0.0860049	0.7695
4	saturated	saturated	Myristic	380	0.07	0.264099	0.6076		460	0	0.0065132	0.9357
5	saturated	saturated	Palmitic	380	0.07	0.251872	0.6161		460	0.01	0.0334939	0.8549
6	saturated	saturated	Stearic	380	0.02	0.0785053	0.7795		460	0.01	0.0299675	0.8626
7	cis-monounsaturated	cis-monounsaturated	Eicosenoic	380	0.01	0.0253452	0.8736		460	0.2	0.926924	0.3362
8	cis-monounsaturated	cis-monounsaturated	Nervonic	380	0.36	1.38469	0.24		460	0.11	0.506029	0.4772
9	cis-monounsaturated	cis-monounsaturated	Oleic	380	0	0.0001533	0.9901		460	0	3.92e-06	0.9984
10	cis-monounsaturated	cis-monounsaturated	Palmitoleic	380	0.4	1.52889	0.217		460	0.06	0.296995	0.586
11	Omega-3	Omega-3	alpha-Linolenic (ALA)	380	1.34	5.12526	0.0241		460	0.65	2.97448	0.0853
12	Omega-3	Omega-3	Docosahexaenoic (DHA)	380	0.52	1.97917	0.1603		460	2.92	13.7923	0.0002
13	Omega-3	Omega-3	Docosapentaenoic - n3 (DPA)	380	0.19	0.708962	0.4003		460	0.55	2.52738	0.1126
14	Omega-3	Omega-3	Eicosapentaenoic (EPA)	380	0.79	3.02088	0.083		460	2.05	9.57794	0.0021
15	Omega-6	Omega-6	Arachidonic (AA)	380	0.21	0.792816	0.3738		460	1.25	5.77858	0.0166
16	Omega-6	Omega-6	Dihomo-g-linolenic (DGLA)	380	0	0.0041948	0.9484		460	0.01	0.0363488	0.8489
17	Omega-6	Omega-6	Docosapentaenoic - n6	380	0.92	3.51634	0.0615		460	1.53	7.11399	0.0079
18	Omega-6	Omega-6	Docosatetraenoic	380	0.58	2.20832	0.1381		460	1.69	7.87366	0.0052
19	Omega-6	Omega-6	Eicosadienoic	380	0.32	1.20266	0.2735		460	0.16	0.745451	0.3884
20	Omega-6	Omega-6	gamma-Linolenic (GLA)	380	0.01	0.0207274	0.8856		460	0	0.0185211	0.8918
21	Omega-6	Omega-6	Linoleic (LA)	380	0.45	1.72379	0.19		460	0.09	0.413841	0.5203
22	trans-monounsaturated	trans-monounsaturated	Elaidic	380	0.57	2.17079	0.1415		460	0.62	2.86865	0.091
23	trans-monounsaturated	trans-monounsaturated	Palmitelaidic	380	0.41	1.55377	0.2134		460	0.38	1.74825	0.1868
24	trans-polyunsaturated	trans-polyunsaturated	Linoelaidic	380	0.25	0.934153	0.3344		460	0.23	1.05291	0.3054

## Sheet: poultry_6mon
		African American					European American
Fatty acid class	Fatty acid	N	Variance fraction (%)	F	P		N	Variance fraction (%)	F	P
saturated	Arachidic	380	0.01	0.0397539	0.8421		459	0.01	0.054608	0.8153
saturated	Behenic	380	0.04	0.140586	0.7079		459	0.33	1.50668	0.2203
saturated	Lignoceric	380	0.21	0.798666	0.3721		459	0.41	1.86203	0.1731
saturated	Myristic	380	0.01	0.0233178	0.8787		459	0.19	0.869286	0.3516
saturated	Palmitic	380	0.03	0.11552	0.7341		459	0.05	0.233307	0.6293
saturated	Stearic	380	0.07	0.266614	0.6059		459	0.04	0.165014	0.6848
cis-monounsaturated	Eicosenoic	380	0.05	0.200803	0.6543		459	0.09	0.388956	0.5332
cis-monounsaturated	Nervonic	380	0	0.0031418	0.9553		459	0.58	2.68582	0.1019
cis-monounsaturated	Oleic	380	0.06	0.22637	0.6345		459	0.1	0.444725	0.5052
cis-monounsaturated	Palmitoleic	380	0	0.0010187	0.9746		459	1	4.60256	0.0325
Omega-3	alpha-Linolenic (ALA)	380	0.9	3.42812	0.0649		459	0.64	2.94122	0.087
Omega-3	Docosahexaenoic (DHA)	380	0.03	0.100201	0.7518		459	0.1	0.475988	0.4906
Omega-3	Docosapentaenoic - n3 (DPA)	380	0.01	0.0530024	0.818		459	0.02	0.075359	0.7838
Omega-3	Eicosapentaenoic (EPA)	380	0.06	0.209413	0.6475		459	0.07	0.316411	0.574
Omega-6	Arachidonic (AA)	380	1.02	3.88745	0.0494		459	0.42	1.91759	0.1668
Omega-6	Dihomo-g-linolenic (DGLA)	380	1.13	4.32167	0.0383		459	0.29	1.32268	0.2507
Omega-6	Docosapentaenoic - n6	380	0.01	0.0344239	0.8529		459	0.19	0.859068	0.3545
Omega-6	Docosatetraenoic	380	0.04	0.151196	0.6976		459	0	0.0169032	0.8966
Omega-6	Eicosadienoic	380	0.09	0.322399	0.5705		459	0.12	0.52754	0.468
Omega-6	gamma-Linolenic (GLA)	380	0.16	0.600846	0.4387		459	0.01	0.0264591	0.8709
Omega-6	Linoleic (LA)	380	0.48	1.83494	0.1764		459	1.3	6.02511	0.0145
trans-monounsaturated	Elaidic	380	0.15	0.581342	0.4463		459	0.01	0.0362264	0.8491
trans-monounsaturated	Palmitelaidic	380	0.02	0.0767183	0.7819		459	0.15	0.700919	0.4029
trans-polyunsaturated	Linoelaidic	380	0.25	0.945449	0.3315		459	0.29	1.32762	0.2498

## Sheet: meat_baked
		African American					European American
Fatty acid class	Fatty acid	N	Variance fraction (%)	F	P		N	Variance fraction (%)	F	P
saturated	Arachidic	370	0.01	0.0206035	0.8859		455	0	0.0030287	0.9561
saturated	Behenic	370	0.04	0.14329	0.7053		455	0.21	0.959386	0.3279
saturated	Lignoceric	370	0.02	0.0747375	0.7847		455	0.09	0.414862	0.5198
saturated	Myristic	370	0.19	0.692591	0.4058		455	0.47	2.13181	0.145
saturated	Palmitic	370	0.1	0.366505	0.5453		455	0.09	0.408398	0.5231
saturated	Stearic	370	0.16	0.584955	0.4449		455	0.14	0.619561	0.4316
cis-monounsaturated	Eicosenoic	370	0.03	0.0941651	0.7591		455	0.34	1.5392	0.2154
cis-monounsaturated	Nervonic	370	0.18	0.66657	0.4148		455	0.17	0.773973	0.3795
cis-monounsaturated	Oleic	370	0.01	0.0461295	0.8301		455	0.13	0.588915	0.4432
cis-monounsaturated	Palmitoleic	370	0.04	0.133295	0.7152		455	0.01	0.0530241	0.818
Omega-3	alpha-Linolenic (ALA)	370	0.29	1.06908	0.3018		455	0.12	0.53248	0.4659
Omega-3	Docosahexaenoic (DHA)	370	0.01	0.0321032	0.8579		455	0.12	0.545059	0.4607
Omega-3	Docosapentaenoic - n3 (DPA)	370	0	0.0004233	0.9836		455	0	0.0098143	0.9211
Omega-3	Eicosapentaenoic (EPA)	370	0.22	0.804234	0.3704		455	0.06	0.28932	0.5909
Omega-6	Arachidonic (AA)	370	0.07	0.266672	0.6059		455	0.05	0.220744	0.6387
Omega-6	Dihomo-g-linolenic (DGLA)	370	0.28	1.01813	0.3136		455	0.09	0.426449	0.5141
Omega-6	Docosapentaenoic - n6	370	0.35	1.29168	0.2565		455	0.05	0.247276	0.6192
Omega-6	Docosatetraenoic	370	0.27	0.996185	0.3189		455	0.38	1.71569	0.1909
Omega-6	Eicosadienoic	370	0.19	0.704535	0.4018		455	0.09	0.42437	0.5151
Omega-6	gamma-Linolenic (GLA)	370	0.01	0.03864	0.8443		455	0.22	0.985129	0.3215
Omega-6	Linoleic (LA)	370	0.15	0.563735	0.4532		455	0.46	2.10292	0.1477
trans-monounsaturated	Elaidic	370	0.04	0.145799	0.7028		455	0.17	0.776549	0.3787
trans-monounsaturated	Palmitelaidic	370	0.07	0.275484	0.6		455	0.23	1.06167	0.3034
trans-polyunsaturated	Linoelaidic	370	0.04	0.141823	0.7067		455	0.27	1.2212	0.2697

## Sheet: meat_boiled
		African American					European American
Fatty acid class	Fatty acid	N	Variance fraction (%)	F	P		N	Variance fraction (%)	F	P
saturated	Arachidic	363	0.73	2.67218	0.103		441	0.22	0.958429	0.3281
saturated	Behenic	363	0.55	1.99662	0.1585		441	0.06	0.256522	0.6128
saturated	Lignoceric	363	0.62	2.26197	0.1335		441	0	0.0133854	0.9079
saturated	Myristic	363	0.33	1.21085	0.2719		441	0.04	0.154519	0.6944
saturated	Palmitic	363	0.06	0.215156	0.643		441	0.05	0.200571	0.6545
saturated	Stearic	363	0.17	0.604234	0.4375		441	0.02	0.105486	0.7455
cis-monounsaturated	Eicosenoic	363	0.25	0.91855	0.3385		441	0.12	0.522664	0.4701
cis-monounsaturated	Nervonic	363	0	3.05e-05	0.9956		441	0.15	0.639835	0.4242
cis-monounsaturated	Oleic	363	0.05	0.163868	0.6859		441	0.05	0.23879	0.6253
cis-monounsaturated	Palmitoleic	363	0.02	0.0603344	0.8061		441	0.21	0.924084	0.3369
Omega-3	alpha-Linolenic (ALA)	363	0	0.0017223	0.9669		441	0.02	0.0785162	0.7795
Omega-3	Docosahexaenoic (DHA)	363	0.19	0.674774	0.4119		441	0.23	0.991493	0.3199
Omega-3	Docosapentaenoic - n3 (DPA)	363	0	0.003343	0.9539		441	0.21	0.90683	0.3415
Omega-3	Eicosapentaenoic (EPA)	363	0.03	0.116223	0.7334		441	0.09	0.407682	0.5235
Omega-6	Arachidonic (AA)	363	0	0.0057059	0.9398		441	0.04	0.156146	0.6929
Omega-6	Dihomo-g-linolenic (DGLA)	363	0.09	0.329989	0.566		441	0.12	0.510242	0.4754
Omega-6	Docosapentaenoic - n6	363	0	0.0128727	0.9097		441	0.2	0.898098	0.3438
Omega-6	Docosatetraenoic	363	0.01	0.0426165	0.8366		441	0.02	0.0877612	0.7672
Omega-6	Eicosadienoic	363	0.26	0.95538	0.329		441	0.01	0.050769	0.8218
Omega-6	gamma-Linolenic (GLA)	363	0.04	0.133885	0.7147		441	0.13	0.587662	0.4437
Omega-6	Linoleic (LA)	363	0.55	2.00787	0.1573		441	0.48	2.11727	0.1464
trans-monounsaturated	Elaidic	363	0	0.0022298	0.9624		441	0.83	3.65625	0.0565
trans-monounsaturated	Palmitelaidic	363	0.14	0.511356	0.475		441	0.97	4.2908	0.0389
trans-polyunsaturated	Linoelaidic	363	0.08	0.301942	0.583		441	0.71	3.15046	0.0766

## Sheet: meat_fried
		African American					European American
Fatty acid class	Fatty acid	N	Variance fraction (%)	F	P		N	Variance fraction (%)	F	P
saturated	Arachidic	372	0.11	0.4095	0.5226		442	0.25	1.11406	0.2918
saturated	Behenic	372	0.74	2.76849	0.097		442	0.26	1.1674	0.2805
saturated	Lignoceric	372	0.97	3.6418	0.0571		442	0.24	1.04612	0.307
saturated	Myristic	372	0.19	0.715	0.3983		442	0.37	1.65396	0.1991
saturated	Palmitic	372	0.32	1.1758	0.2789		442	0.58	2.57118	0.1095
saturated	Stearic	372	0.7	2.61456	0.1067		442	0.98	4.35382	0.0375
cis-monounsaturated	Eicosenoic	372	0.33	1.23818	0.2665		442	0.35	1.5407	0.2152
cis-monounsaturated	Nervonic	372	0.3	1.09994	0.295		442	0.05	0.198977	0.6558
cis-monounsaturated	Oleic	372	0.49	1.8329	0.1766		442	1.23	5.4961	0.0195
cis-monounsaturated	Palmitoleic	372	0.42	1.5767	0.21		442	0.08	0.344771	0.5574
Omega-3	alpha-Linolenic (ALA)	372	0.02	0.078002	0.7802		442	0.1	0.427625	0.5135
Omega-3	Docosahexaenoic (DHA)	372	0.03	0.121984	0.7271		442	1.66	7.41757	0.0067
Omega-3	Docosapentaenoic - n3 (DPA)	372	0.02	0.0829101	0.7736		442	0	0.0001465	0.9903
Omega-3	Eicosapentaenoic (EPA)	372	0.15	0.551222	0.4583		442	0.61	2.71556	0.1001
Omega-6	Arachidonic (AA)	372	0.45	1.66808	0.1973		442	0.44	1.96036	0.1622
Omega-6	Dihomo-g-linolenic (DGLA)	372	0.89	3.31547	0.0694		442	0.15	0.664101	0.4156
Omega-6	Docosapentaenoic - n6	372	0.82	3.072	0.0805		442	2.68	12.1063	0.0006
Omega-6	Docosatetraenoic	372	0.55	2.04835	0.1532		442	2.32	10.4479	0.0013
Omega-6	Eicosadienoic	372	0.13	0.468609	0.4941		442	0.09	0.391221	0.532
Omega-6	gamma-Linolenic (GLA)	372	0.34	1.27273	0.26		442	0.34	1.51306	0.2193
Omega-6	Linoleic (LA)	372	0.52	1.92236	0.1664		442	0.17	0.740834	0.3899
trans-monounsaturated	Elaidic	372	0.01	0.0300974	0.8624		442	1.91	8.56516	0.0036
trans-monounsaturated	Palmitelaidic	372	0.36	1.33263	0.2491		442	2.88	13.0386	0.0003
trans-polyunsaturated	Linoelaidic	372	0.07	0.244201	0.6215		442	1.43	6.40269	0.0117

[truncated: 16 more sheets: meat_grilled, meat steamed, meat_micro, meat_broiled, meat_doneness, fish, fish_amount, fats_butter, fats_bcon, fats_margrin, fats_olive, fats_canola, bacon_fat_6mon, bacon_fat_2yrs, butter 6mon, butter_2yrs]
