# Supplementary material for: Circulating trans fatty acids are associated with prostate cancer in Ghanaian and American men
Source: Nat Commun. 2023 Jul 19;14:4322. doi: 10.1038/s41467-023-39865-9 (PMC10356769; doi:10.1038/s41467-023-39865-9)
Supplement: Supplementary file 8 — Supplementary Data 5 [file 41467_2023_39865_MOESM8_ESM.xlsx]

## Sheet: Description
Supplementary Data 5. The fraction of variance in each of the fatty acids explained by dietary factors in African American and European American cases. The survey questions associated with the variables listed on the subsequent excel tabs are provided in Supplementary Data 3.

## Sheet: meat_6mon
	fa class			African American					European American
		Fatty acid class	Fatty acid	N	Variance fraction (%)	F	P		N	Variance fraction (%)	F	P
1	saturated	saturated	Arachidic	379	0.36	1.34346	0.2472		429	0.38	1.64047	0.201
2	saturated	saturated	Behenic	379	0.49	1.86675	0.1727		429	0.23	0.985411	0.3214
3	saturated	saturated	Lignoceric	379	0.49	1.86742	0.1726		429	0.52	2.24087	0.1351
4	saturated	saturated	Myristic	379	0.22	0.8218	0.3652		429	0.23	0.9675	0.3259
5	saturated	saturated	Palmitic	379	0.07	0.257075	0.6124		429	0.01	0.0483865	0.826
6	saturated	saturated	Stearic	379	0.05	0.203754	0.652		429	0	7.74e-05	0.993
7	cis-monounsaturated	cis-monounsaturated	Eicosenoic	379	0.41	1.55857	0.2126		429	0.13	0.55791	0.4555
8	cis-monounsaturated	cis-monounsaturated	Nervonic	379	0.38	1.4365	0.2315		429	0.08	0.343323	0.5582
9	cis-monounsaturated	cis-monounsaturated	Oleic	379	0.26	0.998364	0.3183		429	0.01	0.032327	0.8574
10	cis-monounsaturated	cis-monounsaturated	Palmitoleic	379	0	0.0008134	0.9773		429	0.02	0.1004	0.7515
11	Omega-3	Omega-3	alpha-Linolenic (ALA)	379	4.52	17.8545	<0.0001		429	0.34	1.44321	0.2303
12	Omega-3	Omega-3	Docosahexaenoic (DHA)	379	0.85	3.23378	0.0729		429	1.18	5.09241	0.0245
13	Omega-3	Omega-3	Docosapentaenoic - n3 (DPA)	379	0.35	1.32684	0.2501		429	0.5	2.16265	0.1421
14	Omega-3	Omega-3	Eicosapentaenoic (EPA)	379	0.65	2.45249	0.1182		429	1.62	7.01796	0.0084
15	Omega-6	Omega-6	Arachidonic (AA)	379	2.95	11.4515	0.0008		429	0.12	0.494727	0.4822
16	Omega-6	Omega-6	Dihomo-g-linolenic (DGLA)	379	0.08	0.305266	0.5809		429	0.07	0.315349	0.5747
17	Omega-6	Omega-6	Docosapentaenoic - n6	379	1.46	5.57935	0.0187		429	0.77	3.30186	0.0699
18	Omega-6	Omega-6	Docosatetraenoic	379	0.88	3.33155	0.0688		429	0.75	3.22441	0.0733
19	Omega-6	Omega-6	Eicosadienoic	379	0.38	1.44705	0.2298		429	0.06	0.255867	0.6132
20	Omega-6	Omega-6	gamma-Linolenic (GLA)	379	0.13	0.490841	0.484		429	0.01	0.0410128	0.8396
21	Omega-6	Omega-6	Linoleic (LA)	379	0.57	2.17582	0.141		429	0.04	0.155218	0.6938
22	trans-monounsaturated	trans-monounsaturated	Elaidic	379	0.22	0.819073	0.366		429	0.04	0.154439	0.6945
23	trans-monounsaturated	trans-monounsaturated	Palmitelaidic	379	0.98	3.73227	0.0541		429	0.39	1.66945	0.197
24	trans-polyunsaturated	trans-polyunsaturated	Linoelaidic	379	0.39	1.46726	0.2265		429	0.13	0.54039	0.4627

## Sheet: meat_2yrs
		African American					European American
Fatty acid class	Fatty acid	N	Variance fraction (%)	F	P		N	Variance fraction (%)	F	P
saturated	Arachidic	404	0.47	1.91463	0.1672		436	0.47	2.06021	0.1519
saturated	Behenic	404	0.16	0.624522	0.4298		436	0.17	0.727531	0.3942
saturated	Lignoceric	404	5.03	21.3014	<0.0001		436	1.79	7.92468	0.0051
saturated	Myristic	404	0.06	0.225847	0.6349		436	0.02	0.0726466	0.7876
saturated	Palmitic	404	0.3	1.2272	0.2686		436	0.37	1.59435	0.2074
saturated	Stearic	404	2.22	9.12326	0.0027		436	2.34	10.3801	0.0014
cis-monounsaturated	Eicosenoic	404	0.39	1.55885	0.2126		436	0.35	1.51167	0.2196
cis-monounsaturated	Nervonic	404	2.79	11.5476	0.0007		436	2.19	9.69878	0.002
cis-monounsaturated	Oleic	404	0.52	2.1182	0.1463		436	0.43	1.87877	0.1712
cis-monounsaturated	Palmitoleic	404	0.86	3.50053	0.0621		436	0.97	4.25251	0.0398
Omega-3	alpha-Linolenic (ALA)	404	0.23	0.922775	0.3373		436	0.06	0.252559	0.6155
Omega-3	Docosahexaenoic (DHA)	404	0.61	2.48456	0.1158		436	0.57	2.48382	0.1158
Omega-3	Docosapentaenoic - n3 (DPA)	404	4.78	20.1829	<0.0001		436	2.29	10.1797	0.0015
Omega-3	Eicosapentaenoic (EPA)	404	0.63	2.53257	0.1123		436	0.7	3.05073	0.0814
Omega-6	Arachidonic (AA)	404	2.78	11.4998	0.0008		436	0.08	0.362003	0.5477
Omega-6	Dihomo-g-linolenic (DGLA)	404	0.06	0.247205	0.6193		436	0.02	0.0862837	0.7691
Omega-6	Docosapentaenoic - n6	404	2.87	11.8673	0.0006		436	0.62	2.7175	0.1
Omega-6	Docosatetraenoic	404	1.85	7.56268	0.0062		436	0.04	0.194333	0.6596
Omega-6	Eicosadienoic	404	0.06	0.229052	0.6325		436	2.15	9.53736	0.0021
Omega-6	gamma-Linolenic (GLA)	404	0.02	0.0808415	0.7763		436	0.01	0.0610745	0.8049
Omega-6	Linoleic (LA)	404	0.74	2.98032	0.0851		436	0.29	1.2773	0.259
trans-monounsaturated	Elaidic	404	0.57	2.31039	0.1293		436	0.57	2.48137	0.1159
trans-monounsaturated	Palmitelaidic	404	0.01	0.0536932	0.8169		436	1	4.40197	0.0365
trans-polyunsaturated	Linoelaidic	404	0.36	1.44444	0.2301		436	1.56	6.87335	0.0091

## Sheet: meat_amount
		African American					European American
Fatty acid class	Fatty acid	N	Variance fraction (%)	F	P		N	Variance fraction (%)	F	P
saturated	Arachidic	404	0	0.0108047	0.9173		436	0.38	1.67233	0.1966
saturated	Behenic	404	0.59	2.3709	0.1244		436	0.01	0.0519083	0.8199
saturated	Lignoceric	404	0.4	1.62336	0.2034		436	0	0.0051734	0.9427
saturated	Myristic	404	0.06	0.232089	0.6302		436	0.28	1.22668	0.2687
saturated	Palmitic	404	0.08	0.326379	0.5681		436	0.91	3.97067	0.0469
saturated	Stearic	404	0.18	0.706839	0.401		436	0.67	2.93106	0.0876
cis-monounsaturated	Eicosenoic	404	0.23	0.932783	0.3347		436	0.88	3.85017	0.0504
cis-monounsaturated	Nervonic	404	0.01	0.0522069	0.8194		436	0.02	0.0702442	0.7911
cis-monounsaturated	Oleic	404	0.24	0.980521	0.3227		436	1.2	5.28831	0.0219
cis-monounsaturated	Palmitoleic	404	0.42	1.71145	0.1915		436	0.52	2.27114	0.1325
Omega-3	alpha-Linolenic (ALA)	404	1.3	5.31096	0.0217		436	0.93	4.05537	0.0446
Omega-3	Docosahexaenoic (DHA)	404	0.1	0.400426	0.5272		436	0.51	2.21615	0.1373
Omega-3	Docosapentaenoic - n3 (DPA)	404	0.47	1.90674	0.1681		436	0.18	0.803867	0.3704
Omega-3	Eicosapentaenoic (EPA)	404	0.45	1.83214	0.1766		436	0.23	1.0015	0.3175
Omega-6	Arachidonic (AA)	404	0.34	1.3782	0.2411		436	1.99	8.83176	0.0031
Omega-6	Dihomo-g-linolenic (DGLA)	404	0	0.0005671	0.981		436	1.55	6.83276	0.0093
Omega-6	Docosapentaenoic - n6	404	0.01	0.0379671	0.8456		436	0.71	3.0911	0.0794
Omega-6	Docosatetraenoic	404	0.07	0.2718	0.6024		436	0.89	3.91779	0.0484
Omega-6	Eicosadienoic	404	0.08	0.340154	0.5601		436	1.14	4.99208	0.026
Omega-6	gamma-Linolenic (GLA)	404	0.22	0.874853	0.3502		436	1.3	5.73521	0.0171
Omega-6	Linoleic (LA)	404	0.03	0.122329	0.7267		436	0.39	1.69678	0.1934
trans-monounsaturated	Elaidic	404	0.03	0.100956	0.7509		436	0.45	1.97942	0.1602
trans-monounsaturated	Palmitelaidic	404	0.03	0.13865	0.7098		436	1.17	5.15258	0.0237
trans-polyunsaturated	Linoelaidic	404	0	0.0035217	0.9527		436	0.71	3.10092	0.079

## Sheet: beeflamb_6mon
		African American					European American
Fatty acid class	Fatty acid	N	Variance fraction (%)	F	P		N	Variance fraction (%)	F	P
saturated	Arachidic	378	0	0.017885	0.8937		429	0.25	1.08611	0.2979
saturated	Behenic	378	0.49	1.86437	0.1729		429	0.03	0.11677	0.7327
saturated	Lignoceric	378	0.29	1.10302	0.2943		429	0.5	2.16506	0.1419
saturated	Myristic	378	0.27	1.03499	0.3096		429	0.05	0.201616	0.6536
saturated	Palmitic	378	0.18	0.683056	0.4091		429	0.04	0.182637	0.6693
saturated	Stearic	378	0.14	0.525317	0.469		429	0	0.0036031	0.9522
cis-monounsaturated	Eicosenoic	378	0.32	1.21885	0.2703		429	0.03	0.146754	0.7018
cis-monounsaturated	Nervonic	378	0.03	0.129041	0.7196		429	0.26	1.11341	0.2919
cis-monounsaturated	Oleic	378	0.08	0.29456	0.5876		429	0.03	0.145769	0.7028
cis-monounsaturated	Palmitoleic	378	1.04	3.96346	0.0472		429	0.05	0.195496	0.6586
Omega-3	alpha-Linolenic (ALA)	378	1.11	4.21186	0.0408		429	1.12	4.85418	0.0281
Omega-3	Docosahexaenoic (DHA)	378	0.18	0.666411	0.4148		429	2.32	10.1549	0.0015
Omega-3	Docosapentaenoic - n3 (DPA)	378	0	0.0066023	0.9353		429	0.8	3.45881	0.0636
Omega-3	Eicosapentaenoic (EPA)	378	0.14	0.530083	0.467		429	1.76	7.63254	0.006
Omega-6	Arachidonic (AA)	378	0.27	1.00501	0.3167		429	0.3	1.29959	0.2549
Omega-6	Dihomo-g-linolenic (DGLA)	378	0.02	0.0694798	0.7922		429	0.02	0.081801	0.775
Omega-6	Docosapentaenoic - n6	378	0.64	2.40715	0.1216		429	1	4.3256	0.0381
Omega-6	Docosatetraenoic	378	0.58	2.17777	0.1409		429	1.07	4.63378	0.0319
Omega-6	Eicosadienoic	378	0.11	0.423695	0.5155		429	0.43	1.85804	0.1736
Omega-6	gamma-Linolenic (GLA)	378	0.52	1.95772	0.1626		429	0.14	0.617783	0.4323
Omega-6	Linoleic (LA)	378	0.26	0.981279	0.3225		429	0.37	1.59933	0.2067
trans-monounsaturated	Elaidic	378	0.19	0.706063	0.4013		429	1.73	7.49545	0.0064
trans-monounsaturated	Palmitelaidic	378	0.18	0.68764	0.4075		429	2.27	9.92104	0.0017
trans-polyunsaturated	Linoelaidic	378	0.45	1.71002	0.1918		429	0.78	3.36607	0.0672

## Sheet: pork_6mon
		African American					European American
Fatty acid class	Fatty acid	N	Variance fraction (%)	F	P		N	Variance fraction (%)	F	P
saturated	Arachidic	378	0	0.017885	0.8937		429	0.1	0.432538	0.5111
saturated	Behenic	378	0.49	1.86437	0.1729		429	0.01	0.0429546	0.8359
saturated	Lignoceric	378	0.29	1.10302	0.2943		429	0.09	0.392898	0.5311
saturated	Myristic	378	0.27	1.03499	0.3096		429	0	0.0054848	0.941
saturated	Palmitic	378	0.18	0.683056	0.4091		429	0.08	0.359928	0.5489
saturated	Stearic	378	0.14	0.525317	0.469		429	0.01	0.0419883	0.8377
cis-monounsaturated	Eicosenoic	378	0.32	1.21885	0.2703		429	0.04	0.157266	0.6919
cis-monounsaturated	Nervonic	378	0.03	0.129041	0.7196		429	0.06	0.255149	0.6137
cis-monounsaturated	Oleic	378	0.08	0.29456	0.5876		429	0.02	0.090902	0.7632
cis-monounsaturated	Palmitoleic	378	1.04	3.96346	0.0472		429	0.01	0.0526506	0.8186
Omega-3	alpha-Linolenic (ALA)	378	1.11	4.21186	0.0408		429	0.43	1.84335	0.1753
Omega-3	Docosahexaenoic (DHA)	378	0.18	0.666411	0.4148		429	0.62	2.64775	0.1044
Omega-3	Docosapentaenoic - n3 (DPA)	378	0	0.0066023	0.9353		429	0.99	4.28344	0.0391
Omega-3	Eicosapentaenoic (EPA)	378	0.14	0.530083	0.467		429	1.23	5.29931	0.0218
Omega-6	Arachidonic (AA)	378	0.27	1.00501	0.3167		429	0.01	0.0563375	0.8125
Omega-6	Dihomo-g-linolenic (DGLA)	378	0.02	0.0694798	0.7922		429	0.18	0.765933	0.382
Omega-6	Docosapentaenoic - n6	378	0.64	2.40715	0.1216		429	0.91	3.91589	0.0485
Omega-6	Docosatetraenoic	378	0.58	2.17777	0.1409		429	0.11	0.479034	0.4892
Omega-6	Eicosadienoic	378	0.11	0.423695	0.5155		429	0.43	1.85688	0.1737
Omega-6	gamma-Linolenic (GLA)	378	0.52	1.95772	0.1626		429	0.43	1.8359	0.1761
Omega-6	Linoleic (LA)	378	0.26	0.981279	0.3225		429	0.42	1.78007	0.1829
trans-monounsaturated	Elaidic	378	0.19	0.706063	0.4013		429	1.77	7.70974	0.0057
trans-monounsaturated	Palmitelaidic	378	0.18	0.68764	0.4075		429	0.91	3.9132	0.0486
trans-polyunsaturated	Linoelaidic	378	0.45	1.71002	0.1918		429	0.61	2.60534	0.1072

## Sheet: poultry_6mon
		African American					European American
Fatty acid class	Fatty acid	N	Variance fraction (%)	F	P		N	Variance fraction (%)	F	P
saturated	Arachidic	378	0.52	1.95994	0.1623		429	0.01	0.0249929	0.8745
saturated	Behenic	378	0.08	0.284526	0.5941		429	0.01	0.0581177	0.8096
saturated	Lignoceric	378	0.14	0.529925	0.4671		429	0	0.0046811	0.9455
saturated	Myristic	378	0.42	1.59248	0.2078		429	0	0.0083994	0.927
saturated	Palmitic	378	0.49	1.85621	0.1739		429	0.02	0.0879667	0.7669
saturated	Stearic	378	0.35	1.33225	0.2491		429	0.01	0.0432329	0.8354
cis-monounsaturated	Eicosenoic	378	0.85	3.21836	0.0736		429	0	0.0014941	0.9692
cis-monounsaturated	Nervonic	378	0	0.0176772	0.8943		429	0.09	0.399701	0.5276
cis-monounsaturated	Oleic	378	0.8	3.05039	0.0815		429	0.01	0.023449	0.8784
cis-monounsaturated	Palmitoleic	378	0.21	0.786559	0.3757		429	0.02	0.0717601	0.7889
Omega-3	alpha-Linolenic (ALA)	378	1.36	5.19798	0.0232		429	0	0.0181761	0.8928
Omega-3	Docosahexaenoic (DHA)	378	0.41	1.53518	0.2161		429	0.01	0.0318297	0.8585
Omega-3	Docosapentaenoic - n3 (DPA)	378	0.6	2.25166	0.1343		429	0	0.0069717	0.9335
Omega-3	Eicosapentaenoic (EPA)	378	0	0.0045764	0.9461		429	0.27	1.14831	0.2845
Omega-6	Arachidonic (AA)	378	0.11	0.413959	0.5204		429	0.05	0.20163	0.6536
Omega-6	Dihomo-g-linolenic (DGLA)	378	0.35	1.33445	0.2487		429	0.04	0.191288	0.6621
Omega-6	Docosapentaenoic - n6	378	0	0.0169906	0.8964		429	0.04	0.156048	0.693
Omega-6	Docosatetraenoic	378	0.09	0.323851	0.5696		429	0.1	0.417078	0.5187
Omega-6	Eicosadienoic	378	0.78	2.95862	0.0862		429	0	0.0103761	0.9189
Omega-6	gamma-Linolenic (GLA)	378	0.02	0.0936562	0.7597		429	0.45	1.92552	0.166
Omega-6	Linoleic (LA)	378	0	0.0005436	0.9814		429	0.08	0.330956	0.5654
trans-monounsaturated	Elaidic	378	0.11	0.416869	0.5189		429	0	0.0096782	0.9217
trans-monounsaturated	Palmitelaidic	378	0.34	1.29997	0.2549		429	0.02	0.0923489	0.7614
trans-polyunsaturated	Linoelaidic	378	0.21	0.773864	0.3796		429	0.03	0.133054	0.7155

## Sheet: meat_baked
		African American					European American
Fatty acid class	Fatty acid	N	Variance fraction (%)	F	P		N	Variance fraction (%)	F	P
saturated	Arachidic	390	0.02	0.0900919	0.7642		425	0.04	0.16318	0.6864
saturated	Behenic	390	0.03	0.108352	0.7422		425	0.74	3.16243	0.0761
saturated	Lignoceric	390	0.12	0.46121	0.4975		425	0.88	3.73406	0.054
saturated	Myristic	390	0.74	2.90882	0.0889		425	0.01	0.0261555	0.8716
saturated	Palmitic	390	0.58	2.27292	0.1325		425	0.07	0.296218	0.5865
saturated	Stearic	390	0.08	0.301136	0.5835		425	0	0.0106742	0.9178
cis-monounsaturated	Eicosenoic	390	0.01	0.0467815	0.8289		425	0	0.0011074	0.9735
cis-monounsaturated	Nervonic	390	0.39	1.52632	0.2174		425	0.6	2.55391	0.1108
cis-monounsaturated	Oleic	390	0.09	0.337704	0.5615		425	0	1.01e-09	1
cis-monounsaturated	Palmitoleic	390	0.38	1.47969	0.2246		425	0.26	1.11636	0.2913
Omega-3	alpha-Linolenic (ALA)	390	0.27	1.05919	0.304		425	0.01	0.0355231	0.8506
Omega-3	Docosahexaenoic (DHA)	390	0.33	1.26854	0.2607		425	0.01	0.056124	0.8128
Omega-3	Docosapentaenoic - n3 (DPA)	390	0.17	0.647873	0.4214		425	0.02	0.0773749	0.781
Omega-3	Eicosapentaenoic (EPA)	390	0.16	0.638319	0.4248		425	0.01	0.0495007	0.824
Omega-6	Arachidonic (AA)	390	0	0.0005531	0.9812		425	0.04	0.173398	0.6773
Omega-6	Dihomo-g-linolenic (DGLA)	390	0.08	0.316434	0.5741		425	0.23	0.996234	0.3188
Omega-6	Docosapentaenoic - n6	390	0.02	0.0842452	0.7718		425	0.09	0.367239	0.5448
Omega-6	Docosatetraenoic	390	0.02	0.0588572	0.8084		425	0.39	1.66135	0.1981
Omega-6	Eicosadienoic	390	0.47	1.8297	0.177		425	0.06	0.26238	0.6088
Omega-6	gamma-Linolenic (GLA)	390	0.01	0.0285754	0.8659		425	0.09	0.383775	0.5359
Omega-6	Linoleic (LA)	390	0.08	0.295205	0.5872		425	0.15	0.63458	0.4261
trans-monounsaturated	Elaidic	390	0	0.0007817	0.9777		425	0.02	0.0734304	0.7865
trans-monounsaturated	Palmitelaidic	390	0.13	0.492796	0.4831		425	0.27	1.13096	0.2882
trans-polyunsaturated	Linoelaidic	390	0.16	0.617966	0.4323		425	0.02	0.0868976	0.7683

## Sheet: meat_grilled
		African American					European American
Fatty acid class	Fatty acid	N	Variance fraction (%)	F	P		N	Variance fraction (%)	F	P
saturated	Arachidic	380	0.15	0.570601	0.4505		425	0.05	0.208382	0.6483
saturated	Behenic	380	0.76	2.88055	0.0905		425	0.04	0.172557	0.6781
saturated	Lignoceric	380	0.81	3.07418	0.0804		425	0.01	0.0260111	0.872
saturated	Myristic	380	0.15	0.564385	0.453		425	0.01	0.0250513	0.8743
saturated	Palmitic	380	0.01	0.0192729	0.8897		425	0	0.0075234	0.9309
saturated	Stearic	380	0.01	0.0515	0.8206		425	0.03	0.128039	0.7207
cis-monounsaturated	Eicosenoic	380	0	0.0182749	0.8925		425	0	0.003669	0.9517
cis-monounsaturated	Nervonic	380	0.43	1.63223	0.2022		425	0.19	0.785537	0.376
cis-monounsaturated	Oleic	380	0.06	0.243337	0.6221		425	0.01	0.0310414	0.8602
cis-monounsaturated	Palmitoleic	380	0.13	0.484357	0.4869		425	0.02	0.0878114	0.7671
Omega-3	alpha-Linolenic (ALA)	380	0.08	0.317186	0.5736		425	0.01	0.0260967	0.8717
Omega-3	Docosahexaenoic (DHA)	380	0.07	0.257566	0.6121		425	0.01	0.0633431	0.8014
Omega-3	Docosapentaenoic - n3 (DPA)	380	0.11	0.409051	0.5228		425	0.01	0.053315	0.8175
Omega-3	Eicosapentaenoic (EPA)	380	0.01	0.0196304	0.8886		425	0.02	0.0669916	0.7959
Omega-6	Arachidonic (AA)	380	0.05	0.204178	0.6516		425	0.42	1.77525	0.1835
Omega-6	Dihomo-g-linolenic (DGLA)	380	0.04	0.14083	0.7077		425	0	0.0101343	0.9199
Omega-6	Docosapentaenoic - n6	380	0	0.011977	0.9129		425	0.1	0.438098	0.5084
Omega-6	Docosatetraenoic	380	0.02	0.0839142	0.7722		425	0	0.0128074	0.9099
Omega-6	Eicosadienoic	380	0.01	0.0552941	0.8142		425	0	0.000933	0.9756
Omega-6	gamma-Linolenic (GLA)	380	0.1	0.39398	0.5306		425	0.66	2.81787	0.094
Omega-6	Linoleic (LA)	380	0.1	0.389762	0.5328		425	0.01	0.0258689	0.8723
trans-monounsaturated	Elaidic	380	0.01	0.0348726	0.852		425	0.1	0.427083	0.5138
trans-monounsaturated	Palmitelaidic	380	0	0.0016203	0.9679		425	0	0.0208301	0.8853
trans-polyunsaturated	Linoelaidic	380	0.04	0.143973	0.7046		425	0	0.0037249	0.9514

## Sheet: meat_boiled
		African American					European American
Fatty acid class	Fatty acid	N	Variance fraction (%)	F	P		N	Variance fraction (%)	F	P
saturated	Arachidic	382	0.29	1.11875	0.2909		418	0.56	2.34586	0.1264
saturated	Behenic	382	0.09	0.354113	0.5521		418	0.57	2.36525	0.1248
saturated	Lignoceric	382	0.4	1.54225	0.215		418	0.64	2.69561	0.1014
saturated	Myristic	382	0.45	1.69934	0.1932		418	0.42	1.75399	0.1861
saturated	Palmitic	382	0.44	1.67116	0.1969		418	0.07	0.272355	0.602
saturated	Stearic	382	0.38	1.45124	0.2291		418	0.05	0.208897	0.6479
cis-monounsaturated	Eicosenoic	382	0.56	2.12101	0.1461		418	0.09	0.37534	0.5404
cis-monounsaturated	Nervonic	382	0.22	0.847232	0.3579		418	0.28	1.15532	0.2831
cis-monounsaturated	Oleic	382	0.37	1.41829	0.2344		418	0.02	0.0679933	0.7944
cis-monounsaturated	Palmitoleic	382	0.07	0.270449	0.6033		418	0.1	0.396972	0.529
Omega-3	alpha-Linolenic (ALA)	382	0.5	1.89458	0.1695		418	0	0.0017964	0.9662
Omega-3	Docosahexaenoic (DHA)	382	0.34	1.3118	0.2528		418	0.13	0.558547	0.4553
Omega-3	Docosapentaenoic - n3 (DPA)	382	0.09	0.353613	0.5524		418	0.54	2.27943	0.1319
Omega-3	Eicosapentaenoic (EPA)	382	0.29	1.0895	0.2972		418	0.28	1.17919	0.2782
Omega-6	Arachidonic (AA)	382	0	0.003078	0.9558		418	0	0.019494	0.889
Omega-6	Dihomo-g-linolenic (DGLA)	382	0.35	1.34651	0.2466		418	0	0.003616	0.9521
Omega-6	Docosapentaenoic - n6	382	0	0.0002923	0.9864		418	0.05	0.225295	0.6353
Omega-6	Docosatetraenoic	382	0.02	0.0850623	0.7707		418	0.01	0.0537838	0.8167
Omega-6	Eicosadienoic	382	0.29	1.09087	0.2969		418	0.06	0.244076	0.6215
Omega-6	gamma-Linolenic (GLA)	382	0.01	0.033389	0.8551		418	0	0.0006038	0.9804
Omega-6	Linoleic (LA)	382	0.33	1.27477	0.2596		418	0.01	0.036456	0.8487
trans-monounsaturated	Elaidic	382	0.02	0.0878253	0.7671		418	0.01	0.0386031	0.8443
trans-monounsaturated	Palmitelaidic	382	0.25	0.933534	0.3346		418	0	0.0104836	0.9185
trans-polyunsaturated	Linoelaidic	382	0.01	0.0413566	0.839		418	0.01	0.0511584	0.8212

[truncated: 16 more sheets: meat_fried, meat steamed, meat_micro, meat_broiled, meat_doneness, fish, fish_amount, fats_butter, fats_bcon, fats_margrin, fats_olive, fats_canola, bacon_fat_6mon, bacon_fat_2yrs, butter 6mon, butter_2yrs]
