# Supplementary material for: Circulating trans fatty acids are associated with prostate cancer in Ghanaian and American men
Source: Nat Commun. 2023 Jul 19;14:4322. doi: 10.1038/s41467-023-39865-9 (PMC10356769; doi:10.1038/s41467-023-39865-9)
Supplement: Supplementary file 10 — Source Data [file 41467_2023_39865_MOESM10_ESM.xlsx]

## Sheet: FIG1A
Type	Weight	Size	Index	Position	Label	Group	fa_Myristic	fa_Palmitic	fa_Stearic	fa_Arachidic	fa_Behenic	fa_Lignoceric	fa_Palmitelaidic	fa_Elaidic	fa_Linoelaidic	fa_Palmitoleic	fa_Oleic	fa_Eicosenoic	fa_Nervonic	fa_Linoleic	fa_gammaLinolenic	fa_Eicosadienoic	fa_Dihomoglinolenic	fa_Arachidonic	fa_Docosatetraenoic	fa_Docosapentaenoicn6	fa_alphaLinolenic	fa_Eicosapentaenoic	fa_Docosapentaenoicn3	fa_Docosahexaenoic
-1	1	1	0	149	897	1	16.7256	604.99	173.307	2.60643	4.93301	4.43639	2.67111	2.66794	6.11817	30.5215	524.485	4.74383	6.43356	741.407	5.70531	5.21765	21.4055	117.58	0.698529	1.0159	7.00138	103.036	20.3336	128.969
1	1	1	0	148	274	1	15.1386	573.14	159.726	2.7395	4.92047	4.65314	2.54682	2.2694	3.77129	29.5098	504.422	5.1566	7.26054	713.767	6.23329	4.61017	21.6035	114.698	1.3287	0.919142	7.40607	100.689	22.0764	131.121
0	0	2	0	148	274	1	15.9321	589.065	166.517	2.67296	4.92674	4.54477	2.60896	2.46867	4.94473	30.0156	514.454	4.95022	6.84705	727.587	5.9693	4.91391	21.5045	116.139	1.01362	0.96752	7.20372	101.862	21.205	130.045
-1	1	1	1	53	202	1	11.5154	451.545	114.923	1.82138	2.887	3.52154	0.827386	1.77191	3.55272	18.1775	390.798	3.38167	3.89546	502.437	3.58302	3.74561	19.4057	82.8706	1.59897	1.53285	4.20568	26.1944	11.3144	85.8543
1	1	1	1	52	175	1	15.2121	389.421	111.203	1.78805	3.54114	3.77969	1.38244	2.64185	3.47576	16.5872	297.093	3.29205	4.7588	502.783	6.63449	3.72342	20.1729	91.5636	2.12555	1.96062	5.26952	34.9802	11.7301	87.8749
0	0	2	1	52	175	1	13.3638	420.483	113.063	1.80472	3.21407	3.65061	1.10491	2.20688	3.51424	17.3823	343.945	3.33686	4.32713	502.61	5.10876	3.73451	19.7893	87.2171	1.86226	1.74674	4.7376	30.5873	11.5223	86.8646
-1	1	1	2	28	420	1	12.5722	547.614	159.926	2.04329	4.05508	4.27469	1.56565	3.30262	4.24224	45.8859	545.977	3.71664	3.90534	586.826	9.24334	4.46784	25.8122	133.923	2.65268	2.06553	5.34409	42.6372	17.7781	105.914
1	1	1	2	27	303	1	11.5417	550.266	163.206	2.37363	4.08071	5.0341	1.24379	3.20717	3.87335	41.082	482.891	3.37271	3.14928	663.066	9.96886	4.04046	29.4115	124.781	3.47083	1.70226	3.40773	57.1342	16.9611	98.6985
0	0	2	2	27	303	1	12.0569	548.94	161.566	2.20846	4.06789	4.65439	1.40472	3.25489	4.0578	43.484	514.434	3.54467	3.52731	624.946	9.6061	4.25415	27.6118	129.352	3.06175	1.8839	4.37591	49.8857	17.3696	102.306
-1	1	1	3	1036	1326	14	13.9422	460.603	164.826	2.12748	4.40878	4.32417	2.76859	10.4855	4.87607	19.0101	481.046	2.32662	4.92411	778.52	11.6694	5.75063	30.7818	252.559	5.93099	5.43738	20.8629	19.4776	13.3955	53.5141
1	1	1	3	1035	1307	14	10.4649	465.888	174.806	1.68804	4.43208	4.20163	2.12021	9.81922	4.70021	11.7057	394.678	2.85633	4.85524	801.899	13.1997	6.39198	36.6384	284.569	6.0085	5.26752	16.7738	15.3703	14.1766	58.2408
0	0	2	3	1035	1307	14	12.2035	463.246	169.816	1.90776	4.42043	4.2629	2.4444	10.1524	4.78814	15.3579	437.862	2.59148	4.88968	790.21	12.4345	6.0713	33.7101	268.564	5.96974	5.35245	18.8183	17.4239	13.786	55.8774
-1	1	1	4	476	729	7	21.4976	709.202	209.615	2.69187	3.42179	3.82503	3.25192	4.66219	5.30376	61.2512	607.711	4.56512	5.49652	795.689	11.8299	6.68318	41.5797	198.654	3.87594	3.12636	5.74444	50.2441	13.9803	108.525
1	1	1	4	475	683	7	22.2621	736.674	191.576	2.72273	3.86426	4.946	3.56393	6.88133	5.15364	63.3092	602.673	4.32503	5.58819	813.941	14.2501	7.45194	45.0496	172.773	4.26587	2.87878	6.51872	40.8649	13.4675	111.759
0	0	2	4	475	683	7	21.8799	722.938	200.595	2.7073	3.64303	4.38551	3.40793	5.77176	5.2287	62.2802	605.192	4.44508	5.54236	804.815	13.04	7.06756	43.3146	185.714	4.0709	3.00257	6.13158	45.5545	13.7239	110.142
-1	1	1	5	24	593	1	9.06002	523.588	149.541	2.45712	4.29433	5.35827	2.18668	4.184	4.83866	41.0672	518.44	3.55453	6.10784	594.546	8.92516	3.84038	29.0201	135.39	2.99496	3.90683	6.05319	36.3628	16.1827	104.14
1	1	1	5	23	289	1	9.36798	519.089	136.864	2.70162	4.72764	5.29256	2.91893	4.86354	3.80967	24.4429	497.46	3.98501	5.70759	645.263	8.75038	4.21158	29.9325	140.788	2.89517	2.43497	5.40543	51.3144	14.0808	103.709
0	0	2	5	23	289	1	9.214	521.339	143.202	2.57937	4.51098	5.32542	2.5528	4.52377	4.32416	32.7551	507.95	3.76977	5.90771	619.905	8.83777	4.02598	29.4763	138.089	2.94506	3.1709	5.72931	43.8386	15.1318	103.925
-1	1	1	6	74	384	1	25.3952	516.406	180.784	2.34741	3.35433	3.74527	2.13148	4.60004	4.13833	48.1341	406.348	3.3155	5.21986	529.484	7.44089	4.87291	27.2443	152.09	2.75688	2.36074	5.4877	84.0356	20.5571	132.87
1	1	1	6	73	279	1	16.1637	476.517	153.121	1.89566	2.59496	3.02033	2.04748	3.09239	3.77831	43.3338	383.583	3.86745	5.59386	477.096	6.96819	4.95069	25.517	143.839	2.91409	2.73047	6.47132	72.7506	18.7623	133.766
0	0	2	6	73	279	1	20.7794	496.461	166.952	2.12153	2.97465	3.3828	2.08948	3.84622	3.95832	45.7339	394.965	3.59148	5.40686	503.29	7.20454	4.9118	26.3807	147.965	2.83548	2.5456	5.97951	78.3931	19.6597	133.318
-1	1	1	7	831	1828	12	11.0451	481.758	167.916	2.02517	3.73345	3.59963	2.25534	10.4093	8.02621	18.0961	388.427	3.14354	4.98575	803.753	6.7785	4.90518	29.6347	216.806	4.01626	2.67421	12.2037	11.0679	8.82396	46.269
1	1	1	7	830	1445	12	11.2898	474.138	153.309	1.64214	4.31844	3.53	2.43056	10.3188	5.828	15.6594	387.1	3.59831	4.32193	828.573	9.27362	4.48161	24.1391	203.937	3.79838	3.54936	15.0653	19.3374	9.96814	58.1762
0	0	2	7	830	1445	12	11.1675	477.948	160.612	1.83366	4.02594	3.56482	2.34295	10.364	6.9271	16.8778	387.763	3.37093	4.65384	816.163	8.02606	4.6934	26.8869	210.371	3.90732	3.11179	13.6345	15.2027	9.39605	52.2226
-1	1	1	8	71	444	1	13.1571	504.093	152.87	2.21517	2.75821	3.76688	1.90617	2.49199	4.29585	47.7363	481.222	2.90826	4.08343	558.026	6.06641	3.49633	22.0605	113.891	1.44038	2.61662	6.33077	83.6799	16.8487	148.691
1	1	1	8	70	79	1	11.2825	575.541	138.977	2.30298	3.47675	3.86246	1.61284	3.0595	3.02353	42.2702	503.927	3.20287	4.81822	539.056	5.56965	4.24721	20.7544	110.758	2.06083	2.52596	5.78171	68.5716	13.9622	122.049
0	0	2	8	70	79	1	12.2198	539.817	145.923	2.25908	3.11748	3.81467	1.7595	2.77574	3.65969	45.0032	492.575	3.05556	4.45083	548.541	5.81803	3.87177	21.4075	112.325	1.75061	2.57129	6.05624	76.1258	15.4055	135.37
-1	1	1	9	43	525	1	12.9289	510.357	164.24	2.8161	4.15648	4.37612	1.84923	7.02444	4.60452	31.3237	424.921	4.19988	6.45241	570.154	9.6624	4.76744	25.3471	111.329	2.86325	1.57612	5.58827	36.2488	14.0449	91.1399
1	1	1	9	42	497	1	17.8991	474.357	145.636	2.28373	3.93766	4.50262	2.59797	3.00368	4.50761	36.2873	435.171	3.90962	5.75559	488.108	10.6019	4.97495	27.1929	137.151	3.23195	2.05663	4.75158	53.1689	15.0881	100.605
0	0	2	9	42	497	1	15.414	492.357	154.938	2.54991	4.04707	4.43937	2.2236	5.01406	4.55606	33.8055	430.046	4.05475	6.104	529.131	10.1321	4.8712	26.27	124.24	3.0476	1.81637	5.16992	44.7089	14.5665	95.8726
-1	1	1	10	4	761	1	15.4892	587.825	171.094	2.29351	3.63565	4.58882	2.27524	3.63964	5.44433	35.2592	489.714	2.83128	6.08673	732.535	5.71989	4.47658	25.0691	151.702	2.41366	2.61401	6.66145	67.1039	20.6075	152.501
1	1	1	10	3	205	1	12.1633	591.923	171.727	2.71859	4.49518	4.89367	2.02429	5.20659	3.55531	39.9103	549.505	3.87108	6.04321	736.657	6.40083	4.90166	26.158	126.888	2.32968	2.35975	6.08592	50.066	20.4824	142.272
0	0	2	10	3	205	1	13.8262	589.874	171.411	2.50605	4.06542	4.74124	2.14977	4.42311	4.49982	37.5848	519.61	3.35118	6.06497	734.596	6.06036	4.68912	25.6136	139.295	2.37167	2.48688	6.37368	58.5849	20.545	147.386
-1	1	1	11	252	1180	2	17.8023	650.47	166.226	2.68815	3.68653	5.01598	1.60963	5.82727	9.21282	47.9923	698.53	4.08633	6.86231	674.842	9.4247	5.87007	36.863	125.748	4.18654	3.30536	8.53365	21.1442	13.6197	83.6619
1	1	1	11	251	1027	2	17.9564	659.169	187.522	2.22553	4.31224	4.25698	1.67394	3.9233	6.99977	56.583	647.813	4.38812	6.6734	766.119	11.5388	5.56649	38.7771	133.662	3.77914	2.8146	7.00416	26.9019	13.0296	96.1245
0	0	2	11	251	1027	2	17.8794	654.819	176.874	2.45684	3.99938	4.63648	1.64178	4.87528	8.1063	52.2877	673.172	4.23722	6.76786	720.48	10.4817	5.71828	37.82	129.705	3.98284	3.05998	7.76891	24.0231	13.3246	89.8932
-1	1	1	12	339	287	4	19.078	671.953	199.914	2.93165	3.10558	3.11855	4.04185	3.97654	3.80237	70.1023	572.481	4.77028	5.20297	575.719	9.84566	4.89684	24.7117	147.335	2.55452	3.15173	7.38856	182.646	27.5738	152.843
1	1	1	12	338	173	4	17.4866	637.426	182.039	3.218	3.06007	3.33389	3.91459	4.97016	3.46343	50.4251	445.995	4.3704	4.93556	537.725	6.67075	4.82481	23.108	168.482	2.91106	2.49791	5.63019	194.959	25.0016	146.073
0	0	2	12	338	173	4	18.2823	654.689	190.977	3.07482	3.08282	3.22622	3.97822	4.47335	3.6329	60.2637	509.238	4.57034	5.06927	556.722	8.25821	4.86082	23.9099	157.908	2.73279	2.82482	6.50937	188.802	26.2877	149.458
-1	1	1	13	141	209	1	24.5145	579.542	193.196	3.50612	5.38859	5.77996	3.36546	5.48295	3.55912	32.7286	388.942	4.36296	7.40136	642.235	7.9325	4.53132	23.254	119.409	2.21122	3.45479	6.96191	129.259	21.3395	141.172
1	1	1	13	140	94	1	30.9663	580.381	148.504	3.23169	4.97508	5.9299	3.27511	2.67604	3.12188	35.9712	418.693	3.53956	7.1132	731.817	7.99743	5.16971	24.263	130.701	2.35178	2.54187	7.00591	118.309	22.2133	149.339
0	0	2	13	140	94	1	27.7404	579.961	170.85	3.3689	5.18184	5.85493	3.32028	4.0795	3.3405	34.3499	403.817	3.95126	7.25728	687.026	7.96496	4.85052	23.7585	125.055	2.2815	2.99833	6.98391	123.784	21.7764	145.255
-1	1	1	14	851	2321	12	24.3266	458.673	146.3	1.36378	3.74565	2.83991	3.01863	11.6725	11.2579	37.689	440.774	3.21857	4.14664	579.383	9.98774	5.19494	33.7566	175.93	4.41456	2.11205	11.3743	11.4578	9.3212	29.8522
1	1	1	14	850	2081	12	17.0183	463.563	141.236	1.89338	3.22698	3.16069	3.98525	13.1785	9.4688	45.2241	378.521	3.73648	5.03198	589.34	12.9988	5.13025	35.2932	187.889	5.14192	2.9362	10.1865	12.3731	10.211	33.0737
0	0	2	14	850	2081	12	20.6724	461.118	143.768	1.62858	3.48632	3.0003	3.50194	12.4255	10.3633	41.4565	409.648	3.47753	4.58931	584.361	11.4933	5.1626	34.5249	181.91	4.77824	2.52413	10.7804	11.9155	9.76607	31.463
-1	1	1	15	224	626	2	14.2229	614.798	170.334	3.01495	5.26473	6.2762	2.13392	4.71591	4.94573	26.8539	509.293	4.35525	8.68537	695.987	8.83862	4.87306	28.1163	154.498	2.85648	3.31622	5.20898	43.5013	14.7242	132.101
1	1	1	15	223	512	2	14.017	667.028	162.252	3.53145	5.6825	6.64548	1.5216	5.03609	4.55204	36.3721	531.53	5.01056	9.69029	756.918	8.46832	5.51952	27.3111	164.12	2.81791	2.95236	5.20448	53.4594	18.5277	156.869
0	0	2	15	223	512	2	14.1199	640.913	166.293	3.2732	5.47362	6.46084	1.82776	4.876	4.74888	31.613	520.412	4.68291	9.18783	726.453	8.65347	5.19629	27.7137	159.309	2.8372	3.13429	5.20673	48.4803	16.626	144.485
-1	1	1	16	762	1390	11	10.3401	583.672	222.455	3.57686	4.85419	4.07962	5.4746	11.3152	5.45344	19.4839	488.29	5.25169	4.55696	837.965	9.44072	5.7359	29.0902	231.875	5.04388	2.56335	14.2625	30.7371	13.9583	81.1203
1	1	1	16	761	1308	11	18.1318	615.304	221.905	2.98226	4.90191	4.53364	4.68587	15.8814	4.70931	23.4601	596.791	4.41333	5.34156	899.649	9.15239	5.97712	29.2915	203.522	4.26595	2.76255	17.014	30.8673	12.9973	90.1966
0	0	2	16	761	1308	11	14.236	599.488	222.18	3.27956	4.87805	4.30663	5.08023	13.5983	5.08138	21.472	542.541	4.83251	4.94926	868.807	9.29656	5.85651	29.1909	217.698	4.65491	2.66295	15.6382	30.8022	13.4778	85.6585
-1	1	1	17	243	250	2	22.8535	685.868	202.994	3.24819	5.97212	5.51744	2.02368	5.558	3.69051	55.5438	701.853	4.37134	7.31999	684.149	6.83522	4.08531	34.1105	160.981	3.22923	3.49422	7.24335	32.5002	13.524	105.951
1	1	1	17	242	137	2	13.9624	641.692	186.62	2.76813	5.36135	5.38243	2.20936	3.01451	3.34354	54.4043	659.047	4.35039	5.97967	700.698	7.90961	3.92237	30.219	175.737	2.71687	2.21446	6.22438	40.6616	13.752	87.8984
0	0	2	17	242	137	2	18.4079	663.78	194.807	3.00816	5.66673	5.44994	2.11652	4.28625	3.51703	54.974	680.45	4.36087	6.64983	692.424	7.37241	4.00384	32.1647	168.359	2.97305	2.85434	6.73386	36.5809	13.638	96.9248
-1	1	1	18	113	777	1	26.6762	596.024	180.73	2.38008	3.66159	4.69235	2.19947	3.83694	5.52038	57.9201	609.433	3.91609	4.84211	699.949	9.5444	4.84591	32.3152	126.84	2.78353	3.48163	7.04263	67.9541	21.4281	144.133
1	1	1	18	112	741	1	31.4889	647.352	173.617	2.92758	3.57643	4.1939	2.04453	4.1974	5.3464	45.2888	487.336	4.78426	4.68435	692.606	8.44476	5.91793	29.7943	129.6	2.52017	3.45818	5.42104	86.5121	18.7651	148.383
0	0	2	18	112	741	1	29.0826	621.688	177.174	2.65383	3.61901	4.44312	2.122	4.01717	5.43339	51.6045	548.384	4.35017	4.76323	696.277	8.99458	5.38192	31.0548	128.22	2.65185	3.4699	6.23183	77.2331	20.0966	146.258
-1	1	1	19	411	538	5	30.5705	689.58	184.846	2.38714	4.33846	4.36359	1.53346	3.5618	4.66043	102.017	785.344	4.5738	7.69321	555.593	10.9535	5.42029	34.2695	149.449	3.74961	3.85458	5.79706	40.1497	17.9209	114.489
1	1	1	19	410	207	5	28.6869	698.742	157.962	1.94666	3.49528	4.23368	1.44865	2.82362	3.55732	118.61	642.115	4.31564	7.15235	509.008	11.119	4.97579	34.5303	118.335	3.9328	4.64129	4.94166	40.7317	17.6507	102.48
0	0	2	19	410	207	5	29.6287	694.161	171.404	2.1669	3.91687	4.29863	1.49105	3.19271	4.10887	110.314	713.73	4.44472	7.42278	532.3	11.0362	5.19804	34.3999	133.892	3.8412	4.24793	5.36936	40.4407	17.7858	108.484
-1	1	1	20	250	884	2	20.1295	613.696	189.196	2.47678	5.32301	6.15109	1.81821	2.56255	6.03957	56.7823	528.015	4.40549	7.14415	665.883	12.6507	5.70947	43.4589	135.694	4.97051	3.98947	9.51922	24.3734	13.1768	102.283
1	1	1	20	249	640	2	17.7226	617.359	164.189	2.46467	4.75156	6.48371	2.08976	3.82062	4.97244	68.6819	629.425	4.51127	7.10177	595.658	9.85943	4.62325	39.8142	124.312	3.41795	3.84368	4.8271	28.9537	12.3126	88.9378
0	0	2	20	249	640	2	18.926	615.527	176.693	2.47073	5.03728	6.3174	1.95399	3.19158	5.506	62.7321	578.72	4.45838	7.12296	630.77	11.2551	5.16636	41.6365	130.003	4.19423	3.91657	7.17316	26.6635	12.7447	95.6106
-1	1	1	21	232	419	2	20.6487	538.05	194.138	2.94877	5.68991	6.44274	1.95237	3.33257	4.24057	21.7704	439.055	2.79459	6.84778	673.922	11.2734	5.28059	37.7166	159.987	2.55619	4.00759	8.16081	47.6527	15.3866	117.184
1	1	1	21	231	178	2	13.0498	563.509	187.476	2.89209	5.47616	6.10491	1.72667	4.28182	3.48776	30.3296	478.801	3.92715	7.41997	765.198	12.7775	5.06474	45.7427	165.599	3.69344	4.25464	12.4747	57.6464	15.8186	127.177
0	0	2	21	231	178	2	16.8492	550.78	190.807	2.92043	5.58304	6.27382	1.83952	3.8072	3.86417	26.05	458.928	3.36087	7.13388	719.56	12.0254	5.17267	41.7296	162.793	3.12482	4.13112	10.3178	52.6496	15.6026	122.18
-1	1	1	22	40	771	1	9.61926	535.384	157.487	2.67003	2.79947	3.58201	2.18346	2.57861	5.50064	33.2822	528.513	3.67626	5.23115	545.507	5.63739	4.32354	25.8945	105.993	2.24757	2.59516	4.23533	60.5202	17.2071	105.657
1	1	1	22	39	278	1	12.3675	523.078	152.46	2.20593	3.29565	3.97216	2.4745	2.46699	3.77443	41.9275	470.285	4.42323	6.4221	626.484	4.70745	4.6236	23.4513	131.512	2.71213	3.10142	6.27196	55.0795	13.5668	100.742
0	0	2	22	39	278	1	10.9934	529.231	154.974	2.43798	3.04756	3.77709	2.32898	2.5228	4.63754	37.6049	499.399	4.04975	5.82663	585.996	5.17242	4.47357	24.6729	118.753	2.47985	2.84829	5.25365	57.7998	15.3869	103.199
-1	1	1	23	56	647	1	19.0095	435.685	135.349	2.83979	4.06658	4.62762	1.69865	3.56274	4.98851	16.6719	325.991	3.51185	6.01522	516.16	6.8562	4.20538	23.8079	114.72	2.15684	1.86468	3.10902	49.7019	12.1085	83.9961
1	1	1	23	55	22	1	13.9472	433.919	136.172	2.15453	3.50645	4.38534	2.48092	5.2212	2.47702	20.2561	358.285	2.4397	6.73862	577.952	5.27654	4.33564	22.276	95.2871	2.50988	1.66307	6.48973	50.9735	14.019	91.1254
0	0	2	23	55	22	1	16.4783	434.802	135.76	2.49716	3.78652	4.50648	2.08979	4.39197	3.73276	18.464	342.138	2.97577	6.37692	547.056	6.06637	4.27051	23.042	105.003	2.33336	1.76388	4.79938	50.3377	13.0637	87.5607
-1	1	1	24	14	353	1	8.58744	560.749	155.436	3.64904	6.26848	6.59031	3.25074	1.85683	4.02687	18.1502	444.347	3.89571	7.29595	681.108	5.45802	4.10706	23.1255	140.453	2.50267	1.91358	5.68415	65.1422	15.01	111.166
1	1	1	24	13	108	1	14.1093	558.913	144.886	3.21859	5.42662	6.96577	1.91424	2.02615	3.22531	27.1315	497.195	4.25738	7.18369	658.729	5.14559	4.08701	26.3614	109.877	2.94558	2.01455	6.99503	47.0012	14.8151	93.9721
0	0	2	24	13	108	1	11.3484	559.831	150.161	3.43381	5.84755	6.77804	2.58249	1.94149	3.62609	22.6408	470.771	4.07654	7.23982	669.919	5.3018	4.09704	24.7434	125.165	2.72412	1.96406	6.33959	56.0717	14.9125	102.569
-1	1	1	25	306	249	3	22.6571	790.723	232.971	3.59261	6.38191	7.6329	2.49386	3.66726	3.68784	90.6062	701.865	6.93515	12.0743	821.466	9.42898	7.15255	33.1377	178.887	4.07463	4.77822	7.89895	95.1159	25.802	172.686
1	1	1	25	305	150	3	21.6113	768.103	209.527	3.54133	6.12909	7.2192	1.31637	3.22382	3.39182	79.7129	690.988	5.37784	12.1907	832.854	9.8838	6.78559	33.5229	176.036	4.6222	4.31168	8.42604	75.0561	24.5377	169.979
0	0	2	25	305	150	3	22.1342	779.413	221.249	3.56697	6.2555	7.42605	1.90512	3.44554	3.53983	85.1595	696.427	6.1565	12.1325	827.16	9.65639	6.96907	33.3303	177.462	4.34842	4.54495	8.16249	85.086	25.1699	171.332
-1	1	1	26	857	1423	12	15.5046	503.101	178.176	1.97246	4.16148	3.92656	2.72044	6.83135	5.67137	34.4473	423.828	3.54469	4.21704	572.073	12.6769	5.07879	23.9481	256.388	6.78008	4.34203	5.50655	18.7608	14.5184	40.244
1	1	1	26	856	1292	12	11.2034	436.23	148.498	2.08089	4.12936	3.71587	2.13152	10.0334	4.56269	25.0414	418.903	2.91668	4.99852	629.934	12.1942	5.49706	22.6115	241.506	5.58143	4.19265	10.5485	15.9232	9.94251	52.0203
0	0	2	26	856	1292	12	13.354	469.665	163.337	2.02667	4.14542	3.82122	2.42598	8.43238	5.11703	29.7443	421.366	3.23068	4.60778	601.004	12.4355	5.28792	23.2798	248.947	6.18075	4.26734	8.02752	17.342	12.2305	46.1322
-1	1	1	27	44	650	1	22.3406	493.918	171.052	2.84749	3.58234	4.06668	1.62277	3.78462	4.99822	30.792	458.667	5.19826	5.49552	500.821	9.03279	4.66305	27.3031	108.284	3.63203	2.19881	3.63634	33.424	16.8871	110.025
1	0	2	27	42	497	1	15.414	492.357	154.938	2.54991	4.04707	4.43937	2.2236	5.01406	4.55606	33.8055	430.046	4.05475	6.104	529.131	10.1321	4.8712	26.27	124.24	3.0476	1.81637	5.16992	44.7089	14.5665	95.8726
0	0	3	27	42	497	1	17.7229	492.878	160.309	2.6491	3.89216	4.31514	2.02332	4.60424	4.70345	32.801	439.586	4.43592	5.90117	519.695	9.76569	4.80181	26.6144	118.921	3.24241	1.94385	4.65873	40.9472	15.34	100.59
-1	1	1	28	818	1551	12	15.2182	463.212	150.118	2.0249	3.96701	4.00779	1.97694	8.34525	6.44195	39.6095	453.959	3.20206	6.74799	555.097	7.37632	4.79079	29.3587	148.652	5.20337	3.04494	9.4277	12.8079	10.7001	53.766
1	1	1	28	817	1295	12	12.6675	450.003	141.399	1.93334	3.89629	3.84466	3.54053	6.83649	4.5851	34.9579	455.556	3.45765	7.5934	648.476	10.093	5.25578	24.4405	177.984	5.64402	2.82784	9.7607	9.1656	11.4609	42.4976
0	0	2	28	817	1295	12	13.9429	456.608	145.758	1.97912	3.93165	3.92622	2.75873	7.59087	5.51352	37.2837	454.757	3.32985	7.17069	601.786	8.73467	5.02329	26.8996	163.318	5.4237	2.93639	9.5942	10.9868	11.0805	48.1318
-1	1	1	29	5	217	1	25.4731	569.322	165.172	2.54436	4.62709	4.59474	1.31137	2.87529	3.58888	32.8295	442.831	2.90117	5.79541	661.126	5.09263	5.19399	26.3625	141.266	2.85748	2.83381	8.27356	53.2124	16.834	138.116
1	0	2	29	3	205	1	13.8262	589.874	171.411	2.50605	4.06542	4.74124	2.14977	4.42311	4.49982	37.5848	519.61	3.35118	6.06497	734.596	6.06036	4.68912	25.6136	139.295	2.37167	2.48688	6.37368	58.5849	20.545	147.386
0	0	3	29	3	205	1	17.7085	583.023	169.331	2.51882	4.25264	4.69241	1.8703	3.90717	4.19617	35.9997	494.017	3.20118	5.97512	710.106	5.73778	4.85741	25.8632	139.952	2.53361	2.60252	7.00698	56.7941	19.308	144.296
-1	1	1	30	864	536	12	14.7209	541.319	154.264	2.65488	3.27608	4.37901	1.96122	3.4726	4.65276	39.4352	473.511	2.83573	4.32162	602.582	12.7524	4.51624	33.5986	168.679	3.62075	3.33987	3.99927	24.476	8.89646	98.2602
1	1	1	30	863	466	12	18.5401	490.326	134.742	2.16611	3.26186	3.87875	0.998194	2.0916	4.3822	35.1242	414.108	2.74882	4.41518	536.326	10.9104	4.16248	33.206	131.125	2.9611	2.3588	5.97433	38.0984	11.9784	102.482
0	0	2	30	863	466	12	16.6305	515.822	144.503	2.4105	3.26897	4.12888	1.47971	2.7821	4.51748	37.2797	443.81	2.79228	4.3684	569.454	11.8314	4.33936	33.4023	149.902	3.29092	2.84934	4.9868	31.2872	10.4375	100.371
-1	1	1	31	245	601	2	16.185	661.492	163.743	2.99195	5.59935	6.28562	2.89635	4.9158	4.8516	42.5116	599.474	4.47916	8.17254	777.156	11.4526	5.68604	33.8961	166.949	3.08267	3.18348	14.5446	50.0306	15.6173	126.696
1	1	1	31	244	197	2	12.5455	635.632	176.762	3.15295	5.01091	5.42742	3.06977	2.76092	3.54167	56.7638	524.079	4.37205	8.79917	708.198	9.74856	6.13454	29.9195	149.046	3.02686	2.97478	8.05252	35.1031	18.4719	127.578
0	0	2	31	244	197	2	14.3653	648.562	170.252	3.07245	5.30513	5.85652	2.98306	3.83836	4.19664	49.6377	561.777	4.4256	8.48586	742.677	10.6006	5.91029	31.9078	157.997	3.05476	3.07913	11.2986	42.5669	17.0446	127.137
-1	1	1	32	673	1473	11	10.3573	488.919	191.347	3.59502	5.70928	4.89166	0.985875	8.43387	5.96672	14.2883	402.065	4.40793	5.2944	937.48	9.08107	5.68972	24.5473	154.268	4.58255	3.64193	15.7321	7.27066	9.65292	32.8429
1	1	1	32	672	1317	11	7.498	433.329	165.245	3.09923	5.26529	4.75378	1.72517	9.49461	4.80301	8.26564	439.978	4.91447	6.20981	883.851	8.30979	6.14357	23.137	180.428	6.1379	3.22089	16.9368	13.614	13.5603	41.9609
0	0	2	32	672	1317	11	8.92766	461.124	178.296	3.34713	5.48728	4.82272	1.35552	8.96424	5.38487	11.277	421.022	4.6612	5.75211	910.665	8.69543	5.91665	23.8421	167.348	5.36022	3.43141	16.3344	10.4423	11.6066	37.4019
-1	1	1	33	195	317	2	55.9516	748.318	192.219	3.98939	6.54337	6.31164	2.29887	3.47063	3.93215	61.485	576.276	4.9916	7.98232	547.252	9.05054	5.51049	30.9083	132.112	3.82487	3.1261	5.39018	68.3711	21.7702	122.076
1	1	1	33	194	231	2	55.4451	662.235	182.364	3.52869	5.29063	5.97845	2.19409	4.09603	3.62633	42.5292	524.027	4.67671	7.06818	609.403	8.37788	4.83652	29.2413	127.369	3.01006	3.37087	6.71876	67.553	17.6085	127.359
0	0	2	33	194	231	2	55.6983	705.276	187.292	3.75904	5.917	6.14505	2.24648	3.78333	3.77924	52.0071	550.152	4.83416	7.52525	578.327	8.71421	5.17351	30.0748	129.74	3.41746	3.24849	6.05447	67.962	19.6894	124.717
-1	1	1	34	80	806	1	12.3736	456.421	149.336	2.53691	2.77688	2.99334	1.38769	2.56706	5.68488	16.2471	371.095	2.25387	4.22367	586.266	3.54579	3.06263	17.9921	111.252	1.01706	1.60076	3.83602	70.5986	14.0763	108.14
1	1	1	34	79	64	1	9.00215	471.21	134.026	2.41461	2.70286	3.46334	1.23937	2.18376	2.87906	23.1585	414.101	3.43712	4.76322	498.486	3.71455	3.26392	17.5701	94.0215	1.23632	2.0347	5.83712	82.6957	10.4582	89.8327
0	0	2	34	79	64	1	10.6879	463.816	141.681	2.47576	2.73987	3.22834	1.31353	2.37541	4.28197	19.7028	392.598	2.84549	4.49344	542.376	3.63017	3.16327	17.7811	102.636	1.12669	1.81773	4.83657	76.6472	12.2673	98.9862
-1	1	1	35	126	490	1	13.1484	581.114	187.942	2.3036	3.42576	3.69114	3.02571	2.59049	4.4652	64.9158	540.798	4.06229	6.1856	650.848	5.57206	5.50292	23.8836	130.695	2.21527	2.29634	5.41664	89.1727	19.7539	130.265
1	1	1	35	125	340	1	15.9788	558.898	160.844	2.28386	3.75846	3.836	3.92231	2.78306	3.98767	60.2162	478.528	4.01845	6.67224	561.319	5.98987	4.33001	21.9999	123.323	2.67939	1.52013	8.23216	117.708	21.0076	130.187
0	0	2	35	125	340	1	14.5636	570.006	174.393	2.29373	3.59211	3.76357	3.47401	2.68677	4.22644	62.566	509.663	4.04037	6.42892	606.084	5.78097	4.91646	22.9417	127.009	2.44733	1.90824	6.8244	103.44	20.3807	130.226
-1	0	2	36	863	466	12	16.6305	515.822	144.503	2.4105	3.26897	4.12888	1.47971	2.7821	4.51748	37.2797	443.81	2.79228	4.3684	569.454	11.8314	4.33936	33.4023	149.902	3.29092	2.84934	4.9868	31.2872	10.4375	100.371
1	1	1	36	862	182	12	17.773	562.748	126.618	2.14818	3.2512	3.45871	2.25206	3.26441	3.4977	33.909	520.546	3.45434	3.05491	584.346	9.61864	4.37052	33.4039	138.637	3.78556	3.75987	5.27088	26.5926	10.4395	100.104
0	0	3	36	862	182	12	17.0113	531.464	138.541	2.32306	3.26304	3.90549	1.73716	2.94287	4.17756	36.1561	469.388	3.01297	3.93057	574.418	11.0938	4.34975	33.4028	146.147	3.4558	3.15285	5.08149	29.7223	10.4381	100.282
-1	1	1	37	29	377	1	10.575	600.828	182.544	2.30494	3.84554	4.72826	0.933084	2.56426	4.11472	29.0719	519.999	3.15355	4.44643	715.381	9.02876	3.76915	27.8325	172.346	3.45532	2.62716	6.2829	52.557	15.4158	105.427
1	0	2	37	27	303	1	12.0569	548.94	161.566	2.20846	4.06789	4.65439	1.40472	3.25489	4.0578	43.484	514.434	3.54467	3.52731	624.946	9.6061	4.25415	27.6118	129.352	3.06175	1.8839	4.37591	49.8857	17.3696	102.306
0	0	3	37	27	303	1	11.5629	566.236	168.558	2.24062	3.99378	4.67902	1.24751	3.02468	4.07677	38.6799	516.289	3.4143	3.83368	655.091	9.41365	4.09248	27.6854	143.684	3.19294	2.13165	5.01158	50.7762	16.7183	103.346
-1	1	1	38	781	1697	11	13.3254	602.574	203.14	2.17587	4.35822	4.78859	4.13321	11.7744	7.3083	30.6074	520.245	4.47356	6.63716	986.636	13.1919	7.63013	34.0836	285.249	5.50086	4.06052	18.5813	37.6477	19.5804	80.3329
1	1	1	38	780	1649	11	10.6305	579.65	230.134	2.81869	5.24086	5.47653	4.47972	11.3392	6.96651	17.5374	481.036	4.38047	7.17954	1044.77	9.76645	8.65441	34.3631	281.418	5.60438	4.33964	20.0058	27.4449	16.2582	78.6007
0	0	2	38	780	1649	11	11.9779	591.112	216.637	2.49728	4.79954	5.13256	4.30647	11.5568	7.1374	24.0724	500.641	4.42702	6.90835	1015.7	11.4792	8.14227	34.2233	283.334	5.55262	4.20008	19.2935	32.5463	17.9193	79.4668
-1	1	1	39	812	1361	12	7.99722	427.478	171.698	2.48711	4.03521	4.48801	2.3021	5.8052	5.17433	11.6261	378.192	3.87793	4.34141	666.653	7.35328	5.15783	21.0109	197.593	3.89592	2.28716	10.7865	21.3561	14.3471	60.4363
1	1	1	39	811	1251	12	7.93925	397.202	133.646	2.61272	4.44961	3.56235	2.91327	9.18817	3.8213	16.4845	328.744	3.34514	4.93674	621.781	8.46412	4.27729	20.8877	204.482	4.12649	3.64069	12.3897	32.3531	12.417	60.2109
0	0	2	39	811	1251	12	7.96823	412.34	152.672	2.54992	4.24241	4.02518	2.60769	7.49668	4.49781	14.0553	353.468	3.61154	4.63907	644.217	7.9087	4.71756	20.9493	201.038	4.01121	2.96393	11.5881	26.8546	13.3821	60.3236
-1	1	1	40	470	681	7	12.2952	615.461	207.95	2.50128	3.94077	5.04983	2.17292	2.36511	5.14138	53.1928	479.513	2.9697	5.08073	776.26	10.3086	5.42267	37.8499	183.84	2.53995	2.91872	4.76844	50.0717	12.5107	127.245
1	1	1	40	469	483	7	12.3099	613.738	206.94	3.00412	3.56678	4.56719	1.87399	3.34923	4.4437	44.8323	539.156	4.75092	5.73526	710.017	11.2049	4.29816	39.5944	189.284	3.28562	3.83883	4.57788	46.1784	14.3835	120.522
0	0	2	40	469	483	7	12.3025	614.6	207.445	2.7527	3.75377	4.80851	2.02346	2.85717	4.79254	49.0125	509.335	3.86031	5.40799	743.139	10.7568	4.86042	38.7222	186.562	2.91279	3.37878	4.67316	48.1251	13.4471	123.884
-1	1	1	41	832	1530	12	10.3615	440.341	168.38	1.33249	4.41048	3.97814	2.79281	9.36953	6.29528	21.7625	488.102	3.43599	3.82811	733.011	10.3433	4.54551	26.3232	223.621	4.763	2.26364	8.10957	8.67783	10.0584	37.4034
1	0	2	41	830	1445	12	11.1675	477.948	160.612	1.83366	4.02594	3.56482	2.34295	10.364	6.9271	16.8778	387.763	3.37093	4.65384	816.163	8.02606	4.6934	26.8869	210.371	3.90732	3.11179	13.6345	15.2027	9.39605	52.2226
0	0	3	41	830	1445	12	10.8988	465.412	163.202	1.6666	4.15412	3.70259	2.4929	10.0325	6.7165	18.506	421.209	3.39261	4.3786	788.446	8.79849	4.6441	26.699	214.788	4.19255	2.82907	11.7929	13.0277	9.61682	47.2829
-1	1	1	42	671	1776	11	22.6165	534.847	181.864	2.35394	4.8164	4.31075	4.9029	14.6689	7.74153	31.1344	520.835	5.2031	4.31796	850.057	13.0639	5.61794	29.4619	168.954	3.8616	2.45192	17.0426	17.6284	11.4005	48.5239
1	1	1	42	670	1425	11	14.1827	496.884	155.07	2.01466	4.91043	4.55114	3.98657	13.2548	5.67352	27.4049	503.558	3.83934	4.49523	900.096	9.00142	5.79716	29.1735	160.269	4.40696	2.61738	13.3312	12.7454	11.7785	46.7711
0	0	2	42	670	1425	11	18.3996	515.865	168.467	2.1843	4.86342	4.43095	4.44474	13.9618	6.70752	29.2697	512.197	4.52122	4.4066	875.076	11.0326	5.70755	29.3177	164.612	4.13428	2.53465	15.1869	15.1869	11.5895	47.6475
-1	1	1	43	1031	1508	14	12.7787	530.904	178.221	2.30226	3.38329	3.39004	2.60531	9.40693	6.14924	24.1779	514.616	3.03913	3.36554	925.557	9.74024	5.39507	35.7989	214.518	3.53517	2.79935	15.3943	16.365	10.8355	51.6293
1	1	1	43	1030	1467	14	12.1123	544.449	210.69	1.72728	4.13907	3.95991	2.63974	9.2664	5.92974	22.5292	413.825	3.37662	3.69163	1035.01	9.85212	5.87463	35.3599	187.18	5.00765	2.90934	19.6911	11.9743	13.8454	40.6392
0	0	2	43	1030	1467	14	12.4455	537.677	194.456	2.01477	3.76118	3.67497	2.62253	9.33666	6.03949	23.3535	464.22	3.20787	3.52859	980.282	9.79618	5.63485	35.5794	200.849	4.27141	2.85434	17.5427	14.1696	12.3404	46.1342
-1	1	1	44	59	45	1	6.42483	420.952	123.973	3.03534	4.29599	3.60718	2.10558	3.30476	2.72033	23.1845	354.093	3.17661	5.59376	440.274	4.03965	2.6352	15.3577	135.503	3.77354	1.81123	3.69615	44.8873	13.3479	88.9191
1	1	1	44	58	23	1	13.0923	428.575	119.741	2.14183	3.85073	4.13398	1.34172	2.99513	2.51545	25.6192	388.998	2.80505	5.88404	400.437	4.29935	4.07489	14.9072	105.79	1.94208	1.54156	6.27928	55.5415	13.5612	102.027
0	0	2	44	58	23	1	9.75857	424.764	121.857	2.58858	4.07336	3.87058	1.72365	3.14994	2.61789	24.4018	371.545	2.99083	5.7389	420.355	4.1695	3.35505	15.1324	120.646	2.85781	1.67639	4.98771	50.2144	13.4545	95.473
-1	1	1	45	466	526	7	12.5855	677.787	183.192	2.55738	3.60288	4.31966	3.0457	3.046	4.61452	64.7686	699.309	5.0646	5.81026	755.891	7.47012	5.59666	32.2774	150.584	4.01248	3.26169	7.14232	24.8934	16.142	115.118
1	1	1	45	465	100	7	24.4134	575.199	169.583	2.65526	3.70484	4.15727	2.85682	2.35127	3.15713	44.2544	507.044	4.53972	5.15963	679.382	7.6366	5.30221	30.694	155.301	4.14668	3.14686	6.8893	33.8218	17.824	103.348
0	0	2	45	465	100	7	18.4994	626.493	176.388	2.60632	3.65386	4.23847	2.95126	2.69863	3.88582	54.5115	603.177	4.80216	5.48494	717.636	7.55336	5.44944	31.4857	152.942	4.07958	3.20427	7.01581	29.3576	16.983	109.233
-1	1	1	46	1011	2124	14	19.3683	562.558	205.929	2.00599	3.88335	2.91524	5.00407	16.464	9.74256	45.7997	559.057	4.19967	3.53441	779.859	10.6618	6.18347	33.1751	260.415	5.35652	5.98654	11.7804	11.4047	10.2134	55.3265
1	1	1	46	1010	1724	14	23.2917	524.565	196.798	1.5173	3.35845	3.13362	3.89064	14.4967	7.45779	27.9405	496.464	4.04669	3.55725	760.95	10.0661	6.10987	31.136	244.688	6.99026	4.74881	13.2128	10.7744	12.5745	34.062
0	0	2	46	1010	1724	14	21.33	543.562	201.364	1.76165	3.6209	3.02443	4.44736	15.4804	8.60017	36.8701	527.76	4.12318	3.54583	770.405	10.364	6.14667	32.1555	252.551	6.17339	5.36768	12.4966	11.0896	11.3939	44.6943
-1	1	1	47	742	1785	11	23.48	507.586	180.061	2.79798	6.79501	5.4969	3.73248	20.0613	7.8035	25.1123	502.355	2.98351	6.40548	688.567	18.7356	5.49996	26.8176	285.328	7.36297	4.06091	15.1333	14.4654	10.4485	48.8082
1	1	1	47	741	1633	11	11.1353	554.728	206.203	3.02478	6.17131	5.48616	3.44765	18.0276	6.87427	23.1014	436.857	2.8302	7.99244	801.182	17.1616	5.27936	30.8605	261.131	6.89217	3.31967	15.925	16.6318	12.0366	50.9858
0	0	2	47	741	1633	11	17.3076	531.157	193.132	2.91138	6.48316	5.49153	3.59006	19.0444	7.33889	24.1069	469.606	2.90686	7.19896	744.874	17.9486	5.38966	28.839	273.23	7.12757	3.69029	15.5292	15.5486	11.2425	49.897
-1	1	1	48	685	1600	11	16.4789	505.929	186.925	2.78763	5.53781	5.39177	1.8455	9.16146	6.65802	23.7301	428.588	4.58456	6.82439	737.282	13.527	5.67209	27.6752	221.058	7.07677	4.96287	11.4311	11.7013	10.2322	44.1038
1	1	1	48	684	1291	11	16.5241	454.235	167.291	2.8885	5.50743	5.19232	2.74388	4.95524	4.56101	22.3204	421.041	3.59504	7.69237	778.959	11.3593	6.20031	34.7748	202.881	5.80811	4.15875	12.4957	15.9505	12.034	58.6543
0	0	2	48	684	1291	11	16.5015	480.082	177.108	2.83807	5.52262	5.29204	2.29469	7.05835	5.60952	23.0252	424.815	4.0898	7.25838	758.12	12.4431	5.9362	31.225	211.97	6.44244	4.56081	11.9634	13.8259	11.1331	51.379
-1	1	1	49	558	1078	7	10.3682	636.118	197.446	2.83032	5.28974	6.31732	1.52933	2.50451	7.49224	27.0388	606.757	3.36848	7.93223	878.822	9.27263	6.30465	26.884	142.561	2.75638	4.27595	9.82097	44.0085	15.7586	156.062
1	1	1	49	557	882	7	10.9368	694.054	193.371	3.18426	5.90705	6.75792	2.62769	3.30469	6.03641	34.8226	600.5	3.74866	7.41496	873.007	8.97914	5.76053	38.2071	179.396	3.81722	4.28913	8.79333	42.7225	15.685	161.661
0	0	2	49	557	882	7	10.6525	665.086	195.409	3.00729	5.5984	6.53762	2.07851	2.9046	6.76433	30.9307	603.628	3.55857	7.67359	875.914	9.12588	6.03259	32.5455	160.979	3.2868	4.28254	9.30715	43.3655	15.7218	158.862
-1	1	1	50	472	850	7	12.2152	612.555	200.511	2.46903	4.79218	5.26828	1.60391	2.23426	5.91106	30.9856	525.097	4.55692	5.48673	797.179	9.62368	6.81334	38.562	137.04	2.91894	3.1926	9.09273	36.5077	12.152	101.624
1	1	1	50	471	820	7	8.11434	595.439	175.994	2.06932	4.08018	4.55848	1.40646	3.611	5.76441	26.4454	509.825	4.58666	5.1206	705.279	8.9538	5.10684	34.4784	184.644	3.51228	3.97811	10.5994	33.1415	13.7094	105.608
0	0	2	50	471	820	7	10.1648	603.997	188.252	2.26918	4.43618	4.91338	1.50519	2.92263	5.83774	28.7155	517.461	4.57179	5.30366	751.229	9.28874	5.96009	36.5202	160.842	3.21561	3.58536	9.84605	34.8246	12.9307	103.616
-1	1	1	51	823	1448	12	10.5937	372.905	134.883	2.707	5.52553	5.10562	2.40712	5.89749	5.83443	14.1492	313.969	4.24389	7.03357	582.752	9.34328	5.03157	17.0238	217.728	5.36544	3.46508	10.8477	8.00345	9.92041	30.4287
1	1	1	51	822	1294	12	3.62925	315.416	124.11	2.45346	5.48578	4.92067	1.8024	13.5285	4.58377	12.0038	341.857	4.14374	6.12759	435.381	10.8344	5.15781	12.4546	185.628	5.16347	2.26698	6.74842	10.7244	7.59773	32.0227
0	0	2	51	822	1294	12	7.11145	344.16	129.497	2.58023	5.50566	5.01315	2.10476	9.71301	5.2091	13.0765	327.913	4.19382	6.58058	509.066	10.0889	5.09469	14.7392	201.678	5.26446	2.86603	8.79808	9.3639	8.75907	31.2257
-1	1	1	52	777	1718	11	16.6822	618.977	187.828	3.26546	4.99797	4.17849	5.25692	11.1191	7.41294	22.5859	551.596	4.51715	6.91406	825.523	13.4729	9.15635	30.9791	267.783	6.18715	5.31882	25.4737	39.5377	21.4348	98.2513
1	1	1	52	776	1381	11	30.2054	662.914	222.448	3.29819	5.12645	4.7226	4.58644	12.1579	5.37236	41.9458	561.741	5.13138	6.7754	822.094	13.55	8.11591	32.4167	255.39	7.44427	4.80932	24.7545	51.6308	23.6523	100.909
0	0	2	52	776	1381	11	23.4438	640.945	205.138	3.28182	5.06221	4.45055	4.92168	11.6385	6.39265	32.2659	556.669	4.82427	6.84473	823.809	13.5114	8.63613	31.6979	261.586	6.81571	5.06407	25.1141	45.5843	22.5436	99.5804
-1	1	1	53	842	1428	12	18.8176	563.533	190.643	1.95345	2.66847	2.45394	2.84966	12.2396	5.70429	16.06	461.95	2.15644	2.64586	769.401	9.94445	4.15006	31.2051	288.387	5.32482	4.38566	16.9067	13.6093	13.1555	58.153
1	1	1	53	841	1406	12	11.8378	454.64	168.727	1.94429	3.23184	3.15148	2.89642	8.12454	5.56695	14.3117	360.8	1.78637	2.88091	801.24	10.6334	5.04898	27.6291	259.35	6.40538	2.88585	16.9705	11.2163	11.8725	37.3301
0	0	2	53	841	1406	12	15.3277	509.087	179.685	1.94887	2.95016	2.80271	2.87304	10.1821	5.63562	15.1858	411.375	1.97141	2.76339	785.32	10.2889	4.59952	29.4171	273.868	5.8651	3.63576	16.9386	12.4128	12.514	47.7416
-1	1	1	54	233	604	2	19.1896	576.498	194.427	2.77049	5.2127	5.75919	2.08088	2.23023	4.8553	35.9382	484.811	3.34556	9.03892	722.721	9.64441	5.60841	39.3947	183.177	3.73322	3.67159	9.05674	64.8115	14.0189	126.093
1	0	2	54	231	178	2	16.8492	550.78	190.807	2.92043	5.58304	6.27382	1.83952	3.8072	3.86417	26.05	458.928	3.36087	7.13388	719.56	12.0254	5.17267	41.7296	162.793	3.12482	4.13112	10.3178	52.6496	15.6026	122.18
0	0	3	54	231	178	2	17.6294	559.353	192.013	2.87045	5.45959	6.10228	1.91998	3.28154	4.19454	29.346	467.556	3.35577	7.76889	720.614	11.2318	5.31791	40.9513	169.588	3.32762	3.97794	9.89743	56.7036	15.0747	123.485
-1	1	1	55	61	623	1	16.1959	546.152	140.453	2.57797	4.1334	5.08819	2.57872	2.79444	4.93313	30.4984	448.946	4.18056	6.73706	598.61	4.6955	3.26851	20.0576	113.972	1.86751	1.49542	4.90504	65.0942	13.4222	98.7818
1	1	1	55	60	559	1	28.7251	439.005	130.383	2.47514	4.38947	5.24674	2.67397	5.06036	4.73708	26.7854	366.859	4.65587	7.09302	635.948	7.66926	5.09481	23.7632	96.4792	1.31461	2.10329	6.27476	78.9764	15.6304	112.278
0	0	2	55	60	559	1	22.4605	492.579	135.418	2.52655	4.26144	5.16747	2.62635	3.9274	4.8351	28.6419	407.903	4.41821	6.91504	617.279	6.18238	4.18166	21.9104	105.225	1.59106	1.79935	5.5899	72.0353	14.5263	105.53
-1	1	1	56	1076	1895	14	19.135	611.716	198.264	1.95757	4.15234	3.7642	5.43457	15.6428	8.37986	39.5789	633.076	3.22047	4.8986	840.73	15.7413	6.21972	36.3312	319.124	7.48267	6.26927	13.5999	14.7057	13.1652	54.6847
1	1	1	56	1075	1731	14	15.9978	592.133	199.067	2.01366	3.75538	3.80267	4.12327	15.6503	7.50409	27.1218	495.463	3.5875	3.87402	845.949	16.5377	6.31053	28.0818	359.6	8.14185	5.79639	12.1237	20.8358	14.1234	63.1538
0	0	2	56	1075	1731	14	17.5664	601.925	198.666	1.98561	3.95386	3.78343	4.77892	15.6465	7.94198	33.3504	564.27	3.40399	4.38631	843.34	16.1395	6.26512	32.2065	339.362	7.81226	6.03283	12.8618	17.7707	13.6443	58.9193
-1	1	1	57	31	714	1	17.0769	529.068	162.359	2.04406	3.83385	5.06705	2.34477	3.11355	5.2548	29.2203	441.919	2.7327	5.51394	699.584	10.2691	4.15023	33.346	136.428	2.29595	1.95214	5.32384	66.7996	17.7504	124.852
1	1	1	57	30	518	1	12.1406	547.981	150.139	2.48319	4.21246	3.74127	2.47092	2.88373	4.58157	14.3983	438.677	2.45	4.10472	673.575	7.85605	3.4329	29.9728	143.115	2.31077	2.51881	5.83116	56.8674	14.4593	128.042
0	0	2	57	30	518	1	14.6087	538.525	156.249	2.26363	4.02316	4.40416	2.40785	2.99864	4.91818	21.8093	440.298	2.59135	4.80933	686.579	9.06257	3.79157	31.6594	139.772	2.30336	2.23547	5.5775	61.8335	16.1049	126.447
-1	1	1	58	481	976	7	21.2613	646.77	186.944	2.85531	3.94787	4.32967	1.58457	4.80622	6.60232	34.4203	563.536	3.92196	4.54954	657.284	13.992	4.70883	37.4315	142.921	4.28343	4.24577	8.26759	12.8082	11.1136	80.4215
1	1	1	58	480	853	7	20.5078	578.98	180.371	2.29438	3.82168	3.88083	2.25444	5.61427	5.91648	42.355	541.89	3.59405	4.87388	531.342	12.5972	5.39937	40.9825	147.821	3.30053	3.5319	7.53681	39.5702	13.7579	99.5927
0	0	2	58	480	853	7	20.8846	612.875	183.658	2.57484	3.88477	4.10525	1.9195	5.21024	6.2594	38.3876	552.713	3.758	4.71171	594.313	13.2946	5.0541	39.207	145.371	3.79198	3.88884	7.9022	26.1892	12.4358	90.0071
-1	1	1	59	136	1031	1	15.7863	532.292	159.114	2.13885	3.41832	4.20703	3.87815	4.7686	7.03311	51.3649	485.476	3.35845	4.84235	534.051	9.37987	3.80689	28.9641	113.38	2.48578	3.82254	6.44002	51.8944	20.8981	149.63
1	1	1	59	135	974	1	20.5851	628.692	167.172	2.04521	3.2485	3.80546	2.90386	5.51865	6.59358	61.6146	613.709	3.57357	3.82837	520.609	8.40199	4.47172	28.2291	154.366	3.40819	5.27034	7.57076	62.2959	20.231	160.472
0	0	2	59	135	974	1	18.1857	580.492	163.143	2.09203	3.33341	4.00625	3.391	5.14363	6.81334	56.4897	549.593	3.46601	4.33536	527.33	8.89093	4.1393	28.5966	133.873	2.94698	4.54644	7.00539	57.0952	20.5646	155.051
-1	1	1	60	657	400	11	13.6183	563.578	157.769	2.95396	5.44905	4.83615	1.20981	2.65258	4.18582	16.9125	497.934	3.54715	6.1164	744.597	6.13691	4.85857	32.6357	161.88	3.05549	1.7376	6.24589	25.5314	8.27983	67.9275
1	1	1	60	656	147	11	14.3793	528.659	157.765	3.04608	6.0034	5.75909	1.15003	3.56062	3.37796	21.7588	405.46	2.67841	5.0894	721.877	10.2778	4.47734	34.2926	131.98	2.3233	1.12867	7.37196	32.5079	10.6231	91.9169
0	0	2	60	656	147	11	13.9988	546.118	157.767	3.00002	5.72623	5.29762	1.17992	3.1066	3.78189	19.3357	451.697	3.11278	5.6029	733.237	8.20735	4.66796	33.4641	146.93	2.6894	1.43314	6.80893	29.0197	9.45148	79.9222
-1	1	1	61	1	134	1	18.7738	629.235	155.669	2.5003	4.6533	5.09502	1.6757	2.2197	3.33266	47.6329	565.809	2.79869	8.54291	671.551	8.69027	4.37441	28.5498	146.424	2.69402	2.67886	7.35968	44.1671	17.4985	144.665
1	1	1	61	0	1	1	17.8953	568.414	158.325	1.8677	4.23184	5.85149	1.05503	3.70327	1.52364	57.4007	505.917	3.48501	7.70147	652.663	5.28623	4.31811	23.0932	130.48	2.76381	2.61227	8.55469	47.886	20.0379	117.632
0	0	2	61	0	1	1	18.3346	598.824	156.997	2.184	4.44257	5.47325	1.36536	2.96149	2.42815	52.5168	535.863	3.14185	8.12219	662.107	6.98825	4.34626	25.8215	138.452	2.72891	2.64557	7.95718	46.0266	18.7682	131.149
-1	1	1	62	114	849	1	18.3512	678.096	194.977	2.14195	3.28628	3.7097	2.56963	3.7115	5.90835	47.4255	634.141	4.72242	4.70857	762.012	8.99713	5.62283	32.888	132.314	0.931029	3.45252	8.06313	68.385	17.311	140.97
1	0	2	62	112	741	1	29.0826	621.688	177.174	2.65383	3.61901	4.44312	2.122	4.01717	5.43339	51.6045	548.384	4.35017	4.76323	696.277	8.99458	5.38192	31.0548	128.22	2.65185	3.4699	6.23183	77.2331	20.0966	146.258
0	0	3	62	112	741	1	25.5055	640.491	183.108	2.4832	3.5081	4.19865	2.27121	3.91528	5.59171	50.2115	576.97	4.47426	4.74501	718.189	8.99543	5.46222	31.6659	129.585	2.07824	3.46411	6.84227	74.2837	19.168	144.495
-1	1	1	63	12	370	1	7.53305	506.18	148.743	3.42259	5.57319	5.65578	2.64127	2.40903	4.08805	18.7749	413.835	3.30062	5.02548	620.614	6.19562	4.60172	21.2649	155.94	2.0625	3.22518	6.44216	43.1286	11.9516	105.032
1	1	1	63	11	55	1	10.8298	452.339	172.018	3.48053	5.13743	5.99951	1.9525	3.50787	2.79919	20.1499	416.877	4.3772	5.54524	693.896	5.45016	3.73271	19.5287	130.708	2.05913	1.19394	3.16503	52.0882	11.6532	89.3289
0	0	2	63	11	55	1	9.18142	479.26	160.381	3.45156	5.35531	5.82765	2.29689	2.95845	3.44362	19.4624	415.356	3.83891	5.28536	657.255	5.82289	4.16721	20.3968	143.324	2.06082	2.20956	4.8036	47.6084	11.8024	97.1805
-1	1	1	64	36	631	1	12.2105	512.619	178.786	1.87264	3.18767	3.36067	1.00771	4.06158	4.95569	34.4491	453.585	2.5199	3.6893	733.244	8.79974	5.03718	33.1969	121.625	2.82104	1.70339	14.3748	25.8092	15.3108	124.773
1	1	1	64	35	548	1	16.6693	553.354	181.806	2.35643	2.98817	3.34659	1.83116	6.06735	4.69056	30.5504	518.377	3.31733	4.65694	626.966	5.39415	5.76301	38.7045	118.976	3.51195	2.65613	6.63979	28.1396	17.6504	127.843
0	0	2	64	35	548	1	14.4399	532.987	180.296	2.11454	3.08792	3.35363	1.41943	5.06446	4.82313	32.4998	485.981	2.91862	4.17312	680.105	7.09695	5.40009	35.9507	120.301	3.16649	2.17976	10.5073	26.9744	16.4806	126.308
-1	1	1	65	213	440	2	11.1023	527.029	167.911	3.56027	6.10434	7.40013	2.83141	3.65756	4.28672	22.6347	451.416	3.54822	9.35775	876.613	5.4567	4.81555	21.4886	105.857	1.9172	1.70649	7.18837	48.2742	15.4951	99.3016
1	1	1	65	212	170	2	13.2469	568.433	170.126	3.71102	6.94195	7.73011	2.69494	2.21584	3.45266	21.4361	474.647	3.51332	10.1601	688.907	8.16549	4.54242	28.9196	121.187	2.07075	2.71283	5.13331	58.3825	14.4912	120.451
0	0	2	65	212	170	2	12.1746	547.731	169.019	3.63565	6.52314	7.56512	2.76318	2.9367	3.86969	22.0354	463.031	3.53077	9.75894	782.76	6.81109	4.67899	25.2041	113.522	1.99397	2.20966	6.16084	53.3284	14.9932	109.876
-1	1	1	66	229	721	2	9.2311	566.168	162.988	2.70711	5.36047	5.97438	1.07226	3.02268	5.27151	23.986	482.678	3.12158	8.22145	753.383	12.2698	4.48736	38.861	184.982	3.02388	2.25297	5.05595	32.1788	11.2418	83.785
1	1	1	66	228	74	2	10.7082	593.674	165.886	3.71374	5.01538	5.88464	1.2436	3.16042	3.00501	33.3706	504.674	3.54631	7.34006	716.512	12.8667	5.12414	43.9874	149.717	2.92141	2.14398	6.19621	40.8654	13.9892	109.26
0	0	2	66	228	74	2	9.96963	579.921	164.437	3.21042	5.18792	5.92951	1.15793	3.09155	4.13826	28.6783	493.676	3.33395	7.78076	734.947	12.5682	4.80575	41.4242	167.349	2.97264	2.19848	5.62608	36.5221	12.6155	96.5227
-1	1	1	67	211	644	2	9.83705	634.96	196.776	3.00121	5.89891	6.28813	1.36449	2.27006	4.97935	38.8156	584.005	3.32922	6.85685	879.017	5.68975	3.77743	22.6228	131.507	2.20809	1.25474	6.95347	64.2143	19.1569	124.716
1	1	1	67	210	533	2	20.5032	645.374	189.691	3.35289	5.95049	6.61601	1.36914	3.37758	4.64641	20.4264	518.52	4.41469	7.47388	971.609	5.41405	5.35997	22.595	138.592	2.64553	1.51405	7.31353	87.8073	16.6371	120.278
0	0	2	67	210	533	2	15.1701	640.167	193.234	3.17705	5.9247	6.45207	1.36681	2.82382	4.81288	29.621	551.262	3.87195	7.16536	925.313	5.5519	4.5687	22.6089	135.049	2.42681	1.3844	7.1335	76.0108	17.897	122.497
-1	1	1	68	131	455	1	18.8832	588.093	209.751	2.72391	3.91327	4.95699	3.84945	6.62942	4.32664	50.5221	509.779	4.86561	6.31785	551.169	6.5195	4.44806	32.0662	149.835	3.07508	4.31476	7.20106	74.8774	19.662	161.722
1	1	1	68	130	248	1	27.3297	598.064	176.309	2.267	4.02192	4.53295	4.1195	4.93649	3.68558	39.124	461.857	5.54552	6.71215	671.143	6.89411	5.95174	27.5834	153.929	2.98431	3.45911	5.44929	68.1284	16.0228	148.899
0	0	2	68	130	248	1	23.1064	593.078	193.03	2.49545	3.9676	4.74497	3.98447	5.78296	4.00611	44.823	485.818	5.20557	6.515	611.156	6.70681	5.1999	29.8248	151.882	3.02969	3.88694	6.32518	71.5029	17.8424	155.31
-1	1	1	69	902	1845	13	13.2635	504.865	179.999	1.73283	2.83283	3.61716	4.04143	4.89471	8.10912	37.5605	495.05	3.79556	2.85768	721.725	11.5332	4.87773	32.2063	285.841	9.31966	6.94863	11.5146	20.0609	14.293	61.8356
1	1	1	69	901	1417	13	16.9982	503.742	182.163	1.52442	2.77573	3.06477	4.33976	16.5637	5.61912	25.8865	443.747	4.01955	3.4518	709.817	11.0824	5.20725	33.0176	317.042	6.97052	7.40734	11.2747	12.7676	14.6151	49.1453
0	0	2	69	901	1417	13	15.1309	504.303	181.081	1.62863	2.80428	3.34097	4.19059	10.7292	6.86412	31.7235	469.398	3.90755	3.15474	715.771	11.3078	5.04249	32.6119	301.442	8.14509	7.17798	11.3947	16.4143	14.454	55.4904
-1	1	1	70	556	589	7	15.7987	707.264	194.005	3.88199	5.83287	6.98546	3.28568	3.06342	4.82282	35.9728	569.759	5.53378	6.28851	962.337	9.78878	5.78697	33.3972	162.324	2.98798	3.21565	7.37087	73.1883	15.9161	133.631
1	1	1	70	555	507	7	21.8541	689.841	202.676	3.38218	5.3439	6.56978	1.94323	4.61735	4.53837	29.7168	637.169	4.875	7.02663	914.37	11.0899	6.25264	33.085	130.295	1.88669	2.25377	9.30107	52.7146	18.3244	136.541
0	0	2	70	555	507	7	18.8264	698.552	198.341	3.63208	5.58838	6.77762	2.61445	3.84038	4.6806	32.8448	603.464	5.20439	6.65757	938.353	10.4393	6.0198	33.2411	146.309	2.43734	2.73471	8.33597	62.9514	17.1203	135.086
-1	1	1	71	1000	1527	14	14.9259	485.58	163.02	1.54843	3.88269	3.62821	3.54456	8.70672	6.25967	34.22	446.657	3.87164	4.07087	789.299	16.8891	6.71576	39.719	258.57	6.61568	4.94035	11.4425	12.8573	12.9449	41.0015
1	1	1	71	999	1426	14	12.6288	577.154	191.506	1.97353	3.94757	4.13137	2.91018	11.0064	5.68608	28.5649	534.882	3.72011	4.34442	910.912	16.1171	6.40714	48.8765	219.848	6.21454	4.19364	12.7473	13.066	13.0187	29.4289
0	0	2	71	999	1426	14	13.7774	531.367	177.263	1.76098	3.91513	3.87979	3.22737	9.85657	5.97287	31.3925	490.769	3.79588	4.20764	850.105	16.5031	6.56145	44.2978	239.209	6.41511	4.56699	12.0949	12.9616	12.9818	35.2152
-1	1	1	72	67	211	1	17.4897	491.989	133.059	2.25166	1.97613	3.63656	1.11316	3.38925	3.56558	56.4412	489.185	4.15243	3.89876	388.812	5.29887	4.51692	14.9364	113.485	3.21622	2.70372	4.29824	59.2311	19.6579	108.433
1	1	1	72	66	8	1	23.2649	462.526	170.533	2.03331	2.68384	3.14661	2.00358	3.0394	2.13262	74.2701	423.738	3.17625	4.22397	265.074	5.0901	4.23754	16.5164	112.221	3.15652	3.25206	5.42215	66.0052	22.7867	125.359
0	0	2	72	66	8	1	20.3773	477.257	151.796	2.14248	2.32999	3.39158	1.55837	3.21432	2.8491	65.3557	456.461	3.66434	4.06137	326.943	5.19448	4.37723	15.7264	112.853	3.18637	2.97789	4.8602	62.6182	21.2223	116.896
-1	1	1	73	33	77	1	11.6838	598.177	150.367	2.25473	3.19514	3.99924	1.26071	3.59507	3.02299	22.0275	521.859	4.07714	4.85992	681.481	4.21812	5.69442	21.0791	116.482	2.20527	1.66149	7.62954	45.102	14.6392	107.221
1	1	1	73	32	53	1	16.3063	639.153	171.113	2.35766	3.50958	3.78901	1.48761	2.28323	2.78527	23.5484	471.722	4.0551	3.40859	859.763	4.12128	5.51604	21.3507	130.479	1.97663	1.35342	6.30148	44.1522	20.7641	122.144
0	0	2	73	32	53	1	13.995	618.665	160.74	2.30619	3.35236	3.89413	1.37416	2.93915	2.90413	22.7879	496.791	4.06612	4.13426	770.622	4.1697	5.60523	21.2149	123.481	2.09095	1.50745	6.96551	44.6271	17.7016	114.682
-1	1	1	74	721	1652	11	15.6422	558.406	224.15	2.77538	5.75849	5.86824	4.62739	15.7986	7.01208	27.4756	436.524	5.87201	4.48808	842.846	15.5159	4.76202	31.0052	335.023	6.87437	4.21587	10.6939	12.5313	11.1963	42.0583
1	1	1	74	720	1580	11	13.8693	572.294	202.365	3.0729	5.53682	5.55294	4.4186	6.0669	6.5703	41.8669	501.581	4.74976	5.21045	834.133	17.2642	5.33692	29.8411	304.605	7.3068	5.48476	10.9161	31.0058	9.6778	50.5485
0	0	2	74	720	1580	11	14.7558	565.35	213.258	2.92414	5.64765	5.71059	4.52299	10.9327	6.79119	34.6713	469.052	5.31088	4.84926	838.49	16.3901	5.04947	30.4231	319.814	7.09058	4.85031	10.805	21.7685	10.437	46.3034
-1	0	2	75	23	289	1	9.214	521.339	143.202	2.57937	4.51098	5.32542	2.5528	4.52377	4.32416	32.7551	507.95	3.76977	5.90771	619.905	8.83777	4.02598	29.4763	138.089	2.94506	3.1709	5.72931	43.8386	15.1318	103.925
1	1	1	75	22	48	1	10.5189	459.812	152.21	2.03256	4.07676	4.73062	2.59404	2.52622	2.74057	33.5414	393.648	3.98019	4.2616	626.594	8.5356	4.32094	25.7038	159.466	3.1282	2.5678	6.60081	46.746	13.3006	106.616
0	0	3	75	22	48	1	9.64896	500.83	146.205	2.3971	4.36624	5.12715	2.56655	3.85792	3.7963	33.0172	469.85	3.83991	5.35901	622.134	8.73705	4.1243	28.2188	145.215	3.00611	2.96986	6.01981	44.8077	14.5214	104.822
-1	1	1	76	484	772	7	39.2701	746.704	210.095	3.05558	3.25306	2.89983	2.85062	7.54483	5.50729	43.6339	620.6	3.92422	3.23083	639.266	16.9084	5.87216	54.7562	150.199	5.93701	4.38116	9.10851	34.618	18.3212	98.5889
1	1	1	76	483	517	7	32.759	734.013	230.662	3.05358	3.15441	3.35142	2.31158	9.13761	4.57682	52.4988	586.307	4.0552	4.2428	637.223	20.4696	7.32565	45.099	167.19	5.69769	4.79695	9.30083	43.8993	18.491	125.08
0	0	2	76	483	517	7	36.0145	740.358	220.378	3.05458	3.20374	3.12562	2.5811	8.34122	5.04206	48.0664	603.454	3.98971	3.73681	638.244	18.689	6.59891	49.9276	158.695	5.81735	4.58905	9.20467	39.2587	18.4061	111.835
-1	1	1	77	247	456	2	14.4132	610.488	194.161	2.52104	5.62001	5.61621	2.6234	3.52318	4.32671	35.7164	586.479	4.62617	6.73863	736.853	10.88	4.96432	39.905	151.047	3.71536	2.92053	5.62079	46.5214	15.8118	123.001
1	1	1	77	246	362	2	16.2173	593.898	160.018	2.33566	4.23696	5.02723	2.64236	4.4388	4.07088	49.8157	599.063	4.70543	7.40992	597.144	7.54453	4.59828	34.4045	156.29	3.52614	2.98367	6.39637	36.368	18.5754	126.4
0	0	2	77	246	362	2	15.3152	602.193	177.089	2.42835	4.92849	5.32172	2.63288	3.98099	4.19879	42.7661	592.771	4.6658	7.07427	666.999	9.21228	4.7813	37.1548	153.669	3.62075	2.9521	6.00858	41.4447	17.1936	124.701
-1	1	1	78	755	1437	11	21.8367	642.661	177.502	1.71324	4.39705	4.03854	3.31614	8.79851	5.77279	47.8437	564.349	3.20485	4.02313	862.921	11.361	5.65865	26.0711	221.948	4.21451	3.03034	15.6164	33.8975	15.4934	76.2812
1	1	1	78	754	1328	11	17.1604	580.833	175.073	1.81593	3.5254	4.03545	3.49354	11.1626	4.87907	20.7215	544.688	4.38206	4.99604	910.175	11.0504	6.74823	33.891	195.145	4.80531	2.94671	17.5357	27.8267	14.1492	65.8735
0	0	2	78	754	1328	11	19.4986	611.747	176.287	1.76459	3.96122	4.03699	3.40484	9.98054	5.32593	34.2826	554.519	3.79346	4.50958	886.548	11.2057	6.20344	29.9811	208.547	4.50991	2.98853	16.5761	30.8621	14.8213	71.0773
-1	1	1	79	738	1910	11	17.7999	549.979	192.015	2.54941	5.22085	5.44343	3.84248	8.05286	8.45146	40.3455	594.745	3.67325	6.00251	768.589	14.0109	6.25097	32.1939	230.939	5.88511	3.77769	13.2236	16.2368	13.7954	70.9309
1	1	1	79	737	1483	11	15.675	580.941	196.978	2.0943	4.3323	4.61301	4.50333	13.5089	6.02436	27.1854	533.753	3.73532	5.98855	945.958	14.9888	5.34097	35.8829	233.827	5.29871	3.63158	14.3434	15.0123	12.2562	54.1899
0	0	2	79	737	1483	11	16.7375	565.46	194.497	2.32186	4.77658	5.02822	4.1729	10.7809	7.23791	33.7654	564.249	3.70429	5.99553	857.273	14.4998	5.79597	34.0384	232.383	5.59191	3.70464	13.7835	15.6246	13.0258	62.5604
-1	1	1	80	107	1122	1	15.4018	681.772	187.179	2.47373	4.58625	5.17282	2.87631	2.94146	7.99248	53.4791	582.575	3.77493	7.16876	790.514	8.98173	4.92068	35.6535	168.051	2.89324	4.20712	12.7031	54.3818	19.1042	147.684
1	1	1	80	106	320	1	15.5974	653.534	163.524	2.01235	4.48911	4.77326	2.90781	4.63081	3.94512	54.5739	592.941	3.89931	6.37555	693.273	10.4759	4.07988	41.8992	160.815	3.571	4.07622	7.47182	62.4052	21.5918	161.486
0	0	2	80	106	320	1	15.4996	667.653	175.352	2.24304	4.53768	4.97304	2.89206	3.78613	5.9688	54.0265	587.758	3.83712	6.77216	741.894	9.7288	4.50028	38.7764	164.433	3.23212	4.14167	10.0875	58.3935	20.348	154.585
-1	1	1	81	102	329	1	13.4773	739.946	180.444	2.75817	4.0415	3.54575	1.52615	2.39715	3.9608	29.2159	647.213	3.98332	5.02504	768.246	6.73264	5.67276	27.2536	150.612	3.12362	4.20562	10.2783	65.9712	20.4862	165.523
1	1	1	81	101	109	1	27.2776	731.651	181.961	2.33349	4.37223	4.73389	1.89185	2.54501	3.23423	37.2389	629.271	4.31222	6.6099	727.791	6.60594	5.87042	25.5407	141.625	3.18173	3.02915	9.71026	84.2773	19.3108	152.109
0	0	2	81	101	109	1	20.3775	735.798	181.203	2.54583	4.20686	4.13982	1.709	2.47108	3.59752	33.2274	638.242	4.14777	5.81747	748.019	6.66929	5.77159	26.3971	146.119	3.15268	3.61738	9.99427	75.1243	19.8985	158.816
-1	1	1	82	686	1584	11	20.4168	550.382	165.215	3.25919	6.16008	4.87118	2.53546	9.21209	6.58661	37.0356	409.82	4.79221	6.5383	715.229	12.6638	6.54162	32.8476	177.475	5.19397	3.19464	12.3098	17.1277	11.8846	39.6262
1	0	2	82	684	1291	11	16.5015	480.082	177.108	2.83807	5.52262	5.29204	2.29469	7.05835	5.60952	23.0252	424.815	4.0898	7.25838	758.12	12.4431	5.9362	31.225	211.97	6.44244	4.56081	11.9634	13.8259	11.1331	51.379
0	0	3	82	684	1291	11	17.8066	503.515	173.143	2.97844	5.73511	5.15175	2.37494	7.77626	5.93521	27.6954	419.816	4.32394	7.01835	743.823	12.5167	6.13801	31.7659	200.471	6.02628	4.10542	12.0789	14.9265	11.3836	47.4614
-1	1	1	83	57	40	1	12.4402	347.875	115.807	2.21554	3.55284	5.24665	2.94614	3.37182	2.66714	32.3494	291.393	3.60981	6.85669	427.84	4.41475	4.37219	21.2525	99.4187	1.87113	0.992933	4.38186	63.6133	12.0257	76.7334
1	0	2	83	55	22	1	16.4783	434.802	135.76	2.49716	3.78652	4.50648	2.08979	4.39197	3.73276	18.464	342.138	2.97577	6.37692	547.056	6.06637	4.27051	23.042	105.003	2.33336	1.76388	4.79938	50.3377	13.0637	87.5607
0	0	3	83	55	22	1	15.1323	405.826	129.109	2.40329	3.70862	4.7532	2.37524	4.05192	3.37755	23.0925	325.223	3.18712	6.53684	507.317	5.51583	4.3044	22.4455	103.142	2.17928	1.5069	4.6602	54.7629	12.7177	83.9516
-1	1	1	84	858	1462	12	13.8337	476.117	177.629	1.75564	4.3998	4.02305	3.33152	12.1405	5.90918	20.8501	470.46	3.62337	5.09569	637.553	10.2559	3.6424	26.3852	288.491	5.45664	3.46709	9.71455	10.9258	10.7462	45.1924
1	0	2	84	856	1292	12	13.354	469.665	163.337	2.02667	4.14542	3.82122	2.42598	8.43238	5.11703	29.7443	421.366	3.23068	4.60778	601.004	12.4355	5.28792	23.2798	248.947	6.18075	4.26734	8.02752	17.342	12.2305	46.1322
0	0	3	84	856	1292	12	13.5139	471.816	168.101	1.93633	4.23021	3.8885	2.72782	9.66842	5.38108	26.7796	437.73	3.36158	4.77042	613.187	11.709	4.73942	24.3149	262.128	5.93938	4.00059	8.58986	15.2033	11.7357	45.8189
-1	0	2	85	52	175	1	13.3638	420.483	113.063	1.80472	3.21407	3.65061	1.10491	2.20688	3.51424	17.3823	343.945	3.33686	4.32713	502.61	5.10876	3.73451	19.7893	87.2171	1.86226	1.74674	4.7376	30.5873	11.5223	86.8646
1	1	1	85	51	59	1	10.9578	409.369	124.079	1.52168	2.35193	2.33136	1.66789	2.19715	2.84518	23.9188	378.747	2.9585	2.75874	482.841	5.08466	4.07519	21.9917	107.87	2.15561	2.01633	7.44859	28.2521	11.2409	82.2398
0	0	3	85	51	59	1	12.5618	416.779	116.735	1.71037	2.92669	3.21086	1.29257	2.20363	3.29122	19.5611	355.546	3.21074	3.80433	496.021	5.10072	3.84807	20.5234	94.1014	1.96005	1.8366	5.64126	29.8089	11.4285	85.323
-1	1	1	86	820	1266	12	8.44753	363.388	147.701	1.87714	4.1152	4.17395	1.83028	6.1701	4.1504	14.504	236.643	2.15965	6.54403	595.934	13.8399	3.47185	23.507	214.195	6.98128	3.85424	7.68274	8.74892	11.621	33.6234
1	1	1	86	819	1253	12	3.95144	321.432	178.979	1.65147	4.29142	4.41631	2.396	5.63579	3.83032	9.01408	267.982	2.35932	5.64368	637.263	7.73471	4.26737	27.3588	219.977	4.66007	3.55787	11.3185	16.7587	9.77195	42.1531
0	0	2	86	819	1253	12	6.19948	342.41	163.34	1.76431	4.20331	4.29513	2.11314	5.90294	3.99036	11.759	252.313	2.25949	6.09386	616.598	10.7873	3.86961	25.4329	217.086	5.82067	3.70605	9.50062	12.7538	10.6965	37.8882
-1	1	1	87	1029	1598	14	9.36015	512.453	203.949	1.83157	3.72394	3.26672	3.19063	8.93054	6.64949	21.8617	479.828	4.45974	3.26907	843.703	11.2249	7.65131	37.4215	206.872	5.27126	4.02641	22.9737	15.0115	12.255	41.051
1	1	1	87	1028	1421	14	13.7755	491.455	197.496	2.68785	2.79093	2.98101	2.75959	10.2973	5.63511	15.7274	443.415	3.30091	3.32406	889.58	7.19185	7.04467	31.881	227.76	5.48749	2.38353	25.13	10.8064	12.4381	40.6007
0	0	2	87	1028	1421	14	11.5678	501.954	200.722	2.25971	3.25744	3.12386	2.97511	9.61391	6.1423	18.7945	461.621	3.88033	3.29657	866.641	9.20839	7.34799	34.6512	217.316	5.37938	3.20497	24.0519	12.9089	12.3465	40.8259
-1	1	1	88	1177	2027	16	17.0635	610.658	219.705	3.10285	6.88226	5.99944	4.52985	13.3724	9.13767	50.7442	560.855	4.20593	8.26223	894.199	14.1128	7.00328	44.8148	294.923	8.22529	4.15507	16.9681	36.0868	20.9874	82.1446
1	1	1	88	1176	1879	16	23.5053	628.812	201.92	4.04977	6.42468	6.36383	3.6936	8.83823	8.30762	48.144	634.392	4.3278	7.98513	779.647	16.5169	7.54153	39.6242	281.942	6.12022	3.4862	13.9834	33.935	18.8564	72.0679
0	0	2	88	1176	1879	16	20.2844	619.735	210.812	3.57631	6.65347	6.18163	4.11172	11.1053	8.72265	49.4441	597.623	4.26686	8.12368	836.923	15.3149	7.2724	42.2195	288.433	7.17275	3.82064	15.4758	35.0109	19.9219	77.1063
-1	1	1	89	571	967	7	23.6548	727.111	214.253	3.91645	5.24808	3.85639	3.24655	6.16824	6.57015	81.3886	704.072	4.81108	5.2594	814.944	11.893	6.86714	39.1549	173.886	3.31392	4.27415	10.8056	114.235	21.8235	186.401
1	1	1	89	570	620	7	20.7534	643.646	195.579	3.45545	4.57033	4.4154	3.1638	3.94827	4.9278	49.3384	660.095	5.02678	4.14457	730.279	12.0729	6.67043	36.6133	167.712	3.30224	5.31103	10.055	93.5561	23.4207	189.71
0	0	2	89	570	620	7	22.2041	685.378	204.916	3.68595	4.90921	4.13589	3.20518	5.05825	5.74898	65.3635	682.084	4.91893	4.70199	772.611	11.983	6.76878	37.8841	170.799	3.30808	4.79259	10.4303	103.895	22.6221	188.055
-1	1	1	90	230	700	2	11.4933	653.858	180.231	3.54951	5.82775	5.65586	0.879903	3.37875	5.20992	21.4436	646.119	4.22982	7.70492	818.747	7.94806	5.60945	40.0243	159.959	3.60943	2.59716	6.51499	35.4681	12.7277	97.9536
1	0	2	90	228	74	2	9.96963	579.921	164.437	3.21042	5.18792	5.92951	1.15793	3.09155	4.13826	28.6783	493.676	3.33395	7.78076	734.947	12.5682	4.80575	41.4242	167.349	2.97264	2.19848	5.62608	36.5221	12.6155	96.5227
0	0	3	90	228	74	2	10.4775	604.567	169.702	3.32345	5.4012	5.83829	1.06525	3.18728	4.49548	26.2667	544.49	3.63257	7.75548	762.881	11.0282	5.07365	40.9576	164.886	3.18491	2.33137	5.92239	36.1708	12.6529	96.9996
-1	1	1	91	866	861	12	17.5747	534.925	138.036	1.35544	2.41711	2.86902	0.765809	3.909	5.96483	47.7703	508.589	2.50186	3.40209	571.575	10.8048	3.72538	33.0999	142.312	3.67953	2.65386	5.16812	19.9489	13.3517	98.5684
1	1	1	91	865	648	12	21.0612	550.329	177.301	1.93698	2.62227	3.1425	2.15528	4.25312	4.98923	37.5014	456.344	3.47402	4.39324	673.264	6.50361	4.10002	29.9913	155.291	3.72504	2.73609	6.82838	24.3836	12.181	100.276
0	0	2	91	865	648	12	19.318	542.627	157.669	1.64621	2.51969	3.00576	1.46055	4.08106	5.47703	42.6359	482.467	2.98794	3.89767	622.42	8.65423	3.9127	31.5456	148.801	3.70229	2.69498	5.99825	22.1663	12.7663	99.4222
-1	1	1	92	72	403	1	8.82472	468.572	150.477	2.09407	3.83342	3.80586	1.07817	2.46481	4.18943	18.8143	411.531	2.70949	6.03791	588.75	5.36835	4.35466	26.1735	111.235	2.1243	1.84361	5.09834	70.7837	17.3872	131.175
1	0	2	92	70	79	1	12.2198	539.817	145.923	2.25908	3.11748	3.81467	1.7595	2.77574	3.65969	45.0032	492.575	3.05556	4.45083	548.541	5.81803	3.87177	21.4075	112.325	1.75061	2.57129	6.05624	76.1258	15.4055	135.37
0	0	3	92	70	79	1	11.0881	516.069	147.441	2.20407	3.35612	3.81173	1.53239	2.6721	3.83627	36.2736	465.56	2.94021	4.97985	561.944	5.66813	4.03273	22.9961	111.961	1.87517	2.32873	5.73694	74.3451	16.0661	133.972
-1	1	1	93	219	82	2	15.7088	723.932	207.678	3.60632	5.09536	6.18057	1.9359	1.74385	3.04182	27.7491	670.381	3.71659	8.56632	729.308	7.80332	4.94066	36.8552	153.792	3.25429	3.7048	11.7949	59.6663	21.9664	151.917
1	1	1	93	218	60	2	13.2168	736.574	207.557	3.19227	5.36456	5.87911	2.18426	2.54352	2.85259	52.0565	664.087	3.7522	10.6015	798.924	7.11251	5.88889	38.4401	195.237	2.96267	3.38298	9.98933	62.3295	17.2702	152.521
0	0	2	93	218	60	2	14.4628	730.253	207.618	3.3993	5.22996	6.02984	2.06008	2.14368	2.9472	39.9028	667.234	3.7344	9.58388	764.116	7.45791	5.41478	37.6477	174.515	3.10848	3.54389	10.8921	60.9979	19.6183	152.219
-1	1	1	94	104	733	1	26.5317	646.532	186.027	2.6197	4.1473	4.32467	2.58976	4.73614	5.31312	26.5033	559.726	3.28288	4.36414	488.569	7.84708	4.15631	31.3088	167.942	2.99525	3.61116	9.3975	48.6508	17.6056	164.958
1	1	1	94	103	159	1	15.5663	581.36	162.667	2.12181	3.57329	4.33899	2.24086	4.17628	3.41293	32.1741	460.431	4.07761	4.89021	622.836	4.90203	5.56577	28.7128	175.554	2.89512	3.71579	4.73096	59.0345	20.102	157.967
0	0	2	94	103	159	1	21.049	613.946	174.347	2.37076	3.8603	4.33183	2.41531	4.45621	4.36302	29.3387	510.079	3.68024	4.62717	555.703	6.37455	4.86104	30.0108	171.748	2.94519	3.66347	7.06423	53.8427	18.8538	161.463
-1	1	1	95	82	527	1	26.3893	549.897	180.788	2.10637	2.60055	3.8242	1.21115	4.00794	4.62766	118.073	556.48	5.73698	6.30365	385.545	6.48718	4.46642	27.4101	92.8515	3.5448	3.15249	4.46965	37.1209	14.9382	81.7308
1	1	1	95	81	13	1	16.5835	547.642	154.94	2.26488	3.04496	3.43911	2.38255	3.22978	2.25434	87.967	602.849	5.64791	6.66923	468.666	8.14723	4.6097	32.416	117.559	3.37508	3.36144	4.30674	22.933	12.1506	80.9565
0	0	2	95	81	13	1	21.4864	548.77	167.864	2.18563	2.82275	3.63165	1.79685	3.61886	3.441	103.02	579.665	5.69245	6.48644	427.105	7.3172	4.53806	29.913	105.205	3.45994	3.25697	4.38819	30.0269	13.5444	81.3436
-1	1	1	96	666	1767	11	9.22837	498.434	192.357	2.14294	5.86024	5.98912	4.88675	18.1488	7.67223	17.8137	393.646	3.54959	5.64528	892.502	11.7983	5.72357	27.7429	233.606	4.0055	2.05452	12.8702	34.9253	10.575	75.7955
1	1	1	96	665	1763	11	8.48591	535.383	191.199	2.35862	5.89631	5.34175	4.24422	16.0184	7.6562	14.8092	575.078	3.83652	7.30451	955.5	10.9116	5.51605	26.6889	216.388	3.81855	3.3128	21.1371	17.4768	12.219	66.8757
0	0	2	96	665	1763	11	8.85714	516.908	191.778	2.25078	5.87827	5.66544	4.56549	17.0836	7.66422	16.3114	484.362	3.69305	6.47489	924.001	11.3549	5.61981	27.2159	224.997	3.91203	2.68366	17.0036	26.201	11.397	71.3356
-1	1	1	97	756	1456	11	20.5928	637.937	180.834	1.63517	2.90134	3.05191	3.45882	14.4908	5.88318	31.1549	613.054	4.28839	4.74552	844.838	6.57219	5.24987	30.1406	231.391	4.37921	2.23123	18.1149	39.1011	14.0602	81.2535
1	0	2	97	754	1328	11	19.4986	611.747	176.287	1.76459	3.96122	4.03699	3.40484	9.98054	5.32593	34.2826	554.519	3.79346	4.50958	886.548	11.2057	6.20344	29.9811	208.547	4.50991	2.98853	16.5761	30.8621	14.8213	71.0773
0	0	3	97	754	1328	11	19.8633	620.477	177.803	1.72145	3.60793	3.70863	3.42283	11.484	5.51168	33.24	574.031	3.95843	4.58823	872.645	9.66119	5.88559	30.0342	216.161	4.46635	2.7361	17.089	33.6084	14.5676	74.4694
-1	1	1	98	683	1874	11	18.8462	607.305	204.714	2.84263	6.28827	4.65078	3.83714	15.9575	8.28883	38.6028	668.229	6.20406	5.02146	875.353	12.2486	7.23973	35.8893	201.048	6.54724	2.78704	17.4778	9.75104	11.9072	38.4032
1	1	1	98	682	1696	11	17.8014	568.481	183.523	2.94062	5.23655	4.36706	4.73609	23.1041	7.30372	23.839	639.843	6.26805	6.56728	867.373	11.1139	6.4812	31.7057	215.452	7.62891	4.25705	18.1801	9.82992	15.1435	44.3407
0	0	2	98	682	1696	11	18.3238	587.893	194.119	2.89163	5.76241	4.50892	4.28662	19.5308	7.79628	31.2209	654.036	6.23606	5.79437	871.363	11.6813	6.86046	33.7975	208.25	7.08808	3.52205	17.829	9.79048	13.5253	41.3719
-1	1	1	99	565	472	7	29.0683	904.659	220.2	3.4975	5.027	3.96522	2.78456	3.40152	4.41403	48.2398	794.605	5.52579	5.21558	830.29	7.49132	7.35838	33.923	183.834	4.69181	5.80999	14.0606	58.8749	31.6286	208.028
1	1	1	99	564	461	7	23.3733	813.879	240.037	3.50949	3.90541	4.22093	2.97432	2.86571	4.3562	46.4857	720.074	5.38708	6.39366	858.219	9.13485	7.73585	32.6006	200.124	4.30706	4.77491	12.7757	68.7736	25.5862	181.435
0	0	2	99	564	461	7	26.2208	859.269	230.119	3.50349	4.46621	4.09307	2.87944	3.13362	4.38512	47.3628	757.339	5.45643	5.80462	844.255	8.31309	7.54712	33.2618	191.979	4.49944	5.29245	13.4181	63.8242	28.6074	194.732
-1	1	1	100	732	1943	11	17.0684	572.282	193.358	3.40169	7.24608	5.18758	4.77147	14.7672	8.63899	32.0225	608.126	4.0568	8.35179	653.094	19.2604	6.24887	23.837	347.401	9.91456	6.42992	9.95094	10.7372	13.7009	37.5258
1	1	1	100	731	1544	11	15.2157	506.762	195.572	3.73317	6.77621	6.25837	3.57279	11.5085	6.4035	36.7008	528.076	2.9141	9.19141	553.169	20.7359	5.67081	25.1723	337.46	8.55136	7.15964	13.202	22.0163	13.2921	38.9939
0	0	2	100	731	1544	11	16.1421	539.522	194.465	3.56743	7.01115	5.72298	4.17213	13.1378	7.52124	34.3616	568.101	3.48545	8.7716	603.132	19.9982	5.95984	24.5046	342.431	9.23296	6.79478	11.5765	16.3768	13.4965	38.2598
-1	1	1	101	1034	1740	14	23.7979	537.153	227.665	2.48933	5.12348	4.50452	1.65202	10.7144	7.54969	16.6235	402.1	2.83907	4.34984	1082.86	15.0807	6.33536	31.7328	282.351	5.66602	4.17756	19.3756	14.4271	13.6206	48.3734
1	1	1	101	1033	1395	14	9.09691	477.216	204.201	1.91849	4.8538	4.25872	2.04404	8.98646	5.4805	10.0797	400.573	1.91444	4.69081	1124.05	12.7451	5.01775	27.9938	241.719	5.03436	3.93113	22.2543	11.7799	10.4772	52.6913
0	0	2	101	1033	1395	14	16.4474	507.184	215.933	2.20391	4.98864	4.38162	1.84803	9.85042	6.51509	13.3516	401.337	2.37676	4.52033	1103.46	13.9129	5.67656	29.8633	262.035	5.35019	4.05435	20.8149	13.1035	12.0489	50.5324
-1	1	1	102	41	843	1	12.4495	540.029	169	2.72732	3.34771	3.2062	3.00943	6.92379	5.88115	41.1471	458.459	3.77053	5.28897	564.981	7.16519	4.74555	29.6225	157.572	3.08218	2.59218	5.96517	40.3921	17.0612	132.838
1	0	2	102	39	278	1	10.9934	529.231	154.974	2.43798	3.04756	3.77709	2.32898	2.5228	4.63754	37.6049	499.399	4.04975	5.82663	585.996	5.17242	4.47357	24.6729	118.753	2.47985	2.84829	5.25365	57.7998	15.3869	103.199
0	0	3	102	39	278	1	11.4788	532.831	159.649	2.53443	3.14761	3.58679	2.5558	3.9898	5.05207	38.7856	485.752	3.95668	5.64741	578.991	5.83668	4.56423	26.3228	131.692	2.68063	2.76292	5.49082	51.9972	15.945	113.079
-1	1	1	103	354	784	4	50.7295	931.181	267.673	4.53701	5.73091	6.39098	3.66092	6.35285	5.54681	71.4146	801.534	3.93361	8.54451	722.083	11.0098	4.59218	32.0023	213.527	4.16967	6.11739	10.3278	101.15	26.2104	230.122
1	1	1	103	353	357	4	49.0341	974.16	297.782	4.81756	5.72731	6.76983	3.81956	5.61126	4.04852	90.3014	761.35	4.38104	7.58855	632.25	11.3471	6.44943	39.2963	234.666	4.54666	7.09591	8.78055	113.815	29.3131	238.484
0	0	2	103	353	357	4	49.8818	952.671	282.727	4.67728	5.72911	6.58041	3.74024	5.98205	4.79766	80.858	781.442	4.15733	8.06653	677.167	11.1785	5.52081	35.6493	224.096	4.35816	6.60665	9.55417	107.483	27.7617	234.303
-1	1	1	104	809	1340	12	20.2614	385.009	142.246	1.90831	3.48181	2.88702	1.71715	9.36068	4.96024	21.1635	276.514	3.29608	5.14384	524.873	10.3986	4.63875	29.8063	138.012	5.78757	2.06402	12.8116	12.646	9.86199	26.907
1	1	1	104	808	1249	12	8.3992	396.814	166.144	1.8431	4.06828	3.27663	1.45461	7.8972	3.64476	20.6107	322.779	1.83627	4.08481	473.131	13.1322	3.80913	27.9751	182.483	4.42603	2.33337	11.1948	8.96409	7.33632	31.6122
0	0	2	104	808	1249	12	14.3303	390.911	154.195	1.8757	3.77504	3.08183	1.58588	8.62894	4.3025	20.8871	299.646	2.56618	4.61433	499.002	11.7654	4.22394	28.8907	160.248	5.1068	2.1987	12.0032	10.805	8.59916	29.2596
-1	1	1	105	854	1427	12	13.9474	404.818	149.464	1.89723	3.0106	3.12557	2.5997	15.5759	5.69264	14.5009	327.503	3.12944	3.50711	552.551	6.55609	4.91293	15.67	295.589	7.49822	3.51776	8.70626	9.82292	13.6408	23.7136
1	1	1	105	853	1260	12	4.34791	424.172	153.617	1.94372	3.48907	3.60836	2.9079	11.8171	4.04	14.4378	342.009	2.83472	5.14713	583.444	7.38547	4.87162	21.8251	283.262	5.31741	2.3954	9.21167	23.6876	12.6619	55.3506
0	0	2	105	853	1260	12	9.14767	414.495	151.54	1.92047	3.24983	3.36697	2.7538	13.6965	4.86632	14.4694	334.756	2.98208	4.32712	567.997	6.97078	4.89228	18.7475	289.426	6.40782	2.95658	8.95896	16.7553	13.1514	39.5321
-1	1	1	106	190	778	2	30.2059	754.559	216.226	2.82741	5.25235	6.99221	2.82847	6.32987	5.52118	69.6869	631.985	5.3797	8.67293	706.627	12.0108	5.69826	34.3633	200.226	3.56921	3.13212	7.90988	95.308	23.968	166.744
1	1	1	106	189	97	2	49.8781	666.792	206.45	3.07498	5.66919	6.62813	2.96698	3.71568	3.13688	75.552	598.702	4.18195	9.13369	612.402	12.3986	5.69612	34.7932	172.917	4.04802	3.70023	5.89266	82.1688	22.9795	143.78
0	0	2	106	189	97	2	40.042	710.676	211.338	2.9512	5.46077	6.81017	2.89773	5.02277	4.32903	72.6195	615.343	4.78082	8.90331	659.515	12.2047	5.69719	34.5782	186.571	3.80861	3.41617	6.90127	88.7384	23.4737	155.262
-1	1	1	107	182	534	2	17.9455	718.626	169.937	2.61505	4.53344	5.80355	2.90393	2.91112	4.64824	92.6254	630.606	4.47771	8.5498	511.445	11.7368	6.10814	31.2634	179.058	4.87158	9.54318	5.44129	68.5446	19.7628	176.597
1	1	1	107	181	44	2	22.2508	668.063	177.46	2.78519	5.22314	7.2226	2.24472	2.12442	2.69937	77.5554	614.388	4.37111	7.96357	571.162	9.41791	6.58855	30.5146	161.414	4.45918	7.32002	5.37964	64.431	20.8366	176.622
0	0	2	107	181	44	2	20.0982	693.344	173.698	2.70012	4.87829	6.51308	2.57433	2.51777	3.6738	85.0904	622.497	4.42441	8.25668	541.304	10.5774	6.34835	30.889	170.236	4.66538	8.4316	5.41047	66.4878	20.2997	176.61
-1	1	1	108	550	663	7	33.1615	759.334	213.507	3.01743	5.1347	5.45588	4.51918	5.77338	5.04171	74.2692	663.069	3.9337	7.35547	746.708	7.81512	6.49712	39.2538	193.53	3.69927	3.47017	12.9041	68.7869	24.8989	160.106
1	1	1	108	549	421	7	25.9453	724.712	214.953	2.83368	5.41707	5.63335	3.25013	5.51829	4.24364	64.2775	608.59	4.42553	7.73753	808.53	11.6918	6.49487	34.8873	224.408	5.13389	2.5344	7.42525	67.4765	19.9082	141.53
0	0	2	108	549	421	7	29.5534	742.023	214.23	2.92556	5.27589	5.54461	3.88465	5.64583	4.64268	69.2734	635.829	4.17961	7.5465	777.619	9.75345	6.496	37.0705	208.969	4.41658	3.00229	10.1647	68.1317	22.4035	150.818
-1	1	1	109	1020	1834	14	17.5855	510.652	194.562	2.65198	3.71003	3.49017	3.66292	9.77061	8.06098	29.7418	461.179	2.97039	4.68314	796.904	14.0243	7.66604	31.5963	253.548	5.06916	2.28107	22.5643	49.6781	18.6601	70.5052
1	1	1	109	1019	1533	14	14.3535	554.808	216.272	2.16954	3.129	2.58357	4.62394	13.1831	6.33067	31.1122	382.209	4.04013	5.58598	778.482	13.7333	6.39412	30.2231	241.125	4.02386	3.44314	19.41	64.4681	17.174	84.165
0	0	2	109	1019	1533	14	15.9695	532.73	205.417	2.41076	3.41951	3.03687	4.14343	11.4768	7.19583	30.427	421.694	3.50526	5.13456	787.693	13.8788	7.03008	30.9097	247.336	4.54651	2.86211	20.9871	57.0731	17.9171	77.3351
-1	1	1	110	26	185	1	17.4866	469.699	126.157	2.7397	4.76316	4.94152	1.44527	2.4119	3.50378	44.436	394.351	4.07457	6.31463	428.237	10.4014	3.68943	25.7686	134.661	2.98138	2.30277	4.3337	25.4852	10.5667	73.8651
1	1	1	110	25	121	1	16.2919	478.094	143.303	2.14546	3.79636	4.34155	0.824372	4.33277	3.27618	44.6004	430.66	2.87643	6.29382	521.119	6.61724	3.95651	28.0331	155.83	3.0101	3.60861	5.1479	39.2429	12.9906	101.714
0	0	2	110	25	121	1	16.8893	473.897	134.73	2.44258	4.27976	4.64154	1.13482	3.37234	3.38998	44.5182	412.505	3.4755	6.30423	474.678	8.50934	3.82297	26.9008	145.246	2.99574	2.95569	4.7408	32.3641	11.7786	87.7897
-1	1	1	111	743	1770	11	18.0265	510.696	210.949	3.08721	6.92959	5.85807	3.51637	22.4742	7.69065	20.0705	420.646	3.62912	5.96445	821.809	15.426	5.31069	27.9234	261.056	5.59732	2.04626	11.4701	13.8875	13.4017	32.7956
1	0	2	111	741	1633	11	17.3076	531.157	193.132	2.91138	6.48316	5.49153	3.59006	19.0444	7.33889	24.1069	469.606	2.90686	7.19896	744.874	17.9486	5.38966	28.839	273.23	7.12757	3.69029	15.5292	15.5486	11.2425	49.897
0	0	3	111	741	1633	11	17.5473	524.337	199.071	2.96999	6.63197	5.61371	3.5655	20.1877	7.45614	22.7614	453.286	3.14761	6.78745	770.519	17.1077	5.36334	28.5338	269.172	6.61748	3.14228	14.1762	14.9949	11.9623	44.1966
-1	1	1	112	543	947	7	20.3897	742.578	218.904	2.56919	4.88927	6.21255	2.86804	5.18	6.42811	51.2102	670.408	4.5035	6.73976	986.759	8.33634	7.96429	42.5684	145.266	2.8225	3.24554	12.5977	34.9966	18.9602	139.881
1	1	1	112	542	615	7	22.238	723.101	193.739	3.43203	4.91734	5.95056	2.4508	6.54171	4.88498	39.361	672.578	4.48393	5.39311	984.989	11.4019	6.72655	35.4679	159.492	3.67556	4.62313	6.87322	33.5716	17.0217	137.076
0	0	2	112	542	615	7	21.3139	732.839	206.322	3.00061	4.90331	6.08156	2.65942	5.86085	5.65655	45.2856	671.493	4.49371	6.06643	985.874	9.8691	7.34542	39.0181	152.379	3.24903	3.93433	9.73546	34.2841	17.9909	138.479
-1	1	1	113	20	1479	1	9.33393	532.639	180.833	3.24683	4.54928	4.18757	3.39632	7.99424	6.0031	18.1463	626.187	4.6039	5.84597	855.584	5.8288	4.63216	20.0665	146.963	2.00366	0.941915	15.0617	42.0722	12.0768	67.8375
1	1	1	113	19	846	1	9.77468	589.245	153.257	2.4294	4.60182	4.85949	3.06628	3.61663	5.89834	17.6016	567.383	3.63113	5.43581	778.833	7.39697	4.16567	21.0064	143.284	2.29192	2.00468	3.52227	47.0243	12.445	97.6033
0	0	2	113	19	846	1	9.55431	560.942	167.045	2.83811	4.57555	4.52353	3.2313	5.80544	5.95072	17.874	596.785	4.11752	5.64089	817.209	6.61288	4.39891	20.5364	145.123	2.14779	1.4733	9.29197	44.5483	12.2609	82.7204
-1	1	1	114	663	1452	11	7.6785	458.929	198.646	2.99149	6.16136	5.31947	3.43659	9.88352	5.86302	18.4056	410.842	3.95612	6.33096	793.803	10.1696	6.66565	24.6143	219.207	5.90345	2.49894	16.7666	13.0599	11.4297	45.0655
1	1	1	114	662	1275	11	7.47972	481.986	169.813	2.52524	4.7281	4.56649	3.92262	10.0374	4.33632	19.2135	408.955	4.00799	6.02414	829.72	5.84812	4.87589	22.4989	178.807	5.64543	2.25031	16.608	9.15774	10.982	51.5168
0	0	2	114	662	1275	11	7.57911	470.458	184.23	2.75836	5.44473	4.94298	3.6796	9.96045	5.09967	18.8095	409.899	3.98206	6.17755	811.761	8.00885	5.77077	23.5566	199.007	5.77444	2.37463	16.6873	11.1088	11.2059	48.2912
-1	1	1	115	46	457	1	29.8337	705.534	168.722	2.10977	3.61786	4.15889	2.292	3.7071	4.3296	49.5004	586.712	3.8956	4.68927	536.304	7.66064	4.82755	31.4459	99.6356	2.61446	1.82249	8.49344	38.183	19.3947	111.823
1	1	1	115	45	158	1	25.4926	561.718	164.482	2.30844	3.62156	4.14825	1.88563	3.48166	3.40633	59.926	563.389	5.09877	4.88048	444.681	8.35955	4.79121	21.4688	102.417	4.03742	3.56631	6.49023	43.8491	22.2768	120.279
0	0	2	115	45	158	1	27.6631	633.626	166.602	2.2091	3.61971	4.15357	2.08881	3.59438	3.86797	54.7132	575.051	4.49719	4.78488	490.493	8.0101	4.80938	26.4574	101.026	3.32594	2.6944	7.49183	41.016	20.8358	116.051
-1	1	1	116	1165	2300	16	28.3118	674.58	244.497	3.49318	7.76824	6.96567	6.71525	19.2319	11.0413	43.9054	717.224	5.19125	8.46081	906.396	14.9971	6.93543	44.0416	281.524	6.20942	4.20178	9.87877	20.7582	14.6681	58.6312
1	1	1	116	1164	2094	16	28.7302	673.823	208.705	3.43509	6.51672	6.35464	6.22046	18.6812	9.55386	36.7415	562.203	4.19721	8.04775	988.532	16.2546	8.1713	38.4848	278.192	7.6234	3.85863	11.8128	21.2643	14.0336	41.9145
0	0	2	116	1164	2094	16	28.521	674.201	226.601	3.46414	7.14248	6.66016	6.46786	18.9566	10.2976	40.3235	639.713	4.69423	8.25428	947.464	15.6258	7.55336	41.2632	279.858	6.91641	4.0302	10.8458	21.0112	14.3509	50.2729
-1	1	1	117	333	823	4	19.019	676.806	198.672	3.12487	3.92174	5.19364	3.0414	4.68234	5.77252	62.7722	602.27	4.27298	7.00599	600.485	10.5071	4.60483	29.7086	165.812	2.30891	3.42859	7.38696	180.017	26.1156	171.176
1	1	1	117	332	222	4	22.1134	677.94	207.206	3.3281	3.95035	4.77917	4.00236	5.42483	3.60617	56.7554	525.917	3.68583	7.27882	718.316	10.2889	5.94569	29.9903	143.564	2.6907	3.5827	8.65396	148.791	26.6774	204.737
0	0	2	117	332	222	4	20.5662	677.373	202.939	3.22648	3.93605	4.98641	3.52188	5.05359	4.68935	59.7638	564.093	3.9794	7.14241	659.4	10.398	5.27526	29.8494	154.688	2.49981	3.50565	8.02046	164.404	26.3965	187.957
-1	1	1	118	205	433	2	17.4754	567.232	126.752	3.66265	6.12303	7.11827	3.06498	4.36818	4.26658	38.3992	442.921	4.20163	11.3467	744.787	5.4767	4.64362	23.8857	184.86	3.34082	2.25214	8.54462	45.8414	16.1338	110.004
1	1	1	118	204	338	2	19.0891	638.862	156.638	3.70167	6.86145	8.04741	3.08622	3.68153	3.98284	46.3992	529.595	4.67137	10.7504	714.02	4.37427	5.29876	20.0585	126.891	1.98863	2.00791	7.88562	59.0535	18.8694	130.497
0	0	2	118	204	338	2	18.2823	603.047	141.695	3.68216	6.49224	7.58284	3.0756	4.02486	4.12471	42.3992	486.258	4.4365	11.0486	729.403	4.92549	4.97119	21.9721	155.875	2.66472	2.13002	8.21512	52.4475	17.5016	120.251
-1	1	1	119	942	1984	13	27.5322	568.09	210.359	2.82946	5.54483	4.97528	5.34699	15.8295	8.87905	42.3624	478.094	4.3025	3.84176	1011.93	14.6692	8.80916	51.7326	217.639	6.4535	7.0804	14.5552	13.0741	12.3888	35.6655
1	1	1	119	941	1821	13	35.9659	635.003	210.709	2.7946	4.79732	4.85679	4.31385	14.7048	8.00541	27.1959	567.321	5.20422	4.12311	951.767	14.8355	7.71828	49.8878	251.66	9.3149	6.60725	14.4103	10.9648	14.2638	57.9919
0	0	2	119	941	1821	13	31.749	601.547	210.534	2.81203	5.17108	4.91603	4.83042	15.2672	8.44223	34.7791	522.707	4.75336	3.98243	981.848	14.7524	8.26372	50.8102	234.649	7.8842	6.84383	14.4828	12.0195	13.3263	46.8287
-1	1	1	120	324	720	4	12.7588	654.78	182.657	3.59345	4.60274	4.96578	5.73551	5.96252	5.26971	30.6164	561.638	3.10133	5.6237	651.809	7.31146	3.58886	24.9242	180.789	1.90838	2.93281	8.93919	115.207	18.9101	167.874
1	1	1	120	323	659	4	22.39	650.523	192.915	3.07466	4.177	4.37195	5.77371	7.95373	5.02278	35.1912	528.971	3.44687	6.36283	764.308	9.45976	5.43672	35.6185	161.834	2.55529	2.53771	10.3348	117.11	22.613	163.682
0	0	2	120	323	659	4	17.5744	652.652	187.786	3.33405	4.38987	4.66886	5.75461	6.95813	5.14624	32.9038	545.304	3.2741	5.99327	708.059	8.38561	4.51279	30.2713	171.312	2.23184	2.73526	9.63698	116.159	20.7615	165.778
-1	1	1	121	506	1179	7	14.5398	792.861	204.617	2.66661	4.6782	4.56739	3.38429	8.01839	9.20048	35.9876	787.672	4.28552	6.2935	713.197	11.1844	5.94564	44.0582	178.066	4.2089	4.96833	8.73507	49.846	17.3854	149.978
1	1	1	121	505	1047	7	26.3288	768.026	236.824	2.47719	4.21328	3.87387	4.59797	12.9012	7.20188	63.7795	780.517	4.21009	6.61581	638.012	15.4055	5.33662	49.3408	188.533	4.56069	4.89139	9.39302	48.076	17.8265	153.722
0	0	2	121	505	1047	7	20.4343	780.443	220.72	2.5719	4.44574	4.22063	3.99113	10.4598	8.20118	49.8836	784.095	4.2478	6.45465	675.605	13.2949	5.64113	46.6995	183.3	4.38479	4.92986	9.06404	48.961	17.606	151.85
-1	1	1	122	739	1746	11	17.5423	590.67	194.982	2.42403	4.94894	4.7922	3.53317	16.9055	7.59062	34.6591	519.371	3.66024	6.39641	773.478	15.9487	6.72597	27.5878	203.015	6.97228	3.47528	9.71248	11.5336	9.07361	33.1184
1	0	2	122	737	1483	11	16.7375	565.46	194.497	2.32186	4.77658	5.02822	4.1729	10.7809	7.23791	33.7654	564.249	3.70429	5.99553	857.273	14.4998	5.79597	34.0384	232.383	5.59191	3.70464	13.7835	15.6246	13.0258	62.5604
0	0	3	122	737	1483	11	17.0057	573.863	194.658	2.35591	4.83403	4.94955	3.95966	12.8224	7.35548	34.0633	549.29	3.6896	6.12916	829.341	14.9828	6.10597	31.8882	222.594	6.05203	3.62818	12.4265	14.2609	11.7084	52.7464
-1	1	1	123	330	763	4	22.1018	624.773	212.66	2.56683	3.64672	3.93147	2.99151	5.01013	5.44985	72.0917	580.737	4.67791	6.78544	470.199	6.50099	5.40911	25.5541	134.428	3.66864	3.54337	6.92954	129.072	32.1059	152.186
1	1	1	123	329	680	4	20.3125	709.865	206.796	2.74861	4.39925	4.8373	3.53037	2.96893	5.13843	57.859	624.277	4.92507	7.55573	530.398	4.29883	4.60411	19.5606	144.275	1.79548	3.88772	6.50312	144.249	28.6393	187.511
0	0	2	123	329	680	4	21.2071	667.319	209.728	2.65772	4.02298	4.38438	3.26094	3.98953	5.29414	64.9754	602.507	4.80149	7.17059	500.299	5.39991	5.00661	22.5573	139.351	2.73206	3.71554	6.71633	136.66	30.3726	169.849
-1	1	1	124	467	932	7	15.6995	655.649	188.762	2.38416	3.25358	4.09471	3.0966	5.31601	6.34461	35.4943	596.758	5.87939	5.19649	748.678	10.3371	5.42634	31.9326	148.195	3.19137	4.8607	10.3876	35.687	13.733	120.537
1	0	2	124	465	100	7	18.4994	626.493	176.388	2.60632	3.65386	4.23847	2.95126	2.69863	3.88582	54.5115	603.177	4.80216	5.48494	717.636	7.55336	5.44944	31.4857	152.942	4.07958	3.20427	7.01581	29.3576	16.983	109.233
0	0	3	124	465	100	7	17.5661	636.212	180.512	2.53227	3.52043	4.19055	2.99971	3.57109	4.70542	48.1724	601.037	5.16124	5.38879	727.983	8.48128	5.44174	31.6346	151.36	3.78351	3.75642	8.13976	31.4674	15.8997	113.001
-1	1	1	125	1025	1418	14	16.2597	511.818	204.505	1.98789	3.95367	3.91898	3.95263	9.47898	5.62423	16.8779	515.07	4.68592	4.76919	1046	10.475	7.42683	31.8864	248.232	6.79852	4.54839	15.8696	9.63088	11.1928	34.3272
1	1	1	125	1024	1279	14	14.3837	540.693	230.087	2.55512	4.6121	3.95613	4.0225	8.73019	4.3798	29.724	528.74	5.4652	4.67582	815.874	13.9196	6.94044	38.7653	240.091	7.45691	5.73684	12.0125	11.8551	10.9268	39.0104
0	0	2	125	1024	1279	14	15.3217	526.255	217.296	2.27151	4.28289	3.93755	3.98757	9.10459	5.00202	23.301	521.905	5.07556	4.72251	930.935	12.1973	7.18364	35.3259	244.162	7.12771	5.14261	13.941	10.743	11.0598	36.6688
-1	1	1	126	679	1618	11	14.9738	503.163	189.969	2.4693	6.29573	5.02527	3.47361	19.1887	6.76456	25.208	439.926	5.07092	5.16141	924.69	12.8033	6.29137	37.8108	209.958	6.69613	6.0268	20.2767	9.33687	9.45399	26.1582
1	1	1	126	678	1389	11	16.3532	518.225	212.254	2.58678	5.45688	5.74465	4.29218	17.6847	5.4529	16.5859	452.157	3.34262	4.4773	974.866	13.4329	6.97063	43.0284	240.274	7.14604	5.24991	13.6292	10.5459	12.6166	40.6554
0	0	2	126	678	1389	11	15.6635	510.694	201.111	2.52804	5.8763	5.38496	3.8829	18.4367	6.10873	20.8969	446.042	4.20677	4.81936	949.778	13.1181	6.631	40.4196	225.116	6.92109	5.63836	16.9529	9.94141	11.0353	33.4068
-1	1	1	127	142	387	1	23.5608	542.882	173.555	3.27663	4.95201	6.20597	2.94962	2.6572	4.14218	59.9755	385.673	4.48421	6.22871	517.051	7.30421	5.60021	23.0727	128.279	2.50863	2.84015	6.0984	106.41	25.3398	157.625
1	0	2	127	140	94	1	27.7404	579.961	170.85	3.3689	5.18184	5.85493	3.32028	4.0795	3.3405	34.3499	403.817	3.95126	7.25728	687.026	7.96496	4.85052	23.7585	125.055	2.2815	2.99833	6.98391	123.784	21.7764	145.255
0	0	3	127	140	94	1	26.3472	567.602	171.751	3.33815	5.10523	5.97194	3.19673	3.6054	3.60773	42.8918	397.769	4.12891	6.91442	630.368	7.74471	5.10041	23.5299	126.129	2.35721	2.9456	6.68874	117.993	22.9642	149.379
-1	1	1	128	914	1858	13	17.6356	634.102	245.711	2.27002	4.21263	4.00784	2.75431	12.0895	8.20446	41.0935	489.456	3.52909	6.16213	976.655	15.8937	7.56947	34.5256	279.462	9.17774	7.74279	22.5337	15.5962	14.4255	38.5527
1	1	1	128	913	1578	13	25.4074	640.958	257.895	2.92543	4.88442	4.70672	3.69082	12.4789	6.55579	37.1465	504.423	4.03598	4.72281	1015.21	20.4673	8.70332	39.3397	284.808	9.40154	6.49528	25.8524	18.7634	16.681	44.7562
0	0	2	128	913	1578	13	21.5215	637.53	251.803	2.59773	4.54852	4.35728	3.22257	12.2842	7.38013	39.12	496.939	3.78254	5.44247	995.932	18.1805	8.1364	36.9326	282.135	9.28964	7.11903	24.1931	17.1798	15.5533	41.6545
-1	1	1	129	18	449	1	8.79689	600.529	179.918	2.88032	4.88658	5.04285	2.14174	4.93554	4.31297	34.8883	537.013	3.92034	8.02006	759.515	7.02856	3.13529	25.3073	156.811	2.53334	2.61117	7.43678	38.0454	11.2838	93.3143
1	1	1	129	17	305	1	12.0154	569.62	189.203	3.32296	3.5488	4.31517	2.25957	3.38461	3.88241	24.0472	459.819	3.89955	7.00758	835.428	5.67864	4.34859	25.7282	136.465	1.62832	2.57075	4.43399	68.5754	14.2996	99.4302
0	0	2	129	17	305	1	10.4062	585.074	184.561	3.10164	4.21769	4.67901	2.20066	4.16007	4.09769	29.4678	498.416	3.90994	7.51382	797.472	6.3536	3.74194	25.5178	146.638	2.08083	2.59096	5.93539	53.3104	12.7917	96.3722
-1	1	1	130	675	1806	11	7.73279	474.538	169.107	2.52982	5.35504	5.26849	2.95807	27.5959	7.93937	14.7876	412.562	4.3252	5.6985	850.133	6.74242	5.97593	19.9528	219.139	5.77808	3.41751	12.0314	5.11358	8.24825	45.5834
1	1	1	130	674	1627	11	11.3709	431.478	156.307	2.32605	4.94418	4.26879	2.68573	21.4511	6.81299	10.3017	415.199	4.7588	4.3131	741.741	10.8138	5.59896	28.6144	220.706	5.61885	4.4933	8.27765	9.70665	11.4516	39.5054
0	0	2	130	674	1627	11	9.55186	453.008	162.707	2.42794	5.14961	4.76864	2.8219	24.5235	7.37618	12.5447	413.88	4.542	5.0058	795.937	8.77813	5.78744	24.2836	219.922	5.69847	3.9554	10.1545	7.41012	9.84995	42.5444
-1	1	1	131	993	2251	13	19.0409	681.103	256.34	2.12486	5.56588	5.23506	4.34524	20.1149	10.5445	45.288	568.48	3.56967	6.0598	872.683	15.6485	6.94662	40.5503	295.72	7.99584	5.96817	12.4509	13.2041	13.4642	53.8286
1	1	1	131	992	2089	13	18.3384	575.211	211.263	2.19271	6.28557	5.35816	4.02519	21.2052	9.52868	36.6933	500.211	4.30306	5.2986	736.607	16.4028	5.40437	40.0316	257.624	8.58875	5.33413	12.105	12.2566	10.8155	34.5849
0	0	2	131	992	2089	13	18.6896	628.157	233.801	2.15878	5.92573	5.29661	4.18522	20.6601	10.0366	40.9906	534.346	3.93637	5.6792	804.645	16.0257	6.17549	40.291	276.672	8.29229	5.65115	12.2779	12.7303	12.1398	44.2068
-1	1	1	132	477	704	7	28.9449	619.86	179.687	2.04786	3.55377	3.66168	3.59545	4.01781	5.22471	46.6492	530.664	4.02645	3.89354	896.184	13.1428	6.73339	45.643	190.691	4.24301	3.4307	7.27328	43.9126	14.475	128.631
1	0	2	132	475	683	7	21.8799	722.938	200.595	2.7073	3.64303	4.38551	3.40793	5.77176	5.2287	62.2802	605.192	4.44508	5.54236	804.815	13.04	7.06756	43.3146	185.714	4.0709	3.00257	6.13158	45.5545	13.7239	110.142
0	0	3	132	475	683	7	24.2349	688.578	193.626	2.48749	3.61328	4.14423	3.47043	5.18711	5.22737	57.0699	580.35	4.30553	4.99275	835.271	13.0743	6.95617	44.0908	187.373	4.12827	3.14528	6.51215	45.0072	13.9742	116.305
-1	1	1	133	1109	2665	14	38.8327	709.221	225.86	2.81843	6.15607	4.48045	5.91071	31.9824	15.5242	44.13	516.17	3.33948	5.1506	800.988	15.2472	5.91371	38.2408	215.836	7.39437	4.46372	19.0644	15.3428	13.1107	44.3597
1	1	1	133	1108	2627	14	35.1153	653.59	196.934	2.04242	5.04248	4.11434	6.55529	42.1525	14.7985	42.1603	570.035	3.5522	5.04599	916.05	16.3807	6.8138	33.4658	222.709	5.21943	5.03183	20.1288	16.0312	11.4369	53.3811
0	0	2	133	1108	2627	14	36.974	681.406	211.397	2.43043	5.59927	4.2974	6.233	37.0674	15.1614	43.1452	543.103	3.44584	5.0983	858.519	15.8139	6.36375	35.8533	219.273	6.3069	4.74778	19.5966	15.687	12.2738	48.8704
-1	1	1	134	225	709	2	18.9418	592.872	189.51	3.91312	5.64551	6.5243	2.31665	2.85801	5.23588	29.0247	443.265	4.58259	9.07822	742.649	8.54042	6.9664	31.6019	160.16	3.36494	3.20326	8.85202	59.6469	22.3612	148.388
1	0	2	134	223	512	2	14.1199	640.913	166.293	3.2732	5.47362	6.46084	1.82776	4.876	4.74888	31.613	520.412	4.68291	9.18783	726.453	8.65347	5.19629	27.7137	159.309	2.8372	3.13429	5.20673	48.4803	16.626	144.485
0	0	3	134	223	512	2	15.7272	624.899	174.032	3.4865	5.53091	6.48199	1.99072	4.20334	4.91122	30.7503	494.696	4.64947	9.1513	731.851	8.61579	5.78633	29.0098	159.593	3.01311	3.15728	6.42182	52.2025	18.5377	145.786
-1	1	1	135	1038	1461	14	22.8891	597.361	251.952	2.85063	3.89394	4.64266	2.94156	13.8537	5.89754	17.7853	570.796	4.83543	4.85067	1030.32	13.1757	7.3655	28.3376	261.884	5.73543	2.84494	24.977	13.5256	12.5366	47.6932
1	1	1	135	1037	1367	14	16.4294	583.854	212.995	2.41602	5.09096	3.77269	2.8739	8.93409	5.25966	29.3342	605.867	4.60704	4.68442	999.595	15.32	7.05556	33.8087	256.533	6.87861	4.16163	26.2294	15.7748	16.8191	27.0532
0	0	2	135	1037	1367	14	19.6593	590.608	232.474	2.63332	4.49245	4.20767	2.90773	11.3939	5.5786	23.5598	588.331	4.72124	4.76754	1014.96	14.2478	7.21053	31.0732	259.209	6.30702	3.50328	25.6032	14.6502	14.6779	37.3732
-1	1	1	136	659	369	11	8.48864	582.34	165.934	2.44372	5.30108	5.11009	1.36894	2.58319	4.08799	22.7089	434.103	2.70572	5.01946	819.023	10.7693	5.95383	33.0459	189.213	4.13963	1.75042	10.821	27.678	13.8004	95.729
1	1	1	136	658	264	11	12.7075	519.156	166.991	2.40889	5.47091	5.89488	2.12228	3.02152	3.73905	17.2174	464.816	4.05631	4.92536	873.698	7.39017	7.04146	25.59	137.637	3.74868	2.08364	13.0002	22.8545	10.5941	77.4656
0	0	2	136	658	264	11	10.5981	550.748	166.463	2.4263	5.386	5.50249	1.74561	2.80236	3.91352	19.9632	449.459	3.38102	4.97241	846.36	9.07975	6.49764	29.3179	163.425	3.94416	1.91703	11.9106	25.2663	12.1973	86.5973
-1	1	1	137	1003	2347	14	18.4492	575.429	200.176	1.79149	3.89276	4.39826	4.05518	8.9497	11.4696	49.9153	512.5	3.93626	4.70784	736.545	13.0307	4.91346	38.9178	263.071	7.81489	5.62402	15.6117	16.2375	14.0634	55.9311
1	1	1	137	1002	2270	14	26.472	646.436	201.002	1.64237	3.97027	4.6173	3.88582	9.12904	10.7248	54.6101	637.59	4.18848	3.58615	673.133	20.3075	6.21646	39.6264	280.057	7.76296	4.28841	13.5892	18.2618	13.5122	37.62
0	0	2	137	1002	2270	14	22.4606	610.932	200.589	1.71693	3.93151	4.50778	3.9705	9.03937	11.0972	52.2627	575.045	4.06237	4.147	704.839	16.6691	5.56496	39.2721	271.564	7.78893	4.95622	14.6005	17.2497	13.7878	46.7756
-1	1	1	138	198	247	2	21.3591	564.015	169.352	2.42616	4.25188	5.20556	2.10586	1.78745	3.68068	77.2985	588.5	3.92412	8.92927	445.538	5.7886	4.21496	18.7941	122.543	3.1342	4.07525	5.42478	84.419	24.2035	160.802
1	1	1	138	197	167	2	27.9872	546.398	168.409	2.86442	4.47799	5.51614	1.77969	3.47468	3.43451	72.2049	467.871	5.72222	9.49343	454.845	6.0305	4.95961	23.4089	144.555	3.64628	3.60547	5.0601	59.4886	21.2789	131.431
0	0	2	138	197	167	2	24.6731	555.206	168.881	2.64529	4.36493	5.36085	1.94277	2.63106	3.55759	74.7517	528.186	4.82317	9.21135	450.191	5.90955	4.58729	21.1015	133.549	3.39024	3.84036	5.24244	71.9538	22.7412	146.117
-1	1	1	139	77	542	1	11.527	439.292	125.758	1.90361	3.37595	3.59559	1.93805	5.45012	4.67796	23.8594	357.344	4.41481	4.64432	376.349	2.2306	2.82407	13.2131	90.294	2.16436	3.17071	3.23215	84.7905	19.8633	117.518
1	1	1	139	76	41	1	11.9213	430.262	122.439	2.25068	2.52488	2.60363	3.17947	5.11899	2.68151	16.6806	333.573	4.14872	4.31224	547.911	3.14726	3.92195	17.9169	115.378	1.47614	2.22649	5.01272	83.7358	15.9929	129.344
0	0	2	139	76	41	1	11.7242	434.777	124.099	2.07715	2.95041	3.09961	2.55876	5.28456	3.67973	20.27	345.458	4.28177	4.47828	462.13	2.68893	3.37301	15.565	102.836	1.82025	2.6986	4.12244	84.2631	17.9281	123.431
-1	1	1	140	905	1604	13	16.2611	521.946	222.509	2.35148	4.09813	3.66973	2.23478	10.8586	6.68295	29.3375	404.564	2.78	5.09562	735.583	16.2888	5.64851	32.1794	265.004	9.89496	7.59126	13.0943	11.5407	12.5867	54.396
1	1	1	140	904	1414	13	9.58843	434.717	198.231	1.941	4.29601	3.65912	3.56606	15.4383	5.61478	23.1228	406.373	3.04638	4.97362	706.528	15.1418	5.7992	29.9436	330.668	8.90536	6.21749	8.63247	9.4045	12.9724	32.5658
0	0	2	140	904	1414	13	12.9248	478.331	210.37	2.14624	4.19707	3.66442	2.90042	13.1485	6.14887	26.2302	405.468	2.91319	5.03462	721.055	15.7153	5.72386	31.0615	297.836	9.40016	6.90438	10.8634	10.4726	12.7796	43.4809
-1	1	1	141	240	253	2	21.7435	599.37	160.969	2.28019	4.88673	6.58159	1.83264	4.00157	3.69779	39.3887	514.107	4.60046	7.69739	653.111	11.3675	5.89389	35.5489	165.139	4.80596	5.26206	5.42647	38.7071	16.6713	147.323
1	1	1	141	239	135	2	29.0847	574.273	144.616	2.63462	5.33057	6.80163	2.80713	2.6937	3.33412	33.7513	499.922	5.20577	9.32803	639.127	9.26339	5.92513	36.8331	126.242	3.24792	3.60435	4.43933	41.846	13.1442	121.265
0	0	2	141	239	135	2	25.4141	586.821	152.792	2.4574	5.10865	6.69161	2.31988	3.34764	3.51596	36.57	507.014	4.90311	8.51271	646.119	10.3154	5.90951	36.191	145.69	4.02694	4.4332	4.9329	40.2765	14.9077	134.294
-1	1	1	142	121	594	1	29.6532	542.533	153.912	2.05623	3.39696	2.94631	2.90702	2.6764	4.84167	37.588	408.759	2.68888	4.36565	587.974	9.32964	4.50886	34.7359	121.443	3.19268	4.0979	5.2081	58.8365	19.2235	140.718
1	1	1	142	120	225	1	23.7768	656.086	167.003	2.1046	2.84702	2.6373	2.93311	2.90608	3.61358	67.6405	562.349	2.57668	4.64812	714.659	10.7394	4.47033	33.8847	146.901	2.7245	3.4935	5.14424	85.2988	17.7533	161.125
0	0	2	142	120	225	1	26.715	599.31	160.457	2.08041	3.12199	2.79181	2.92007	2.79124	4.22763	52.6142	485.554	2.63278	4.50689	651.316	10.0345	4.48959	34.3103	134.172	2.95859	3.7957	5.17617	72.0676	18.4884	150.922
-1	1	1	143	221	890	2	22.2485	670.121	205.54	3.62923	5.12331	5.44948	2.81012	6.06633	6.05925	49.8706	591.793	6.26941	8.23694	668.031	7.36611	4.54154	28.355	166.209	3.14872	3.11001	8.52732	54.3088	16.9402	126.199
1	1	1	143	220	492	2	14.4215	616.47	210.719	3.19233	5.16088	5.45422	3.12477	4.76568	4.47959	48.2664	576.195	4.46084	8.65112	650.275	8.03653	5.43124	29.8112	205.672	3.36816	2.792	6.69794	85.0537	20.1551	133.361
0	0	2	143	220	492	2	18.335	643.296	208.129	3.41078	5.14209	5.45185	2.96744	5.41601	5.26942	49.0685	583.994	5.36513	8.44403	659.153	7.70132	4.98639	29.0831	185.94	3.25844	2.95101	7.61263	69.6813	18.5476	129.78
-1	1	1	144	826	1583	12	6.35601	485.658	167.549	1.57456	3.12815	3.1528	1.49383	11.0343	6.58543	8.16571	390.998	2.60537	5.16732	861.762	10.9649	5.5213	17.0906	163.188	3.46096	2.48174	12.5125	8.68695	7.64563	62.885
1	1	1	144	825	1265	12	10.0095	427.683	151.485	1.54448	3.85355	3.52559	2.52472	7.2542	4.12909	13.2506	333.609	2.40132	5.62196	732.888	4.88985	5.88264	19.7731	140.521	2.58148	1.45326	14.7904	22.0512	8.27943	49.8133
0	0	2	144	825	1265	12	8.18273	456.67	159.517	1.55952	3.49085	3.3392	2.00928	9.14425	5.35726	10.7082	362.304	2.50334	5.39464	797.325	7.92739	5.70197	18.4319	151.854	3.02122	1.9675	13.6514	15.3691	7.96253	56.3491
-1	1	1	145	123	223	1	28.6276	622.72	177.068	2.23514	2.94739	4.0486	3.33687	2.35514	3.60884	56.2722	494.552	3.7979	4.60144	547.502	9.89455	4.16357	30.6757	185.019	2.99301	2.97867	5.15961	96.3	22.3778	135.846
1	1	1	145	122	206	1	21.1589	637.874	191.912	2.77243	3.86931	4.34862	2.37173	2.68205	3.55629	72.341	599.485	3.7681	3.67729	556.088	9.64567	4.83124	29.017	113.871	2.24006	3.27416	6.30706	84.2321	23.8959	150.811
0	0	2	145	122	206	1	24.8933	630.297	184.49	2.50379	3.40835	4.19861	2.8543	2.51859	3.58257	64.3066	547.018	3.783	4.13936	551.795	9.77011	4.4974	29.8464	149.445	2.61654	3.12642	5.73334	90.266	23.1369	143.329
-1	1	1	146	85	443	1	25.3229	654.814	188.079	2.29984	3.2769	3.68613	3.25492	7.79053	4.29432	99.1356	695.09	4.26155	6.91243	658.882	5.75341	6.26168	38.4511	131.867	3.3698	2.97943	4.94446	37.562	14.9073	123.808
1	1	1	146	84	90	1	24.0613	639.806	217.764	2.78183	4.66113	4.63578	2.37955	2.62934	3.10608	81.6554	644.946	5.57594	7.77577	551.323	5.13733	5.73985	35.8261	133.275	3.46743	3.13487	5.07814	31.4854	15.1743	142.082
0	0	2	146	84	90	1	24.6921	647.31	202.921	2.54083	3.96901	4.16095	2.81724	5.20994	3.7002	90.3955	670.018	4.91874	7.3441	605.103	5.44537	6.00077	37.1386	132.571	3.41862	3.05715	5.0113	34.5237	15.0408	132.945
-1	1	1	147	185	722	2	17.7265	734.628	188.808	4.10368	6.08968	6.68462	4.15507	3.98106	5.27854	54.3041	676.844	5.28819	10.4892	623.802	8.42585	6.15111	31.7942	165.86	4.23126	4.60742	8.3003	83.6388	24.0361	178.204
1	1	1	147	184	439	2	15.6799	774.003	205.86	3.20192	6.22621	6.55459	2.78422	3.66305	4.28003	80.4004	773.65	4.54211	9.45762	671.625	10.7514	5.68289	32.6546	212.058	4.76932	4.64586	9.76234	68.6814	24.538	173.378
0	0	2	147	184	439	2	16.7032	754.316	197.334	3.6528	6.15795	6.61961	3.46965	3.82205	4.77928	67.3522	725.247	4.91515	9.97342	647.713	9.58865	5.917	32.2244	188.959	4.50029	4.62664	9.03132	76.1601	24.287	175.791
-1	1	1	148	918	2152	13	38.3115	713.21	239.072	2.45613	4.28424	4.12887	3.54304	17.884	9.91881	34.7278	674.404	4.38255	3.78348	929.597	19.8748	8.22891	39.2291	285.097	9.30883	6.78627	21.032	10.8938	11.6301	56.2424
1	1	1	148	917	2123	13	27.8161	726.141	240.332	1.92037	3.50859	3.28839	2.48355	13.1749	9.73968	34.4587	606.853	3.29909	3.62325	1011.11	18.7966	7.53693	41.7499	329.141	8.91111	8.07983	19.0852	24.8338	13.7146	74.0205
0	0	2	148	917	2123	13	33.0638	719.676	239.702	2.18825	3.89641	3.70863	3.01329	15.5295	9.82925	34.5932	640.629	3.84082	3.70336	970.355	19.3357	7.88292	40.4895	307.119	9.10997	7.43305	20.0586	17.8638	12.6723	65.1315
-1	1	1	149	69	145	1	31.3709	612.6	156.331	1.95434	2.65713	2.73864	1.87597	2.46771	3.37127	79.377	549.851	4.02952	4.95493	422.457	6.42546	4.11119	28.2614	126.888	2.50743	3.04952	5.4025	81.2696	20.5368	95.2747
1	1	1	149	68	51	1	19.4396	611.438	134.122	1.62059	2.52493	3.2742	2.26622	2.21257	2.7769	76.294	572.507	3.46112	4.83624	420.39	8.8629	4.07442	32.2067	109.378	3.72167	4.30025	4.3292	45.951	16.216	107.512
0	0	2	149	68	51	1	25.4053	612.019	145.226	1.78747	2.59103	3.00642	2.07109	2.34014	3.07409	77.8355	561.179	3.74532	4.89558	421.424	7.64418	4.0928	30.234	118.133	3.11455	3.67488	4.86585	63.6103	18.3764	101.393
-1	1	1	150	940	1996	13	22.1115	636.779	219.555	2.55125	5.47085	4.5668	5.85689	15.5654	8.98519	48.7664	600.484	6.24749	5.90153	958.642	16.7436	8.09962	53.9306	258.896	10.089	7.62498	19.4679	21.5782	15.1915	46.7361
1	1	1	150	939	1765	13	32.5859	713.844	244.166	2.92164	6.11893	5.30065	5.59753	16.2534	7.66568	37.5881	645.01	5.18493	5.58746	1016.28	16.4173	7.96784	58.2918	218.843	7.83365	7.34706	24.0976	17.2403	19.0166	64.5456
0	0	2	150	939	1765	13	27.3487	675.311	231.861	2.73645	5.79489	4.93372	5.72721	15.9094	8.32544	43.1773	622.747	5.71621	5.7445	987.459	16.5804	8.03373	56.1112	238.869	8.96133	7.48602	21.7828	19.4092	17.1041	55.6409
-1	1	1	151	160	347	1	34.2906	555.38	124.135	3.24733	3.86882	4.03882	2.23744	5.67726	3.99981	52.1855	477.228	4.14898	6.51965	600.671	6.1888	6.17205	21.5005	110.561	1.87455	2.12765	7.33182	64.9447	22.8676	118.229
1	1	1	151	159	200	1	32.092	517.676	166.359	2.78997	3.90156	4.18492	3.08986	2.90766	3.5484	58.7723	383.612	4.82273	6.14519	416.576	4.77358	4.98597	19.4021	94.8495	2.56853	2.55052	6.47363	59.4383	27.6384	143.691
0	0	2	151	159	200	1	33.1913	536.528	145.247	3.01865	3.88519	4.11187	2.66365	4.29246	3.7741	55.4789	430.42	4.48585	6.33242	508.623	5.48119	5.57901	20.4513	102.705	2.22154	2.33908	6.90272	62.1915	25.253	130.96
-1	1	1	152	510	605	7	10.6831	658.147	197.874	1.78781	2.98084	4.31904	1.21919	3.6464	4.85651	34.5789	577.243	3.06999	5.41149	793.028	10.9804	5.11964	35.9513	233.31	3.96919	3.89716	7.99324	77.4932	21.2582	158.085
1	1	1	152	509	476	7	19.4971	641.216	212.954	2.16217	2.5538	3.09481	2.40098	3.32741	4.42313	72.256	546.641	3.38877	4.61916	666.075	12.7796	5.17063	35.6964	242.139	4.45427	4.93496	5.34737	68.9389	20.6021	167.673
0	0	2	152	509	476	7	15.0901	649.682	205.414	1.97499	2.76732	3.70693	1.81008	3.4869	4.63982	53.4174	561.942	3.22938	5.01533	729.552	11.88	5.14514	35.8238	237.725	4.21173	4.41606	6.67031	73.216	20.9301	162.879
-1	1	1	153	975	1454	13	24.3031	591.956	194.555	2.40074	4.99968	4.91209	3.34672	9.30841	5.87454	50.1333	676.935	6.1402	4.19528	722.981	14.3873	8.87781	43.644	234.569	11.7892	7.89638	15.0193	14.6356	14.6361	46.6584
1	1	1	153	974	1434	13	17.9962	591.477	185.032	2.40311	6.00712	6.16444	3.1117	9.14253	5.76832	45.5782	572.983	5.07434	5.44761	755.404	14.1315	7.89383	36.2232	233.772	9.27629	7.9557	18.2415	11.7679	12.3418	48.5363
0	0	2	153	974	1434	13	21.1497	591.716	189.793	2.40192	5.5034	5.53826	3.22921	9.22547	5.82143	47.8558	624.959	5.60727	4.82144	739.193	14.2594	8.38582	39.9336	234.171	10.5327	7.92604	16.6304	13.2017	13.489	47.5974
-1	1	1	154	422	798	5	34.4813	700.656	181.508	3.10676	3.79409	3.67887	2.89439	6.08322	5.6489	101.156	711.198	4.91943	5.40829	557.699	19.1698	7.20422	35.9939	164.951	4.01448	4.45284	6.27845	46.5587	15.4537	135.16
1	1	1	154	421	775	5	34.7269	762.757	221.854	2.87034	3.94905	4.9669	2.46917	4.76551	5.51807	101.393	697.6	4.95011	6.06049	657.092	20.3568	5.99185	44.1253	144.4	4.9094	4.54182	8.72955	49.3267	20.8942	141.815
0	0	2	154	421	775	5	34.6041	731.706	201.681	2.98855	3.87157	4.32288	2.68178	5.42437	5.58348	101.274	704.399	4.93477	5.73439	607.396	19.7633	6.59803	40.0596	154.675	4.46194	4.49733	7.504	47.9427	18.1739	138.487
-1	1	1	155	48	265	1	16.8014	576.246	188.659	2.18635	3.7069	3.82765	1.01211	3.23567	3.74149	63.0108	501.504	3.7865	3.63003	539.477	5.77612	4.33363	27.1385	173.965	4.66626	4.0172	4.08884	33.5636	17.8063	120.472
1	1	1	155	47	184	1	14.4303	606.808	181.594	2.53112	3.80996	3.68948	1.76483	3.004	3.49875	47.9976	536.402	5.66188	5.03532	609.278	7.08635	4.08723	25.7044	129.552	2.7213	3.95074	5.11402	45.6533	14.4947	126.771
0	0	2	155	47	184	1	15.6159	591.527	185.126	2.35874	3.75843	3.75856	1.38847	3.11983	3.62012	55.5042	518.953	4.72419	4.33267	574.377	6.43124	4.21043	26.4214	151.758	3.69378	3.98397	4.60143	39.6084	16.1505	123.621
-1	1	1	156	485	600	7	31.7057	688.422	209.511	2.87239	3.71029	3.5838	2.992	5.20204	4.85096	68.9369	642.436	4.36796	4.12693	599.673	15.4531	4.94294	44.4655	176.284	5.73807	4.05637	7.80268	27.4147	14.8376	91.1092
1	0	2	156	483	517	7	36.0145	740.358	220.378	3.05458	3.20374	3.12562	2.5811	8.34122	5.04206	48.0664	603.454	3.98971	3.73681	638.244	18.689	6.59891	49.9276	158.695	5.81735	4.58905	9.20467	39.2587	18.4061	111.835
0	0	3	156	483	517	7	34.5783	723.046	216.756	2.99385	3.37259	3.27835	2.71807	7.29483	4.97836	55.0232	616.448	4.11579	3.86685	625.387	17.6104	6.04692	48.1069	164.558	5.79092	4.41149	8.73734	35.3107	17.2166	104.926
-1	1	1	157	16	855	1	7.81829	578.404	162.947	3.31892	5.15151	4.86966	2.23109	5.84828	5.9212	24.0183	468.845	2.50601	6.21574	946.086	8.95495	4.6132	25.9494	178.731	2.43855	2.8596	10.4325	54.944	12.4883	114.288
1	1	1	157	15	261	1	12.8417	638.208	179.121	3.2449	4.27298	5.16556	2.00919	2.07108	3.72132	25.3056	550.62	3.0253	4.97159	777.942	5.38094	4.11682	33.1723	175.496	3.14021	3.02602	7.84187	33.4572	10.6252	101.982
0	0	2	157	15	261	1	10.33	608.306	171.034	3.28191	4.71224	5.01761	2.12014	3.95968	4.82126	24.6619	509.733	2.76566	5.59367	862.014	7.16795	4.36501	29.5608	177.113	2.78938	2.94281	9.1372	44.2006	11.5567	108.135
-1	1	1	158	234	731	2	24.9683	640.802	163.148	2.71117	5.13598	5.86973	1.7695	2.94969	5.30714	43.2812	524.384	3.19792	7.55922	822.256	11.3767	6.14597	48.2037	199.955	4.4168	4.59797	5.57137	46.0577	15.3074	133.58
1	0	3	158	231	178	2	17.6294	559.353	192.013	2.87045	5.45959	6.10228	1.91998	3.28154	4.19454	29.346	467.556	3.35577	7.76889	720.614	11.2318	5.31791	40.9513	169.588	3.32762	3.97794	9.89743	56.7036	15.0747	123.485
0	0	4	158	231	178	2	19.4641	579.715	184.797	2.83063	5.37869	6.04414	1.88236	3.19858	4.47269	32.8298	481.763	3.3163	7.71648	746.024	11.268	5.52493	42.7644	177.18	3.59991	4.13295	8.81592	54.0421	15.1329	126.008
-1	0	2	159	1030	1467	14	12.4455	537.677	194.456	2.01477	3.76118	3.67497	2.62253	9.33666	6.03949	23.3535	464.22	3.20787	3.52859	980.282	9.79618	5.63485	35.5794	200.849	4.27141	2.85434	17.5427	14.1696	12.3404	46.1342
1	0	2	159	1028	1421	14	11.5678	501.954	200.722	2.25971	3.25744	3.12386	2.97511	9.61391	6.1423	18.7945	461.621	3.88033	3.29657	866.641	9.20839	7.34799	34.6512	217.316	5.37938	3.20497	24.0519	12.9089	12.3465	40.8259
0	0	4	159	1028	1421	14	12.0067	519.815	197.589	2.13724	3.50931	3.39942	2.79882	9.47529	6.0909	21.074	462.921	3.5441	3.41258	923.462	9.50229	6.49142	35.1153	209.082	4.82539	3.02966	20.7973	13.5393	12.3435	43.48
-1	1	1	160	173	325	2	18.9325	710.519	222.441	3.67501	6.93132	8.45036	4.56081	8.78023	3.95259	57.7034	729.865	4.75745	9.64403	806.122	6.13119	5.19389	26.0693	157.792	2.3997	2.63142	9.77173	60.8723	20.4978	146.814
1	1	1	160	172	165	2	18.4286	736.057	200.681	4.20649	7.12709	7.00062	3.98959	3.26718	3.42867	76.0386	696.313	5.45658	9.65695	823.326	7.93648	5.90026	26.0311	146.213	2.72482	2.06966	8.63693	90.0908	24.0772	165.356
0	0	2	160	172	165	2	18.6806	723.288	211.561	3.94075	7.02921	7.72549	4.2752	6.0237	3.69063	66.871	713.089	5.10701	9.65049	814.724	7.03384	5.54707	26.0502	152.002	2.56226	2.35054	9.20433	75.4815	22.2875	156.085
-1	1	1	161	995	2182	13	48.8986	729.917	235.353	2.51074	5.15521	5.03876	4.13616	16.7275	10.0907	60.3713	528.783	3.91423	5.13018	875.8	16.8054	7.68412	51.2366	196.879	7.94741	5.04252	13.5819	15.9431	14.8759	40.8266
1	1	1	161	994	2108	13	37.5965	737.998	239.592	2.31297	4.9554	6.02842	4.77188	14.381	9.6235	76.5192	603.052	3.11379	4.90671	794.028	16.1116	6.67406	44.1373	221.699	6.48992	4.77093	12.3044	34.3814	20.2089	46.9317
0	0	2	161	994	2108	13	43.2476	733.957	237.473	2.41185	5.05531	5.53359	4.45402	15.5542	9.85708	68.4452	565.917	3.51401	5.01845	834.914	16.4585	7.17909	47.6869	209.289	7.21867	4.90672	12.9431	25.1623	17.5424	43.8792
-1	1	1	162	689	1541	11	11.4884	488.363	177.992	2.80833	4.47153	5.69476	3.01859	10.2535	6.37513	23.5159	453.81	5.46865	5.41063	733.655	11.1749	6.84373	35.9349	233.661	6.57589	2.98448	11.442	9.81915	9.48245	48.7574
1	1	1	162	688	1350	11	18.875	456.503	177.436	3.03086	6.12217	5.27301	3.61569	12.1081	5.10141	25.2196	507.31	4.73146	4.7619	709.685	11.3253	6.39782	45.7065	243.845	6.71544	5.38134	13.494	9.17422	10.0953	48.2978
0	0	2	162	688	1350	11	15.1817	472.433	177.714	2.91959	5.29685	5.48388	3.31714	11.1808	5.73827	24.3678	480.56	5.10006	5.08626	721.67	11.2501	6.62077	40.8207	238.753	6.64566	4.18291	12.468	9.49669	9.78886	48.5276
-1	1	1	163	883	1519	13	15.5169	510.182	170.391	1.70587	3.45665	4.20929	2.77675	15.0978	6.22478	39.4956	497.91	5.18433	6.86286	682.711	10.0761	7.14059	28.5241	231.712	8.35944	7.92493	16.6627	6.27025	6.68485	49.8275
1	1	1	163	882	1335	13	26.1454	598.661	180.075	2.04679	4.48749	4.00147	2.41323	9.35564	4.92302	53.5494	543.863	4.22814	7.83888	580.208	8.22481	7.6174	31.2144	207.596	9.73896	9.24395	14.2543	6.06873	11.4214	44.8742
0	0	2	163	882	1335	13	20.8311	554.422	175.233	1.87633	3.97207	4.10538	2.59499	12.2267	5.5739	46.5225	520.887	4.70624	7.35087	631.459	9.15047	7.379	29.8692	219.654	9.0492	8.58444	15.4585	6.16949	9.05314	47.3508
-1	1	1	164	1001	1560	14	12.5299	567.665	197.065	1.9672	3.53638	4.35871	3.14199	12.1198	6.47338	54.856	513.279	3.12928	4.21245	783.643	19.0677	4.87395	39.6238	266.772	8.56599	3.82879	11.0141	16.0492	11.7277	28.8606
1	0	2	164	999	1426	14	13.7774	531.367	177.263	1.76098	3.91513	3.87979	3.22737	9.85657	5.97287	31.3925	490.769	3.79588	4.20764	850.105	16.5031	6.56145	44.2978	239.209	6.41511	4.56699	12.0949	12.9616	12.9818	35.2152
0	0	3	164	999	1426	14	13.3615	543.467	183.864	1.82972	3.78888	4.03943	3.19891	10.611	6.13971	39.2136	498.273	3.57368	4.20924	827.951	17.358	5.99895	42.7398	248.397	7.13207	4.32093	11.7346	13.9908	12.5637	33.097
-1	1	1	165	388	535	5	27.837	804.829	207.141	2.84949	4.53907	5.8047	2.77682	3.49024	4.64922	105.283	589.807	4.87625	7.71591	562.436	15.0895	5.11941	32.0526	187.934	4.98719	4.46455	5.56499	119.537	27.6717	145.574
1	1	1	165	387	448	5	21.39	804.617	183.625	2.70745	3.79698	5.74707	3.15644	3.18902	4.31203	110.42	641.307	2.85099	6.72883	669.694	18.6399	5.28419	34.766	187.203	4.17635	5.05445	5.89425	136.354	29.7377	175.678
0	0	2	165	387	448	5	24.6135	804.723	195.383	2.77847	4.16803	5.77588	2.96663	3.33963	4.48063	107.852	615.557	3.86362	7.22237	616.065	16.8647	5.2018	33.4093	187.569	4.58177	4.7595	5.72962	127.946	28.7047	160.626
-1	1	1	166	1040	1846	14	28.6716	697.303	216.873	2.22531	5.22471	4.65783	3.033	18.2364	8.10964	23.7737	652.371	4.89512	2.92631	998.835	15.9547	7.54682	36.9437	209.046	5.91762	4.70314	26.097	13.8678	12.7616	42.3174
1	1	1	166	1039	1399	14	31.0183	598.693	244.772	2.92577	5.37064	4.61996	2.23906	25.6898	5.50475	22.1959	542.245	4.7678	2.50221	999.79	12.5058	6.5313	30.7107	247.062	6.90095	4.71197	18.7349	9.78689	12.1632	33.0062
0	0	2	166	1039	1399	14	29.845	647.998	230.823	2.57554	5.29768	4.6389	2.63603	21.9631	6.80719	22.9848	597.308	4.83146	2.71426	999.312	14.2303	7.03906	33.8272	228.054	6.40928	4.70756	22.4159	11.8274	12.4624	37.6618
-1	1	1	167	661	1502	11	19.7572	542.626	181.693	3.05767	5.98454	4.65954	3.83407	13.1792	6.11311	35.8282	563.165	4.25196	5.49589	767.462	10.133	5.15753	24.0896	213.147	4.60373	2.36387	10.7688	32.4285	14.2437	63.022
1	1	1	167	660	1274	11	10.4527	478.246	185.229	2.61404	4.92979	3.99517	3.00664	5.52324	4.30813	21.0723	408.083	3.8918	6.94923	807.642	10.4217	5.47987	29.4532	225.984	3.23457	1.38122	13.0334	36.0792	14.5689	74.5091
0	0	2	167	660	1274	11	15.105	510.436	183.461	2.83585	5.45717	4.32736	3.42036	9.35122	5.21062	28.4502	485.624	4.07188	6.22256	787.552	10.2773	5.3187	26.7714	219.566	3.91915	1.87255	11.9011	34.2538	14.4063	68.7655
-1	1	1	168	150	346	1	21.0185	555.125	173.804	3.37748	4.38797	4.88096	2.99187	3.20318	3.99579	43.4508	444.276	4.72825	8.65601	626.462	4.11235	4.25632	17.795	112.925	1.82519	1.00803	5.61624	115.967	24.4523	132.098
1	0	2	168	148	274	1	15.9321	589.065	166.517	2.67296	4.92674	4.54477	2.60896	2.46867	4.94473	30.0156	514.454	4.95022	6.84705	727.587	5.9693	4.91391	21.5045	116.139	1.01362	0.96752	7.20372	101.862	21.205	130.045
0	0	3	168	148	274	1	17.6275	577.752	168.946	2.9078	4.74715	4.65683	2.7366	2.71351	4.62842	34.494	491.061	4.87623	7.45004	693.879	5.35032	4.69471	20.268	115.068	1.28414	0.981024	6.67456	106.564	22.2874	130.73
-1	1	1	169	910	1644	13	16.0453	641.041	211.7	2.19124	2.79296	2.96141	3.55763	13.9312	6.92631	18.1186	598.074	3.95418	3.86224	1047.77	11.7728	9.48728	34.9467	270.087	7.349	6.26491	21.3391	10.6792	11.9944	56.9385
1	1	1	169	909	1353	13	13.5448	665.085	219.644	1.78577	2.89325	2.60912	2.77582	7.04946	5.10731	45.4154	560.123	4.65275	3.78992	1105.87	14.2772	7.66316	43.5938	267.319	9.15359	6.74694	22.7615	14.5676	14.9833	42.0063
0	0	2	169	909	1353	13	14.7951	653.063	215.672	1.98851	2.84311	2.78526	3.16673	10.4904	6.01681	31.767	579.099	4.30347	3.82608	1076.82	13.025	8.57522	39.2702	268.703	8.2513	6.50593	22.0503	12.6234	13.4889	49.4724
-1	1	1	170	155	867	1	24.5833	575.237	167.463	2.55057	3.30276	4.07701	2.99548	5.35272	5.98051	66.4741	509.32	5.54261	7.51515	499.564	8.90542	4.50407	16.6452	98.5412	2.12134	2.27396	7.13538	78.2736	21.4865	133.21
1	1	1	170	154	203	1	18.1952	561.552	149.817	2.32996	3.35191	4.42455	3.90728	3.99152	3.55337	100.323	565.806	4.5384	7.63664	437.167	9.49052	6.0351	20.9561	100.6	2.1915	2.90116	6.01214	106.226	21.8585	119.365
0	0	2	170	154	203	1	21.3892	568.394	158.64	2.44026	3.32734	4.25078	3.45138	4.67212	4.76694	83.3983	537.563	5.04051	7.57589	468.365	9.19797	5.26958	18.8007	99.5706	2.15642	2.58756	6.57376	92.2498	21.6725	126.287
-1	0	2	171	210	533	2	15.1701	640.167	193.234	3.17705	5.9247	6.45207	1.36681	2.82382	4.81288	29.621	551.262	3.87195	7.16536	925.313	5.5519	4.5687	22.6089	135.049	2.42681	1.3844	7.1335	76.0108	17.897	122.497
1	1	1	171	209	73	2	23.2017	667.097	182.766	3.12033	5.87583	7.2739	2.85824	2.15248	2.99986	34.1106	581.087	3.42567	8.33495	846.619	6.13053	5.37229	23.3057	164.18	2.41841	2.58112	11.2754	65.7319	16.7356	114.185
0	0	3	171	209	73	2	17.8473	649.143	189.745	3.15814	5.90841	6.72602	1.86396	2.60004	4.20854	31.1175	561.204	3.72319	7.55523	899.082	5.74478	4.83656	22.8412	144.76	2.42401	1.78331	8.51415	72.5845	17.5099	119.726
-1	1	1	172	989	1657	13	18.6924	582.236	204.774	2.27834	5.56341	5.25786	3.6058	10.021	7.0628	48.885	447.732	2.76717	5.83018	827.141	20.0944	6.60688	39.4075	311.686	8.46725	4.73173	13.3583	33.4597	17.2402	64.9247
1	1	1	172	988	1549	13	24.7921	624.099	241.03	2.87588	4.76313	4.46205	4.33722	12.5343	6.43493	33.8418	572.593	3.07358	4.02765	915.396	19.516	6.54727	43.0695	274.559	7.39948	4.75272	15.0654	27.4979	15.6869	74.9235
0	0	2	172	988	1549	13	21.7423	603.168	222.902	2.57711	5.16327	4.85995	3.97151	11.2776	6.74886	41.3634	510.163	2.92038	4.92892	871.269	19.8052	6.57707	41.2385	293.122	7.93336	4.74223	14.2119	30.4788	16.4636	69.9241
-1	1	1	173	336	473	4	38.6141	726.247	199.954	3.37782	4.05491	4.65546	5.9706	4.51041	4.41986	62.5597	458.076	3.94473	7.51353	575.198	6.99063	4.49041	22.0539	169.638	3.15297	3.57564	5.78494	191.987	32.5153	173.672
1	1	1	173	335	172	4	16.6814	660.499	220.439	3.51809	4.31522	3.80404	5.9725	5.94283	3.4596	39.4172	522.102	3.69072	6.77784	621.953	6.09326	5.66358	23.6155	173.154	2.58368	3.505	8.35516	202.036	29.7637	210.132
0	0	2	173	335	172	4	27.6477	693.373	210.197	3.44795	4.18507	4.22975	5.97155	5.22662	3.93973	50.9885	490.089	3.81773	7.14569	598.575	6.54195	5.077	22.8347	171.396	2.86833	3.54032	7.07005	197.012	31.1395	191.902
-1	1	1	174	729	1614	11	18.2944	512.77	209.72	2.67283	5.18282	4.37136	2.83018	9.85194	6.73467	23.059	491.103	4.66839	5.86764	690.632	15.3105	7.89619	31.2808	326.801	9.59938	6.34725	18.0348	13.5749	12.4781	61.8379
1	1	1	174	728	1589	11	16.077	513.405	197.215	3.1977	5.17999	5.38266	1.72365	6.22928	6.60234	18.7226	374.79	4.77356	7.00761	720.01	19.6437	7.16771	33.5906	281.485	8.36692	5.35444	11.4339	13.5802	12.0129	40.2332
0	0	2	174	728	1589	11	17.1857	513.087	203.468	2.93527	5.18141	4.87701	2.27692	8.04061	6.6685	20.8908	432.946	4.72098	6.43762	705.321	17.4771	7.53195	32.4357	304.143	8.98315	5.85085	14.7343	13.5776	12.2455	51.0356
-1	1	1	175	418	984	5	32.0114	782.204	220.597	3.29336	3.99096	3.61495	2.48426	5.87399	6.64595	94.062	794.711	5.32947	5.38546	832.166	8.07221	7.77223	38.9228	182.486	4.24177	4.52399	11.8336	48.2147	20.906	128.78
1	1	1	175	417	792	5	33.8173	841.141	223.069	2.25425	3.54113	4.61208	3.08095	8.38215	5.59802	116.247	842.452	4.79575	5.66461	686.032	12.9797	7.09387	43.371	176.354	5.55402	4.87263	11.6552	35.9932	21.3512	128.386
0	0	2	175	417	792	5	32.9144	811.673	221.833	2.7738	3.76605	4.11352	2.7826	7.12807	6.12199	105.155	818.582	5.06261	5.52504	759.099	10.5259	7.43305	41.1469	179.42	4.8979	4.69831	11.7444	42.1039	21.1286	128.583
-1	1	1	176	894	1916	13	48.9042	686.506	231.172	2.45135	3.73304	3.13798	3.51261	14.7376	8.49229	63.2104	591.341	4.41529	3.34864	616.808	13.2003	7.4698	55.4368	197.831	9.38889	5.8768	13.4944	10.5311	12.4231	30.0069
1	1	1	176	893	1781	13	27.204	664.048	232.33	2.1753	3.82966	2.74343	2.48381	8.92783	7.78119	50.5045	581.731	4.20679	3.12158	744.145	15.7403	7.90647	45.6394	232.512	9.47026	6.19267	17.3383	10.8711	11.1131	44.9022
0	0	2	176	893	1781	13	38.0541	675.277	231.751	2.31333	3.78135	2.94071	2.99821	11.8327	8.13674	56.8575	586.536	4.31104	3.23511	680.477	14.4703	7.68814	50.5381	215.172	9.42958	6.03474	15.4164	10.7011	11.7681	37.4545
-1	1	1	177	869	821	12	20.1959	591.244	172.335	1.50309	2.48923	3.34125	2.25139	5.11311	5.77162	56.1725	520.685	3.40313	3.019	617.767	14.7121	5.28983	33.2101	171.334	4.54478	2.54764	6.34929	42.6031	15.644	105.369
1	1	1	177	868	493	12	12.7089	502.994	147.063	1.89479	2.43609	2.04768	1.67945	2.8956	4.48448	47.0752	422.009	3.15557	2.0806	512.109	13.0723	5.21026	36.4444	145.94	4.66978	4.47076	7.22762	27.4643	13.1565	97.5914
0	0	2	177	868	493	12	16.4524	547.119	159.699	1.69894	2.46266	2.69446	1.96542	4.00436	5.12805	51.6238	471.347	3.27935	2.5498	564.938	13.8922	5.25005	34.8272	158.637	4.60728	3.5092	6.78846	35.0337	14.4002	101.48
-1	1	1	178	254	939	2	33.5802	752.746	197.892	3.16135	6.83092	7.57208	1.34906	4.68913	6.37942	48.8994	615.263	5.61619	8.95283	770.215	11.6042	6.26303	32.8873	128.656	2.91896	3.27823	9.31185	26.0481	12.7996	101.652
1	1	1	178	253	139	2	22.9415	711.916	194.633	3.36516	5.9706	6.83073	1.11357	1.94333	3.34497	72.7585	692.397	4.05026	9.3211	745.411	7.63247	5.31687	31.6687	122.875	3.11227	2.40715	8.66433	29.1085	15.7956	90.8055
0	0	2	178	253	139	2	28.2608	732.331	196.262	3.26325	6.40076	7.20141	1.23131	3.31623	4.8622	60.8289	653.83	4.83323	9.13696	757.813	9.61836	5.78995	32.278	125.766	3.01562	2.84269	8.98809	27.5783	14.2976	96.2288
-1	1	1	179	375	475	5	39.4831	834.122	215.67	2.54293	4.17097	4.41943	4.32329	6.59635	4.42245	80.5308	726.429	4.91099	5.08741	583.427	11.0351	5.62219	40.787	203.854	4.4065	6.43063	9.79183	76.4264	24.8984	200.764
1	1	1	179	374	432	5	34.5891	744.303	208.322	2.37979	3.76176	4.6477	2.40259	2.9357	4.26471	86.2256	693.906	4.22161	4.49251	522.791	9.61967	4.38582	28.5705	166.007	4.39399	6.70226	6.11899	72.0301	26.0111	194.305
0	0	2	179	374	432	5	37.0361	789.212	211.996	2.46136	3.96636	4.53357	3.36294	4.76602	4.34358	83.3782	710.167	4.5663	4.78996	553.109	10.3274	5.00401	34.6787	184.931	4.40024	6.56645	7.95541	74.2283	25.4547	197.535
-1	1	1	180	681	2014	11	19.0733	606.005	206.604	2.44723	6.06108	5.7677	4.22141	13.8115	9.05399	34.3245	540.288	4.4684	5.89905	990.048	13.3981	6.53237	36.0719	280.845	6.95869	2.25679	14.2375	13.4246	12.3001	40.1359
1	1	1	180	680	1577	11	17.7885	569.966	202.577	2.38702	6.41224	5.75781	3.26069	20.8815	6.55532	18.5072	519.793	4.65791	4.64986	871.125	9.06195	7.38332	26.504	263.029	6.72937	3.08352	17.3641	7.12266	8.96954	34.7324
0	0	2	180	680	1577	11	18.4309	587.985	204.59	2.41712	6.23666	5.76275	3.74105	17.3465	7.80466	26.4158	530.041	4.56316	5.27445	930.587	11.23	6.95785	31.2879	271.937	6.84403	2.67016	15.8008	10.2737	10.6348	37.4341
-1	1	1	181	7	854	1	24.9172	588.784	158.097	3.35147	3.98937	6.17984	2.82191	4.67652	5.91752	16.7903	500.805	3.48738	8.13571	742.081	4.93767	5.15705	18.8441	93.3973	2.28559	3.34861	6.3754	48.6839	17.6885	131.411
1	1	1	181	6	56	1	21.0554	545.833	169.957	3.69677	4.35275	5.72161	2.423	2.14624	2.81176	25.8739	463.371	4.95413	6.13579	655.914	6.77406	4.97927	24.4384	104.545	2.41973	4.13626	5.79716	64.6468	20.2283	139.458
0	0	2	181	6	56	1	22.9863	567.308	164.027	3.52412	4.17106	5.95073	2.62245	3.41138	4.36464	21.3321	482.088	4.22076	7.13575	698.998	5.85587	5.06816	21.6412	98.971	2.35266	3.74244	6.08628	56.6653	18.9584	135.435
-1	1	1	182	814	1320	12	5.92011	358.714	162.512	1.77441	4.09421	3.94171	2.06314	10.5311	4.83829	8.46908	288.694	3.32067	3.67547	694.63	11.5361	6.39561	24.1133	216.031	4.13074	1.80335	23.5722	25.8958	12.484	49.4572
1	1	1	182	813	1311	12	9.35096	433.402	134.281	2.21467	4.1445	4.01766	3.05588	10.7321	4.72789	16.0856	428.432	3.47049	3.82159	695.274	9.98154	5.34223	20.8651	169.454	5.34429	2.79622	16.2839	6.3601	9.62885	20.7641
0	0	2	182	813	1311	12	7.63553	396.058	148.397	1.99454	4.11935	3.97968	2.55951	10.6316	4.78309	12.2774	358.563	3.39558	3.74853	694.952	10.7588	5.86892	22.4892	192.743	4.73752	2.29979	19.9281	16.128	11.0564	35.1107
-1	1	1	183	843	1554	12	13.0591	496.165	176.179	1.7309	3.63762	3.41028	2.96663	8.82988	6.46513	29.8906	466.043	2.18247	3.22018	785.683	15.3808	3.54409	33.4011	237.633	3.97716	3.03003	13.6867	16.8171	9.20977	53.0259
1	0	2	183	841	1406	12	15.3277	509.087	179.685	1.94887	2.95016	2.80271	2.87304	10.1821	5.63562	15.1858	411.375	1.97141	2.76339	785.32	10.2889	4.59952	29.4171	273.868	5.8651	3.63576	16.9386	12.4128	12.514	47.7416
0	0	3	183	841	1406	12	14.5715	504.779	178.517	1.87621	3.17931	3.00523	2.90424	9.73134	5.91212	20.0874	429.598	2.04176	2.91565	785.441	11.9862	4.24771	30.7451	261.79	5.23579	3.43385	15.8546	13.8809	11.4126	49.503
-1	1	1	184	93	118	1	12.64	490.402	160.638	3.15113	4.44873	4.92986	1.99986	2.38105	3.25973	48.4114	538.413	4.93075	9.18321	449.973	6.57959	4.35091	23.2687	125.016	3.38563	4.16322	3.83824	24.9298	13.9475	93.3337
1	1	1	184	92	67	1	13.0633	598.559	163.52	2.18223	4.72329	5.38577	0.735681	3.47951	2.89771	62.485	554.21	5.32757	8.91044	632.88	4.75298	5.04051	26.0746	180.058	4.7177	3.78046	4.83185	19.0211	13.3637	105.646
0	0	2	184	92	67	1	12.8516	544.481	162.079	2.66668	4.58601	5.15781	1.36777	2.93028	3.07872	55.4482	546.312	5.12916	9.04683	541.426	5.66628	4.69571	24.6717	152.537	4.05166	3.97184	4.33504	21.9755	13.6556	99.4899
-1	1	1	185	269	522	3	24.0474	714.01	205.666	4.36763	8.07394	8.96971	3.30222	6.75587	4.59101	46.3397	599.978	3.54643	13.38	771.002	7.57758	5.93602	32.3703	151.039	2.49541	3.8542	13.381	100.762	24.8621	180.581
1	1	1	185	268	136	3	13.8428	650.897	188.958	4.54176	8.51183	8.68885	2.18163	3.39975	3.34014	44.2235	537.262	4.01839	12.2739	739.508	6.24934	4.79636	25.7312	186.929	2.57328	2.58173	10.5084	79.6623	23.0274	148.642
0	0	2	185	268	136	3	18.9451	682.454	197.312	4.45469	8.29289	8.82928	2.74193	5.07781	3.96558	45.2816	568.62	3.78241	12.8269	755.255	6.91346	5.36619	29.0508	168.984	2.53434	3.21797	11.9447	90.2121	23.9447	164.611
-1	0	2	186	246	362	2	15.3152	602.193	177.089	2.42835	4.92849	5.32172	2.63288	3.98099	4.19879	42.7661	592.771	4.6658	7.07427	666.999	9.21228	4.7813	37.1548	153.669	3.62075	2.9521	6.00858	41.4447	17.1936	124.701
1	0	2	186	244	197	2	14.3653	648.562	170.252	3.07245	5.30513	5.85652	2.98306	3.83836	4.19664	49.6377	561.777	4.4256	8.48586	742.677	10.6006	5.91029	31.9078	157.997	3.05476	3.07913	11.2986	42.5669	17.0446	127.137
0	0	4	186	244	197	2	14.8402	625.377	173.671	2.7504	5.11681	5.58912	2.80797	3.90967	4.19772	46.2019	577.274	4.5457	7.78006	704.838	9.90644	5.34579	34.5313	155.833	3.33775	3.01561	8.65358	42.0058	17.1191	125.919
-1	1	1	187	175	783	2	20.9123	645.11	193.129	3.8052	6.14255	8.19981	3.66281	2.95201	5.54188	36.0578	570.444	3.75532	11.0502	776.953	8.69981	5.21693	29.6563	154.897	3.15588	3.38499	6.69612	71.0654	23.4606	156.023
1	1	1	187	174	251	2	24.5445	680.893	215.811	3.97672	6.8634	7.34484	4.21242	3.00733	3.69491	53.0617	631.565	3.56558	9.30683	674.892	9.46656	5.54153	32.3982	128.959	2.50164	2.28501	6.51991	62.8036	28.6697	180.21
0	0	2	187	174	251	2	22.7284	663.001	204.47	3.89096	6.50298	7.77232	3.93761	2.97967	4.61839	44.5597	601.005	3.66045	10.1785	725.922	9.08319	5.37923	31.0272	141.928	2.82876	2.835	6.60801	66.9345	26.0652	168.117
-1	1	1	188	170	192	2	28.7491	666.777	191.065	3.40089	6.37917	6.51498	4.85688	9.25102	3.52671	47.0322	536.158	3.53974	9.71104	657.664	7.78093	4.83303	29.5154	144.044	2.92129	4.60835	9.22464	115.487	28.6475	182.283
1	1	1	188	169	116	2	14.4217	563.631	184.685	3.05554	5.29067	5.33963	6.23359	6.94738	3.25507	33.8654	509.37	4.40177	10.3293	645.053	5.94329	5.27756	25.0398	173.246	2.30297	3.17848	9.3869	112.936	27.2926	174.156
0	0	2	188	169	116	2	21.5854	615.204	187.875	3.22822	5.83492	5.92731	5.54524	8.0992	3.39089	40.4488	522.764	3.97075	10.0201	651.358	6.86211	5.05529	27.2776	158.645	2.61213	3.89341	9.30577	114.211	27.9701	178.22
-1	1	1	189	848	1876	12	12.1781	538.338	168.165	1.92039	2.90318	2.55654	2.85929	19.3339	8.29098	24.2178	444.471	3.5885	3.77799	814.183	12.5049	5.10015	39.1098	209.493	3.75631	3.02631	16.06	42.3978	15.0157	80.787
1	1	1	189	847	1820	12	15.8736	513.59	171.608	1.62919	3.26522	2.41388	2.85554	14.1705	8.00134	23.0094	492.425	4.03623	3.91566	652.995	11.3766	5.9302	25.4308	227.059	4.90226	3.93982	20.5268	17.9666	13.0468	65.1267
0	0	2	189	847	1820	12	14.0259	525.964	169.887	1.77479	3.0842	2.48521	2.85742	16.7522	8.14616	23.6136	468.448	3.81236	3.84682	733.589	11.9407	5.51517	32.2703	218.276	4.32928	3.48307	18.2934	30.1822	14.0313	72.9568
-1	1	1	190	497	956	7	44.032	753.541	221.964	2.42668	2.70668	2.69337	4.36966	4.76191	6.46738	63.3659	649.336	3.45661	4.26519	761.957	17.8765	6.77423	47.9906	140.669	3.26663	3.74952	9.28034	55.6403	21.0897	156.347
1	1	1	190	496	379	7	29.7863	678.333	210.492	2.67602	3.48284	3.07337	3.88553	2.85714	4.12492	52.5422	575.024	3.93194	5.01113	789.298	10.6398	6.0598	42.7309	155.264	3.16077	3.39638	10.0515	66.3558	23.4825	145.418
0	0	2	190	496	379	7	36.9092	715.937	216.228	2.55135	3.09476	2.88337	4.12759	3.80953	5.29615	57.954	612.18	3.69427	4.63816	775.627	14.2582	6.41702	45.3607	147.967	3.2137	3.57295	9.6659	60.998	22.2861	150.882
-1	1	1	191	1017	1713	14	20.4076	523.659	184.505	2.06857	3.8684	3.41423	3.75836	13.9759	7.3908	28.0451	435.218	3.17963	3.01308	861.078	17.9629	7.57509	30.7623	299.297	7.76527	5.04448	37.1945	17.7242	12.7376	55.3166
1	1	1	191	1016	1546	14	22.1356	528.643	188.213	2.27173	4.45699	3.80241	4.73501	15.9488	6.40875	24.0941	420.528	2.92126	4.81701	808.029	17.1374	6.80712	34.5514	253.024	6.52591	5.34596	21.9018	14.0429	12.0613	65.7992
0	0	2	191	1016	1546	14	21.2716	526.151	186.359	2.17015	4.16269	3.60832	4.24668	14.9623	6.89978	26.0696	427.873	3.05044	3.91505	834.554	17.5501	7.19111	32.6569	276.161	7.14559	5.19522	29.5482	15.8835	12.3994	60.5579
-1	1	1	192	116	1092	1	23.0654	589.685	165.449	3.03584	3.75174	3.61223	1.47417	3.79772	7.71937	68.7254	511.606	3.88105	5.00355	620.462	8.40468	4.50079	38.0622	139.554	2.97218	1.93384	6.22932	64.9386	19.3004	146.964
1	1	1	192	115	953	1	35.4939	656.658	161.995	2.57251	3.74864	4.81787	1.18973	3.06577	6.45012	62.0288	612.045	4.03857	4.31259	693.188	14.936	5.06334	35.9977	130.204	3.08971	2.46614	5.6032	42.2223	18.1383	127.581
0	0	2	192	115	953	1	29.2797	623.172	163.722	2.80417	3.75019	4.21505	1.33195	3.43175	7.08475	65.3771	561.825	3.95981	4.65807	656.825	11.6703	4.78207	37.03	134.879	3.03095	2.19999	5.91626	53.5805	18.7193	137.272
-1	1	1	193	9	1079	1	30.5532	570.314	142.55	2.35464	5.42424	5.63403	3.36393	4.71134	7.49425	44.6665	478.911	2.11783	6.15022	481.922	9.10903	4.04791	24.9335	133.374	1.96389	3.39159	7.86838	52.7873	14.4779	129.572
1	1	1	193	8	407	1	25.4898	613.728	179.263	2.81413	5.00506	5.08749	2.49877	2.38992	4.199	55.9128	576.395	3.97249	6.21548	506.403	7.85928	3.55415	22.3513	132.546	3.46212	3.81939	6.94819	42.7353	17.6039	135.874
0	0	2	193	8	407	1	28.0215	592.021	160.907	2.58438	5.21465	5.36076	2.93135	3.55063	5.84663	50.2896	527.653	3.04516	6.18285	494.162	8.48416	3.80103	23.6424	132.96	2.713	3.60549	7.40829	47.7613	16.0409	132.723
-1	1	1	194	139	727	1	8.27925	535.293	151.385	3.0663	4.73342	4.05099	3.66817	4.50646	5.29987	28.6548	473.606	3.85755	5.47526	539.866	3.05657	3.35048	12.31	146.619	2.01071	1.89679	4.54652	120.441	16.9881	150.607
1	1	1	194	138	301	1	12.6556	551.246	155.676	2.8959	4.66609	6.18944	2.85277	3.16677	3.86117	20.0559	395.971	3.10628	6.3102	617.01	5.18455	4.30075	18.5649	168.749	2.68762	2.32772	6.6348	124.857	17.7561	147.472
0	0	2	194	138	301	1	10.4674	543.269	153.53	2.9811	4.69976	5.12022	3.26047	3.83662	4.58052	24.3554	434.788	3.48191	5.89273	578.438	4.12056	3.82561	15.4374	157.684	2.34917	2.11225	5.59066	122.649	17.3721	149.039
-1	0	2	195	480	853	7	20.8846	612.875	183.658	2.57484	3.88477	4.10525	1.9195	5.21024	6.2594	38.3876	552.713	3.758	4.71171	594.313	13.2946	5.0541	39.207	145.371	3.79198	3.88884	7.9022	26.1892	12.4358	90.0071
1	1	1	195	479	176	7	18.9004	635.109	189.313	1.81577	3.50308	4.0558	2.3742	6.96425	3.47762	42.0107	618.91	4.08585	5.16601	706.147	14.2688	5.35698	43.9149	139.533	5.95584	2.97577	6.25846	14.6855	13.1253	60.0071
0	0	3	195	479	176	7	20.2232	620.286	185.543	2.32182	3.75754	4.08877	2.07107	5.79491	5.33214	39.5953	574.779	3.86729	4.86314	631.591	13.6194	5.15506	40.7763	143.425	4.51326	3.58448	7.35429	22.3546	12.6656	80.0071
-1	1	1	196	1083	2247	14	20.4936	697.899	208.704	2.40583	5.24776	4.24158	6.74163	22.1487	10.5141	37.7187	680.318	5.28384	5.61517	864.997	11.2462	5.92723	38.1832	212.984	6.25268	5.87819	14.7782	11.7693	11.7428	42.0582
1	1	1	196	1082	1856	14	17.0526	625.933	185.062	2.09125	4.56062	4.076	7.88298	34.0421	8.1827	31.8994	571.314	4.84871	5.29848	835.863	13.854	6.6913	37.0098	254.574	7.85581	4.40858	15.4881	10.2865	13.268	42.8679
0	0	2	196	1082	1856	14	18.7731	661.916	196.883	2.24854	4.90419	4.15879	7.3123	28.0954	9.34842	34.809	625.816	5.06628	5.45683	850.43	12.5501	6.30926	37.5965	233.779	7.05424	5.14339	15.1331	11.0279	12.5054	42.463
-1	0	2	197	101	109	1	20.3775	735.798	181.203	2.54583	4.20686	4.13982	1.709	2.47108	3.59752	33.2274	638.242	4.14777	5.81747	748.019	6.66929	5.77159	26.3971	146.119	3.15268	3.61738	9.99427	75.1243	19.8985	158.816
1	1	1	197	100	3	1	21.6158	699.102	207.984	3.58216	4.92759	4.78823	2.51176	3.8727	1.63184	25.5984	677.495	5.1022	5.98859	684.395	6.53173	6.18436	30.029	151.158	3.81275	4.31387	12.6407	76.5368	23.6647	151.887
0	0	3	197	100	3	1	20.7903	723.566	190.13	2.89127	4.44711	4.35596	1.97659	2.93828	2.94229	30.6844	651.326	4.46591	5.87451	726.811	6.62343	5.90918	27.6078	147.798	3.3727	3.84955	10.8764	75.5951	21.1539	156.506
-1	1	1	198	712	1343	11	14.201	506.546	206.947	2.9603	4.85752	4.782	3.48876	13.2808	5.00657	23.9158	442.861	5.4179	6.24852	806.554	5.65008	8.96148	25.3751	266.384	6.19226	2.88977	24.0212	13.9538	14.0394	36.483
1	1	1	198	711	1314	11	17.4584	539.772	177.836	2.7726	5.26152	4.52156	5.03866	10.9014	4.75501	23.3496	505.614	5.7458	6.17733	722.559	12.603	7.64669	26.7036	276.175	6.53022	3.38188	15.8616	20.6592	16.8373	56.9422
0	0	2	198	711	1314	11	15.8297	523.159	192.392	2.86645	5.05952	4.65178	4.26371	12.0911	4.88079	23.6327	474.238	5.58185	6.21292	764.557	9.12655	8.30408	26.0394	271.279	6.36124	3.13583	19.9414	17.3065	15.4383	46.7126
-1	1	1	199	321	262	4	36.5547	693.955	193.983	2.94103	3.8087	3.66467	3.62321	3.00695	3.7276	43.911	566.032	4.73297	5.63307	633.669	5.74432	6.62598	21.6	135.912	2.62601	3.94389	11.2786	128.154	28.5169	191.394
1	1	1	199	320	148	4	23.8329	735.412	201.91	3.0109	3.81715	3.35844	4.63754	4.24321	3.37987	54.146	655.069	5.88242	6.1085	735.09	7.60296	5.02611	23.4247	136.923	1.31144	2.54264	9.12241	102.12	26.9797	165.539
0	0	2	199	320	148	4	30.1938	714.683	197.946	2.97596	3.81293	3.51155	4.13037	3.62508	3.55374	49.0285	610.551	5.30769	5.87078	684.379	6.67364	5.82604	22.5123	136.417	1.96872	3.24327	10.2005	115.137	27.7483	178.466
-1	1	1	200	735	1597	11	11.2634	550.643	180.95	2.20175	5.83657	5.37032	4.5199	15.5209	6.64691	37.4007	446.785	2.44604	7.03772	936.184	16.7022	6.3933	35.4204	221.79	6.33432	5.27512	16.9995	30.9213	13.8473	67.2021
1	1	1	200	734	1481	11	18.9399	524.082	211.809	2.61246	5.36062	5.87105	3.26452	14.0441	6.01273	19.929	405.708	2.56024	6.03978	1031.93	12.0062	6.78842	28.2559	272.805	7.02632	4.87417	16.7342	18.3674	14.0748	60.6322
0	0	2	200	734	1481	11	15.1017	537.362	196.38	2.40711	5.5986	5.62069	3.89221	14.7825	6.32982	28.6648	426.247	2.50314	6.53875	984.057	14.3542	6.59086	31.8382	247.298	6.68032	5.07465	16.8669	24.6444	13.961	63.9172
-1	1	1	201	433	585	6	39.2255	867.158	200.472	3.06915	5.50335	6.54796	2.61626	3.71119	4.80841	91.3655	704.034	5.83111	6.38275	702.384	17.5175	5.46458	55.0022	160.634	4.32542	5.21634	7.17779	59.5379	19.7214	158.282
1	1	1	201	432	252	6	46.2902	777.45	204.357	3.607	6.35891	6.25517	3.01652	9.32	3.6959	97.3436	691.29	4.32189	6.54904	793.406	16.9723	7.38034	57.7139	165.71	4.43571	6.69767	5.20808	32.6989	19.9706	168.525
0	0	2	201	432	252	6	42.7578	822.304	202.414	3.33808	5.93113	6.40157	2.81639	6.51559	4.25216	94.3546	697.662	5.0765	6.4659	747.895	17.2449	6.42246	56.3581	163.172	4.38057	5.957	6.19293	46.1184	19.846	163.404
-1	1	1	202	526	1921	7	32.8404	707.463	212.953	3.00651	7.19538	6.95116	3.41979	13.4306	8.52072	65.4719	488.081	4.02093	7.32108	797.912	26.051	8.37964	39.5987	221.606	8.07718	3.3254	23.5288	28.8883	17.5906	74.5085
1	1	1	202	525	1586	7	20.1939	660.687	187.088	2.95261	6.29181	6.67889	2.42539	7.50304	6.5953	77.6812	618.445	4.21917	8.26834	777.01	24.3946	7.58622	44.3672	209.023	6.4696	4.02277	14.7515	42.9204	18.3002	54.6091
0	0	2	202	525	1586	7	26.5172	684.075	200.02	2.97956	6.7436	6.81502	2.92259	10.4668	7.55801	71.5766	553.263	4.12005	7.79471	787.461	25.2228	7.98293	41.983	215.315	7.27339	3.67408	19.1401	35.9043	17.9454	64.5588
-1	1	1	203	724	1754	11	37.0637	626.021	197.159	3.05687	5.59783	5.36982	4.12929	12.3235	7.6069	49.026	508.511	5.16954	6.51546	835.019	15.0798	7.71661	41.3159	237.673	8.95622	4.45896	13.366	17.2629	16.0116	41.6077
1	1	1	203	723	1485	11	16.5706	620.656	211.992	2.25114	5.67733	4.63747	3.96343	13.725	6.02899	35.2421	516.089	4.06509	6.28497	760.739	11.1715	7.71239	42.5877	260.994	7.90468	4.87374	20.6991	19.5471	14.2416	65.084
0	0	2	203	723	1485	11	26.8172	623.339	204.575	2.65401	5.63758	5.00365	4.04636	13.0243	6.81794	42.134	512.3	4.61731	6.40021	797.879	13.1257	7.7145	41.9518	249.334	8.43045	4.66635	17.0325	18.405	15.1266	53.3458
-1	1	1	204	552	1016	7	29.6797	717.147	208.674	3.29277	4.43997	5.53158	2.22274	3.10257	6.91259	51.0948	632.382	4.60866	8.96909	805.821	10.4326	6.12048	34.5022	161.502	3.16998	1.66582	8.94112	82.7185	24.7638	139.69
1	1	1	204	551	804	7	28.3005	746.458	230.1	3.23548	4.36923	5.27596	2.20081	4.39249	5.67761	53.0885	656.608	5.29961	7.51621	692.805	15.0503	6.2784	35.1871	128.865	3.64588	2.84472	10.5218	44.3049	26.2609	143.387
0	0	2	204	551	804	7	28.9901	731.802	219.387	3.26412	4.4046	5.40377	2.21178	3.74753	6.2951	52.0916	644.495	4.95414	8.24265	749.313	12.7415	6.19944	34.8447	145.184	3.40793	2.25527	9.73144	63.5117	25.5123	141.539
-1	1	1	205	517	2134	7	20.3918	675.533	236.297	2.15787	4.22348	2.74656	3.58985	17.4924	9.81182	36.2572	593.551	3.60914	3.73248	709.856	11.9408	5.74258	40.6555	284.638	5.68348	7.62134	12.8832	45.1149	20.5075	126.113
1	1	1	205	516	1819	7	18.2574	684.994	210.587	2.34016	3.38784	3.43729	3.57105	13.195	7.99945	57.0512	600.754	4.39917	3.68323	714.361	13.3868	5.77987	35.7558	281.95	8.85723	8.25358	11.7783	26.5383	20.1076	85.9948
0	0	2	205	516	1819	7	19.3246	680.263	223.442	2.24902	3.80566	3.09192	3.58045	15.3437	8.90564	46.6542	597.152	4.00416	3.70786	712.109	12.6638	5.76123	38.2057	283.294	7.27036	7.93746	12.3307	35.8266	20.3075	106.054
-1	1	1	206	206	442	2	9.212	667.572	193.772	3.59205	6.5864	6.31075	3.28425	3.9332	4.2912	34.2271	569.392	5.42614	11.2368	776.14	6.50803	4.98457	22.0524	150.267	2.74367	1.46061	11.5733	38.4643	16.6053	107.259
1	0	2	206	204	338	2	18.2823	603.047	141.695	3.68216	6.49224	7.58284	3.0756	4.02486	4.12471	42.3992	486.258	4.4365	11.0486	729.403	4.92549	4.97119	21.9721	155.875	2.66472	2.13002	8.21512	52.4475	17.5016	120.251
0	0	3	206	204	338	2	15.2588	624.555	159.054	3.65212	6.52363	7.15881	3.14515	3.99431	4.18021	39.6752	513.969	4.76638	11.1113	744.982	5.453	4.97565	21.9989	154.006	2.69104	1.90689	9.33452	47.7864	17.2029	115.92
-1	0	2	207	865	648	12	19.318	542.627	157.669	1.64621	2.51969	3.00576	1.46055	4.08106	5.47703	42.6359	482.467	2.98794	3.89767	622.42	8.65423	3.9127	31.5456	148.801	3.70229	2.69498	5.99825	22.1663	12.7663	99.4222
1	0	3	207	862	182	12	17.0113	531.464	138.541	2.32306	3.26304	3.90549	1.73716	2.94287	4.17756	36.1561	469.388	3.01297	3.93057	574.418	11.0938	4.34975	33.4028	146.147	3.4558	3.15285	5.08149	29.7223	10.4381	100.282
0	0	5	207	862	182	12	17.934	535.929	146.192	2.05232	2.9657	3.5456	1.62651	3.39814	4.69734	38.748	474.62	3.00296	3.91741	593.619	10.118	4.17493	32.6599	147.209	3.5544	2.9697	5.44819	26.6999	11.3694	99.9381
-1	0	2	208	670	1425	11	18.3996	515.865	168.467	2.1843	4.86342	4.43095	4.44474	13.9618	6.70752	29.2697	512.197	4.52122	4.4066	875.076	11.0326	5.70755	29.3177	164.612	4.13428	2.53465	15.1869	15.1869	11.5895	47.6475
1	1	1	208	669	1401	11	13.142	465.107	184.686	2.10061	5.06682	4.55357	4.4254	13.8785	5.52365	11.4467	449.595	4.20319	3.76964	958.801	11.4661	6.75308	28.3168	195.834	5.24101	3.98599	25.4485	9.71948	14.2676	24.3234
0	0	3	208	669	1401	11	16.6471	498.946	173.873	2.1564	4.93122	4.47182	4.43829	13.934	6.3129	23.3287	491.33	4.41521	4.19428	902.985	11.1771	6.05606	28.9841	175.019	4.50319	3.01843	18.6074	13.3644	12.4822	39.8728
-1	1	1	209	394	1154	5	23.1109	816.811	218.177	1.96627	3.24612	4.69097	2.34776	4.31549	8.53911	63.4418	757.513	4.22499	4.92649	808.199	17.9482	6.06738	41.6787	228.107	4.18411	3.93073	7.1737	88.5931	27.4589	187.401
1	1	1	209	393	739	5	22.3605	780.278	227.834	2.1903	3.30341	4.04993	2.89645	7.55481	5.34045	83.2577	721.393	3.75281	6.56197	886.886	12.163	5.54888	49.5241	237.22	3.81186	5.05726	9.3247	95.355	27.418	176.131
0	0	2	209	393	739	5	22.7357	798.545	223.006	2.07828	3.27477	4.37045	2.62211	5.93515	6.93978	73.3497	739.453	3.9889	5.74423	847.543	15.0556	5.80813	45.6014	232.664	3.99798	4.49399	8.2492	91.974	27.4384	181.766
-1	1	1	210	710	1396	11	13.5404	401.287	209.839	2.45816	4.61381	3.8995	3.04716	13.3654	5.48449	18.6201	459.536	6.83011	4.82381	564.717	9.57501	5.12442	29.4856	280.555	6.13311	3.70962	13.971	10.0387	8.82762	36.7069
1	1	1	210	709	1334	11	13.1724	487.688	189.244	2.38356	4.40905	3.72561	3.28429	11.8986	4.92024	19.9375	559.887	6.53066	4.82058	618.924	14.6996	5.39185	31.1051	321.984	6.27665	2.05454	16.0644	31.4159	15.2214	50.6732
0	0	2	210	709	1334	11	13.3564	444.488	199.541	2.42086	4.51143	3.81255	3.16572	12.632	5.20237	19.2788	509.712	6.68038	4.82219	591.82	12.1373	5.25813	30.2953	301.27	6.20488	2.88208	15.0177	20.7273	12.0245	43.69
-1	1	1	211	750	2262	11	20.003	526.191	160.925	2.04718	6.04689	5.86603	4.66085	27.0776	10.6611	39.4246	509.773	4.46829	8.18431	719.702	10.3146	4.57964	35.1305	241.743	8.09003	4.22205	12.7986	11.5747	16.0275	29.9664
1	1	1	211	749	1892	11	18.8712	510.223	169.827	2.6711	5.78218	5.30058	3.85096	11.685	8.36833	24.9201	502.853	4.86237	8.96346	777.775	15.2711	4.83651	37.9722	254.46	6.05955	3.83352	10.6387	18.4717	14.9524	25.815
0	0	2	211	749	1892	11	19.4371	518.207	165.376	2.35914	5.91454	5.5833	4.2559	19.3813	9.51472	32.1723	506.313	4.66533	8.57388	748.739	12.7928	4.70808	36.5513	248.102	7.07479	4.02779	11.7186	15.0232	15.49	27.8907
-1	1	1	212	302	597	3	20.1167	736.61	192.824	4.11097	7.18769	8.53021	1.38002	2.33751	4.84348	54.992	633.208	3.24404	12.7796	868.55	11.7941	6.10122	36.8969	163.785	3.73574	4.46464	8.30273	40.6446	14.6769	139.147
1	1	1	212	301	434	3	26.9472	866.008	199.436	4.04507	7.60629	7.24463	2.36492	3.32552	4.2667	61.5448	818.807	4.44214	12.9997	951.684	14.3468	5.99166	35.213	178.854	2.46087	4.18527	10.2868	50.0564	14.5603	174.586
0	0	2	212	301	434	3	23.5319	801.309	196.13	4.07802	7.39699	7.88742	1.87247	2.83152	4.55509	58.2684	726.008	3.84309	12.8897	910.117	13.0705	6.04644	36.055	171.32	3.09831	4.32495	9.29475	45.3505	14.6186	156.866
-1	1	1	213	1042	2111	14	20.325	645.814	202.663	2.93044	4.49782	4.82928	3.50499	17.8658	9.6337	30.3905	724.708	5.52867	3.54176	991.828	12.7801	6.84958	34.7531	256.978	7.85468	6.04594	18.4346	22.225	15.7619	55.281
1	1	1	213	1041	1738	14	26.2676	632.679	241.645	2.7493	4.8409	4.5002	4.41081	25.5595	7.53544	35.5209	632.688	4.30887	4.25974	1084.88	15.0618	7.26011	42.9072	258.368	7.23236	4.26565	22.3302	14.0408	16.1097	42.6376
0	0	2	213	1041	1738	14	23.2963	639.246	222.154	2.83987	4.66936	4.66474	3.9579	21.7126	8.58457	32.9557	678.698	4.91877	3.90075	1038.36	13.921	7.05485	38.8301	257.673	7.54352	5.1558	20.3824	18.1329	15.9358	48.9593
-1	1	1	214	800	2356	11	15.8753	593.479	224.579	2.55753	6.02889	6.20784	5.97558	33.607	11.5392	27.5276	482.895	4.06938	7.54822	1040.92	14.2831	6.79725	33.0387	216.906	5.6557	3.60852	17.2877	21.2634	14.3243	63.1291
1	1	1	214	799	2222	11	28.0652	587.737	184.286	3.28329	6.37526	5.14211	7.05646	24.8344	10.3398	38.1862	497.301	4.98232	7.29833	914.953	9.88518	6.47041	33.5775	211.308	6.11539	3.21576	16.8696	12.189	14.264	55.8112
0	0	2	214	799	2222	11	21.9703	590.608	204.433	2.92041	6.20208	5.67497	6.51602	29.2207	10.9395	32.8569	490.098	4.52585	7.42328	977.937	12.0841	6.63383	33.3081	214.107	5.88555	3.41214	17.0787	16.7262	14.2941	59.4701
-1	1	1	215	1217	2340	16	36.2249	712.978	258.074	3.50617	5.9189	5.57042	4.03201	25.4477	11.3815	45.7564	739.561	5.46511	4.71921	1012.74	18.9027	7.70114	48.1925	269.989	8.99398	8.21173	29.8398	12.8747	15.2598	50.8835
1	1	1	215	1216	2243	16	22.4879	694.751	278.781	3.38901	6.59498	5.04404	4.74195	24.8104	10.49	30.1922	623.688	6.21203	5.77711	1094.41	19.9542	7.48891	50.9603	340.91	9.75568	7.52307	22.9287	13.768	13.8215	53.3039
0	0	2	215	1216	2243	16	29.3564	703.864	268.427	3.44759	6.25694	5.30723	4.38698	25.1291	10.9357	37.9743	681.625	5.83857	5.24816	1053.57	19.4284	7.59503	49.5764	305.449	9.37483	7.8674	26.3842	13.3213	14.5406	52.0937
-1	1	1	216	1023	2166	14	21.3862	510.883	181.573	2.63173	3.59827	3.45771	5.50888	23.9488	9.98817	26.3076	401.525	3.6086	3.24794	791.3	15.1818	6.1376	35.7228	277.644	6.1797	4.74727	12.6253	41.8346	17.5602	77.5592
1	1	1	216	1022	2015	14	18.8877	517.754	177.663	2.61324	4.28878	4.85521	3.74404	20.6262	9.05593	33.3498	536.79	3.72749	4.18837	729.588	17.7141	6.05929	36.0929	241.107	4.9497	3.51014	18.0268	36.2522	16.4807	60.3006
0	0	2	216	1022	2015	14	20.1369	514.318	179.618	2.62249	3.94352	4.15646	4.62646	22.2875	9.52205	29.8287	469.157	3.66804	3.71816	760.444	16.448	6.09845	35.9078	259.376	5.5647	4.12871	15.3261	39.0434	17.0204	68.9299
-1	1	1	217	96	622	1	12.8603	547.108	123.871	2.76127	5.2754	6.23906	1.88758	3.34389	4.93289	40.5179	533.984	3.99917	10.3367	500.82	9.7441	3.97429	23.8267	118.311	2.44007	2.38289	5.26244	39.6573	17.4863	111.205
1	1	1	217	95	68	1	10.4417	626.424	150.302	2.93697	5.90774	6.60501	2.31715	3.99536	2.92661	61.5516	596.723	5.73497	11.4914	499.77	5.31755	3.51938	17.6813	146.896	2.50455	2.67769	4.79234	38.5903	14.182	92.0203
0	0	2	217	95	68	1	11.651	586.766	137.086	2.84912	5.59157	6.42203	2.10236	3.66962	3.92975	51.0347	565.354	4.86707	10.914	500.295	7.53082	3.74684	20.754	132.604	2.47231	2.53029	5.02739	39.1238	15.8342	101.612
-1	1	1	218	391	942	5	37.5343	916.755	232.769	3.05609	3.27933	3.57107	3.19626	5.73736	6.39501	132.591	865.963	5.51921	5.27633	618.684	13.3981	5.59721	41.5879	152.345	3.93654	3.69136	8.54229	88.3051	29.8221	185.735
1	1	1	218	390	565	5	31.6777	911.894	237.982	3.03181	3.82941	4.83614	2.85471	3.51774	4.76154	116.584	781.531	4.83465	6.2135	729.442	14.1026	6.03284	44.6675	186.732	3.43904	3.86876	6.79063	73.4682	24.9477	147.047
0	0	2	218	390	565	5	34.606	914.324	235.375	3.04395	3.55437	4.2036	3.02549	4.62755	5.57828	124.587	823.747	5.17693	5.74492	674.063	13.7504	5.81502	43.1277	169.539	3.68779	3.78006	7.66646	80.8867	27.3849	166.391
-1	1	1	219	654	948	11	19.3865	648.113	201.594	3.75148	5.69286	6.2059	2.14042	9.8143	6.4333	54.0651	655.556	4.12143	6.03614	798.231	10.8489	5.72026	32.4091	133.125	2.22078	2.4684	8.21303	25.1243	11.4744	107.931
1	1	1	219	653	832	11	12.2451	614.212	189.189	3.12685	5.31007	7.02913	2.46983	3.87292	5.81271	21.5271	528.417	2.86411	5.56522	874.92	11.324	3.97239	29.6873	127.805	2.4301	1.99563	8.03722	28.3488	9.86825	73.788
0	0	2	219	653	832	11	15.8158	631.163	195.392	3.43916	5.50146	6.61751	2.30513	6.84361	6.12301	37.7961	591.987	3.49277	5.80068	836.576	11.0865	4.84633	31.0482	130.465	2.32544	2.23201	8.12513	26.7366	10.6713	90.8594
-1	1	1	220	807	1341	12	9.28364	345.75	133.578	1.65628	4.18868	4.26509	2.81408	7.17077	4.96658	14.1555	334.21	3.67734	3.44	455.25	8.87446	4.24478	25.4759	191.835	4.86181	4.40223	6.80427	8.15569	6.77543	34.0035
1	1	1	220	806	110	12	8.18675	398.578	140.414	2.65514	4.14823	3.85567	0.936305	2.189	3.24016	16.3963	326.383	3.34183	4.44189	517.04	6.73173	3.99987	30.7701	134.792	4.36062	4.31349	4.56901	8.55153	5.5973	58.4266
0	0	2	220	806	110	12	8.7352	372.164	136.996	2.15571	4.16846	4.06038	1.87519	4.67988	4.10337	15.2759	330.296	3.50959	3.94095	486.145	7.80309	4.12232	28.123	163.314	4.61122	4.35786	5.68664	8.35361	6.18637	46.2151
-1	0	3	221	3	205	1	17.7085	583.023	169.331	2.51882	4.25264	4.69241	1.8703	3.90717	4.19617	35.9997	494.017	3.20118	5.97512	710.106	5.73778	4.85741	25.8632	139.952	2.53361	2.60252	7.00698	56.7941	19.308	144.296
1	1	1	221	2	154	1	16.7376	689.681	184.719	3.44943	3.80501	4.56759	1.53753	2.89038	3.39834	38.1489	637.909	3.38576	4.7494	721.067	9.16457	4.18058	23.5258	123.444	2.93318	2.29993	7.17798	42.47	18.1797	131.434
0	0	4	221	2	154	1	17.4658	609.688	173.178	2.75147	4.14073	4.6612	1.78711	3.65298	3.99672	36.537	529.99	3.24732	5.66869	712.846	6.59448	4.6882	25.2789	135.825	2.6335	2.52688	7.04973	53.213	19.0259	141.08
-1	1	1	222	900	1465	13	13.0437	512.496	218.359	1.66187	3.71798	2.87831	2.26316	8.83484	5.92589	37.2399	561.902	5.11206	4.22414	643.815	11.4617	6.38679	31.6557	311.527	9.19169	7.46482	10.2435	12.4272	13.0609	46.2047
1	1	1	222	899	1330	13	10.4943	494.138	185.767	2.81642	3.00702	2.39279	3.03352	9.36784	4.88369	18.2313	490.834	4.86885	3.12941	703.154	13.9926	7.64675	37.7271	272.495	9.20972	6.18392	13.2	9.03596	14.1009	45.8114
0	0	2	222	899	1330	13	11.769	503.317	202.063	2.23915	3.3625	2.63555	2.64834	9.10134	5.40479	27.7356	526.368	4.99046	3.67678	673.485	12.7272	7.01677	34.6914	292.011	9.2007	6.82437	11.7217	10.7316	13.5809	46.008
-1	1	1	223	124	286	1	13.3631	542.155	152.014	2.63565	3.35586	4.06634	2.28198	3.32744	3.80174	55.3953	483.219	2.35756	4.41327	600.311	7.08227	3.95082	20.8718	135.954	2.21823	2.12568	9.11051	86.3156	23.538	156.5
1	0	2	223	122	206	1	24.8933	630.297	184.49	2.50379	3.40835	4.19861	2.8543	2.51859	3.58257	64.3066	547.018	3.783	4.13936	551.795	9.77011	4.4974	29.8464	149.445	2.61654	3.12642	5.73334	90.266	23.1369	143.329
0	0	3	223	122	206	1	21.0499	600.916	173.665	2.54774	3.39085	4.15452	2.66353	2.78821	3.65562	61.3362	525.752	3.30785	4.23067	567.967	8.87416	4.31521	26.8548	144.948	2.48377	2.79284	6.85906	88.9492	23.2706	147.719
-1	1	1	224	968	1471	13	21.6059	631.158	216.053	2.91542	5.33077	4.75195	2.79279	13.6925	5.95051	30.7874	516.97	5.00337	6.21828	1098.04	16.9817	8.45644	45.2564	250.606	7.42719	7.24662	11.7544	7.66151	8.60965	55.4789
1	1	1	224	967	1289	13	12.104	636.376	200.355	2.56849	6.10659	4.50442	2.64968	7.37185	4.5432	33.1611	549.734	3.62131	7.40878	916.86	18.3684	6.97102	42.0542	280.644	9.5159	7.31665	12.3301	6.85661	10.7187	37.9826
0	0	2	224	967	1289	13	16.8549	633.767	208.204	2.74195	5.71868	4.62818	2.72124	10.5322	5.24685	31.9743	533.352	4.31234	6.81353	1007.45	17.675	7.71373	43.6553	265.625	8.47154	7.28163	12.0422	7.25906	9.66416	46.7307
-1	1	1	225	129	1058	1	30.5449	623.28	211.96	2.49644	3.31284	3.26567	5.67652	9.47046	7.3146	45.1804	495.446	3.35311	4.41046	525.535	8.4638	4.955	23.3776	160.94	2.42783	2.48377	11.0689	116.018	23.558	136
1	1	1	225	128	661	1	18.0473	554.887	160.023	2.04194	2.47311	2.71363	4.34454	3.641	5.03564	34.211	436.946	3.24057	4.9477	616.264	5.99271	5.07252	24.9541	143.351	2.67555	3.82783	5.63799	113.401	23.3376	141.484
0	0	2	225	128	661	1	24.2961	589.083	185.991	2.26919	2.89297	2.98965	5.01053	6.55573	6.17512	39.6957	466.196	3.29684	4.67908	570.9	7.22826	5.01376	24.1658	152.145	2.55169	3.1558	8.35347	114.709	23.4478	138.742
-1	1	1	226	474	809	7	38.9796	630.114	207.191	2.35119	2.97594	3.80431	2.0006	3.41807	5.71567	37.416	502.662	4.68096	5.26924	857.617	15.0968	6.64095	39.4074	162.646	3.29174	2.87736	8.06578	37.7444	11.133	94.5536
1	1	1	226	473	458	7	16.2767	653.019	181.267	2.33227	2.91499	2.98068	1.16961	2.79357	4.34065	46.4583	691.548	4.11601	5.02625	821.997	10.7889	6.79806	44.3506	172.561	4.34086	3.02787	7.71636	24.3092	13.4459	101.228
0	0	2	226	473	458	7	27.6281	641.566	194.229	2.34173	2.94546	3.3925	1.58511	3.10582	5.02816	41.9371	597.105	4.39848	5.14774	839.807	12.9429	6.7195	41.879	167.603	3.8163	2.95262	7.89107	31.0268	12.2895	97.8907
-1	1	1	227	1005	1420	14	13.93	520.017	188.974	1.8007	4.24022	3.56241	4.76349	12.8524	5.63341	27.1482	428.391	3.05469	3.59164	819.489	11.713	6.37734	52.2969	196.082	5.5081	4.7044	11.6163	14.5623	11.865	42.9465
1	1	1	227	1004	1402	14	16.8258	490.628	198.415	2.40015	3.19135	3.00238	4.73197	17.1719	5.52525	19.4252	427.204	3.21604	3.03954	805.147	10.5345	5.37186	38.0688	209.384	6.83096	2.69213	7.57462	8.23188	11.3681	23.4146
0	0	2	227	1004	1402	14	15.3779	505.323	193.695	2.10043	3.71578	3.2824	4.74773	15.0122	5.57933	23.2867	427.798	3.13536	3.31559	812.318	11.1238	5.8746	45.1829	202.733	6.16953	3.69826	9.59544	11.3971	11.6165	33.1805
-1	0	2	228	516	1819	7	19.3246	680.263	223.442	2.24902	3.80566	3.09192	3.58045	15.3437	8.90564	46.6542	597.152	4.00416	3.70786	712.109	12.6638	5.76123	38.2057	283.294	7.27036	7.93746	12.3307	35.8266	20.3075	106.054
1	1	1	228	515	1410	7	23.9597	615.252	236.496	2.67631	3.72831	2.61095	3.85462	15.6102	5.60542	41.228	582.354	4.48506	3.76412	692.124	11.1839	6.88466	32.2094	250.757	6.27485	7.41062	15.4254	29.0967	14.8317	114.947
0	0	3	228	515	1410	7	20.8696	658.593	227.793	2.39145	3.77987	2.9316	3.67184	15.4325	7.80557	44.8455	592.22	4.16446	3.72661	705.447	12.1705	6.13571	36.2069	272.449	6.93852	7.76185	13.3623	33.5833	18.4822	109.018
-1	1	1	229	1059	2150	14	11.7855	519.835	182.591	2.1238	4.57072	3.38927	5.59934	25.2814	9.90839	36.7545	513.409	4.83258	4.9019	626.023	11.0618	5.53865	27.5864	202.721	4.91633	3.75408	14.2749	17.2137	19.3977	66.308
1	1	1	229	1058	1638	14	11.9017	525.719	203.729	2.1663	3.80356	3.20557	4.03384	28.5468	6.88611	27.9973	514.699	5.17307	5.22773	746.398	7.50293	5.8188	31.5358	233.809	4.90812	2.25878	11.9206	17.6104	13.584	61.1513
0	0	2	229	1058	1638	14	11.8436	522.777	193.16	2.14505	4.18714	3.29742	4.81659	26.9141	8.39725	32.3759	514.054	5.00282	5.06482	686.21	9.28237	5.67873	29.5611	218.265	4.91222	3.00643	13.0978	17.4121	16.4908	63.7296
-1	1	1	230	264	748	3	31.1467	793.908	205.221	4.47787	8.49121	7.7331	2.64283	4.00626	5.38314	59.364	692.154	5.17974	11.2805	1218.23	10.6917	6.50772	34.3756	210.055	2.85821	3.41715	9.02573	89.9248	20.9534	136.052
1	1	1	230	263	35	3	21.6172	753.514	228.032	4.57344	8.94184	8.89134	3.18269	2.58949	2.61671	25.6524	544.055	4.95462	10.1272	1168.82	9.07681	5.88249	33.068	188.408	2.30543	2.44407	12.1026	100.181	18.5236	147.662
0	0	2	230	263	35	3	26.382	773.711	216.627	4.52565	8.71653	8.31222	2.91276	3.29788	3.99992	42.5082	618.104	5.06718	10.7038	1193.53	9.88425	6.19511	33.7218	199.231	2.58182	2.93061	10.5642	95.0529	19.7385	141.857
-1	1	1	231	78	405	1	18.8958	425.313	120.22	2.36753	2.95053	3.25902	4.0643	4.99676	4.1955	36.0032	375.836	3.29463	4.58005	357.19	6.14435	4.03249	20.4077	111.615	2.33443	4.00781	4.20918	60.2947	17.3276	122.671
1	0	2	231	76	41	1	11.7242	434.777	124.099	2.07715	2.95041	3.09961	2.55876	5.28456	3.67973	20.27	345.458	4.28177	4.47828	462.13	2.68893	3.37301	15.565	102.836	1.82025	2.6986	4.12244	84.2631	17.9281	123.431
0	0	3	231	76	41	1	14.1147	431.622	122.806	2.17394	2.95045	3.15275	3.06061	5.18862	3.85165	25.5144	355.584	3.95272	4.5122	427.15	3.84074	3.59284	17.1792	105.762	1.99164	3.135	4.15135	76.2737	17.7279	123.178
-1	1	1	232	953	2396	13	35.3195	681.429	211.152	2.30598	3.15022	3.0584	4.44766	14.0767	12.0098	59.9769	539.397	3.75553	4.48964	812.374	18.0693	6.58004	50.0345	227.412	6.15812	4.43591	20.6868	37.5456	16.2286	75.7148
1	1	1	232	952	2095	13	29.6535	674.499	224.441	2.06277	4.45034	4.08022	5.63178	19.1375	9.55752	49.7404	608.019	5.21846	4.42557	752.415	18.2846	7.62863	53.6028	255.011	6.77405	4.28771	13.6921	31.843	19.7701	82.2523
0	0	2	232	952	2095	13	32.4865	677.964	217.796	2.18438	3.80028	3.56931	5.03972	16.6071	10.7836	54.8587	573.708	4.487	4.4576	782.395	18.177	7.10433	51.8186	241.212	6.46608	4.36181	17.1895	34.6943	17.9993	78.9835
-1	0	2	233	471	820	7	10.1648	603.997	188.252	2.26918	4.43618	4.91338	1.50519	2.92263	5.83774	28.7155	517.461	4.57179	5.30366	751.229	9.28874	5.96009	36.5202	160.842	3.21561	3.58536	9.84605	34.8246	12.9307	103.616
1	0	2	233	469	483	7	12.3025	614.6	207.445	2.7527	3.75377	4.80851	2.02346	2.85717	4.79254	49.0125	509.335	3.86031	5.40799	743.139	10.7568	4.86042	38.7222	186.562	2.91279	3.37878	4.67316	48.1251	13.4471	123.884
0	0	4	233	469	483	7	11.2337	609.298	197.849	2.51094	4.09498	4.86094	1.76432	2.8899	5.31514	38.864	513.398	4.21605	5.35583	747.184	10.0227	5.41025	37.6212	173.702	3.0642	3.48207	7.2596	41.4748	13.1889	113.75
-1	1	1	234	1220	2165	16	18.2341	620.824	219.679	2.54866	4.57217	4.69517	6.11355	24.8982	9.98423	52.9531	661.685	4.65851	6.72801	994.532	14.5844	8.7658	43.5253	255.236	6.86372	6.52025	20.0316	18.6046	18.2083	61.391
1	1	1	234	1219	1917	16	31.5784	768.095	217.99	2.54621	5.60804	4.62482	4.39327	16.2252	8.49268	59.4011	689.719	4.80274	6.11345	981.74	15.2244	7.99509	34.6387	265.644	7.231	5.85785	28.8454	27.4856	19.187	65.2258
0	0	2	234	1219	1917	16	24.9063	694.459	218.835	2.54743	5.09011	4.66	5.25341	20.5617	9.23845	56.1771	675.702	4.73062	6.42073	988.136	14.9044	8.38044	39.082	260.44	7.04736	6.18905	24.4385	23.0451	18.6976	63.3084
-1	1	1	235	872	924	12	6.44222	533.477	164.782	1.94721	2.87211	2.83818	1.24139	2.2448	6.30864	17.1308	458.985	3.97375	2.59796	769.888	11.2003	4.61835	30.3537	143.961	4.67062	3.02874	3.67087	11.106	7.27987	75.9038
1	1	1	235	871	888	12	13.9161	635.02	159.983	1.86126	2.11234	3.68769	1.22553	3.83313	6.04973	45.1288	668.035	3.63902	2.06221	680.964	6.40482	3.76819	30.8591	116.952	3.88182	3.81838	3.65176	5.13417	5.83146	47.8115
0	0	2	235	871	888	12	10.1791	584.249	162.383	1.90423	2.49222	3.26294	1.23346	3.03897	6.17919	31.1298	563.51	3.80638	2.33008	725.426	8.80254	4.19327	30.6064	130.456	4.27622	3.42356	3.66132	8.12008	6.55566	61.8577
-1	1	1	236	1015	1522	14	14.1139	587.716	208.674	1.79852	4.04656	3.92721	4.00455	7.53484	6.22806	31.2955	474.234	4.00775	3.83257	827.046	13.2172	5.3626	36.8927	328.111	6.10095	3.24734	12.4765	17.1701	12.9771	57.6513
1	1	1	236	1014	1495	14	15.8448	527.217	212.832	2.53289	4.23107	4.10353	4.96791	17.8909	6.08013	24.3737	430.969	3.41115	5.06723	870.851	13.7743	6.89507	27.2834	360.667	5.07581	2.48831	14.2093	28.8312	17.0563	70.1283
0	0	2	236	1014	1495	14	14.9794	557.466	210.753	2.1657	4.13882	4.01537	4.48623	12.7129	6.1541	27.8346	452.602	3.70945	4.4499	848.948	13.4958	6.12884	32.088	344.389	5.58838	2.86783	13.3429	23.0006	15.0167	63.8898
-1	1	1	237	852	2101	12	22.7517	498.874	139.512	1.87211	3.29593	3.45038	2.3915	7.53499	9.58196	44.1849	363.416	3.55284	4.72224	499.575	11.9018	3.50501	26.9116	219.636	6.53753	3.38446	5.48448	21.6411	12.1817	41.847
1	0	2	237	850	2081	12	20.6724	461.118	143.768	1.62858	3.48632	3.0003	3.50194	12.4255	10.3633	41.4565	409.648	3.47753	4.58931	584.361	11.4933	5.1626	34.5249	181.91	4.77824	2.52413	10.7804	11.9155	9.76607	31.463
0	0	3	237	850	2081	12	21.3655	473.703	142.349	1.70976	3.42285	3.15033	3.13179	10.7953	10.1029	42.366	394.237	3.50263	4.63362	556.099	11.6295	4.61007	31.9872	194.485	5.36467	2.81091	9.01512	15.1573	10.5713	34.9243
-1	1	1	238	227	1178	2	15.8772	628.158	178.911	2.81066	5.4491	6.58013	1.81836	4.68396	9.15633	41.13	629.928	4.16449	8.02526	688.659	8.62551	3.92408	25.4215	179.562	3.97382	4.65575	4.42168	43.2185	17.2045	123.798
1	1	1	238	226	943	2	11.8532	635.644	183.1	2.59173	4.62712	6.42706	2.358	7.52973	6.40544	49.1902	667.325	4.55933	10.2398	735.536	4.89675	5.34729	21.8253	143.492	2.97384	3.48149	9.96138	28.4009	17.7834	123.62
0	0	2	238	226	943	2	13.8652	631.901	181.006	2.70119	5.03811	6.50359	2.08818	6.10684	7.78089	45.1601	648.627	4.36191	9.13251	712.098	6.76113	4.63569	23.6234	161.527	3.47383	4.06862	7.19153	35.8097	17.4939	123.709
-1	1	1	239	370	992	5	33.5254	755.018	196.566	3.19872	3.53889	3.34615	1.15227	4.82185	6.69853	106.799	747.717	5.6295	4.85259	559.417	4.77622	4.76839	22.4793	120.417	2.95812	3.99185	5.07008	54.6305	23.3782	154.697
1	1	1	239	369	938	5	33.374	583.698	201.799	2.11078	3.21408	3.12268	1.12493	3.5182	6.37514	71.9357	677.864	5.15909	3.61852	560.631	5.57081	4.67667	21.8587	123.121	2.45058	2.87357	5.96043	31.1473	19.6952	147.065
0	0	2	239	369	938	5	33.4497	669.358	199.182	2.65475	3.37649	3.23441	1.1386	4.17003	6.53683	89.3671	712.791	5.39429	4.23555	560.024	5.17352	4.72253	22.169	121.769	2.70435	3.43271	5.51525	42.8889	21.5367	150.881
-1	1	1	240	236	213	2	9.1773	486.442	157.207	3.0313	6.15933	7.48359	3.08816	2.28762	3.57587	31.4772	372.252	2.88846	7.16293	675.794	10.3215	5.74677	32.3234	157.942	2.51777	4.02543	14.7302	59.145	14.4649	137.221
1	1	1	240	235	193	2	7.59566	547.602	139.277	2.55555	4.94517	5.74064	4.06581	3.4861	3.52832	18.1189	428.761	3.97471	7.69587	673.87	9.58067	5.70258	33.2235	199.266	2.49182	3.25984	7.90423	68.5339	16.5795	123.884
0	0	2	240	235	193	2	8.38648	517.022	148.242	2.79342	5.55225	6.61211	3.57698	2.88686	3.55209	24.798	400.506	3.43159	7.4294	674.832	9.95106	5.72467	32.7735	178.604	2.5048	3.64264	11.3172	63.8394	15.5222	130.552
-1	1	1	241	168	120	2	22.3466	604.637	188.925	3.09269	5.76633	5.637	4.34049	3.40579	3.27057	54.0844	557.009	3.83636	10.8504	552.742	9.28468	5.31576	30.8173	166.564	3.52314	4.19356	9.88801	83.3481	22.838	153.522
1	1	1	241	167	50	2	13.9188	601.359	181.223	3.57526	5.2912	6.02843	4.25865	1.93495	2.76124	36.3706	464.69	3.69966	8.7658	619.786	6.50537	5.66511	26.4132	141.731	3.26192	4.32206	7.90402	67.5882	23.0998	99.9882
0	0	2	241	167	50	2	18.1327	602.998	185.074	3.33398	5.52876	5.83272	4.29957	2.67037	3.0159	45.2275	510.849	3.76801	9.80812	586.264	7.89502	5.49044	28.6152	154.148	3.39253	4.25781	8.89602	75.4681	22.9689	126.755
-1	1	1	242	908	2217	13	9.66461	493.487	186.602	1.54676	3.96622	3.29765	4.09569	21.5466	10.3103	28.0809	491.291	2.39851	5.32749	772.853	14.2624	5.52192	28.8194	249.94	10.5714	5.9367	15.2798	6.04135	13.3992	34.3754
1	1	1	242	907	2051	13	20.4434	512.799	187.206	2.39886	3.32167	3.91348	3.04975	19.8819	9.27565	32.8247	472.862	2.54034	3.38629	627.486	14.7545	4.51236	32.0667	233.354	8.50755	7.08291	10.4298	9.5968	10.9161	38.9069
0	0	2	242	907	2051	13	15.054	503.143	186.904	1.97281	3.64395	3.60557	3.57272	20.7142	9.79298	30.4528	482.077	2.46942	4.35689	700.17	14.5084	5.01714	30.443	241.647	9.53949	6.50981	12.8548	7.81908	12.1577	36.6411
-1	1	1	243	1310	2441	19	33.6897	827.646	245.85	2.66898	3.58822	2.62316	7.06187	23.6309	12.3804	63.52	927.741	6.04859	4.39253	997.309	20.5286	9.00538	57.1163	253.472	9.74687	5.66645	21.5523	17.823	18.4652	61.2975
1	1	1	243	1309	2199	19	45.0158	879.597	254.389	3.00516	4.06769	2.93003	4.78589	18.2556	10.1733	64.1495	801.694	6.19604	5.20838	887.487	19.3419	8.58793	57.9627	245.548	9.56987	7.25824	30.0162	22.1991	18.9144	66.807
0	0	2	243	1309	2199	19	39.3528	853.621	250.12	2.83707	3.82796	2.7766	5.92388	20.9433	11.2769	63.8347	864.718	6.12231	4.80046	942.398	19.9353	8.79665	57.5395	249.51	9.65837	6.46234	25.7842	20.0111	18.6898	64.0522
-1	1	1	244	845	2296	12	15.8604	461.516	156.528	1.87098	4.2605	3.94353	2.96978	7.31352	11.0181	22.2271	364.874	1.45289	4.0852	656.38	13.9679	4.66324	33.1137	243.25	4.02478	2.06783	10.5618	29.2141	14.0395	57.9156
1	1	1	244	844	1581	12	14.339	526.089	171.483	1.99912	4.17463	3.59559	4.25024	11.7609	6.576	45.6737	454.676	2.19539	4.82345	707.332	18.6065	4.78905	31.5143	242.413	4.79924	2.83413	6.5753	42.0493	17.3283	68.1232
0	0	2	244	844	1581	12	15.0997	493.802	164.005	1.93505	4.21757	3.76956	3.61001	9.5372	8.79704	33.9504	409.775	1.82414	4.45432	681.856	16.2872	4.72614	32.314	242.832	4.41201	2.45098	8.56856	35.6317	15.6839	63.0194
-1	0	2	245	813	1311	12	7.63553	396.058	148.397	1.99454	4.11935	3.97968	2.55951	10.6316	4.78309	12.2774	358.563	3.39558	3.74853	694.952	10.7588	5.86892	22.4892	192.743	4.73752	2.29979	19.9281	16.128	11.0564	35.1107
1	0	2	245	811	1251	12	7.96823	412.34	152.672	2.54992	4.24241	4.02518	2.60769	7.49668	4.49781	14.0553	353.468	3.61154	4.63907	644.217	7.9087	4.71756	20.9493	201.038	4.01121	2.96393	11.5881	26.8546	13.3821	60.3236
0	0	4	245	811	1251	12	7.80188	404.199	150.534	2.27223	4.18088	4.00243	2.5836	9.06415	4.64045	13.1663	356.016	3.50356	4.1938	669.584	9.33375	5.29324	21.7192	196.89	4.37436	2.63186	15.7581	21.4913	12.2192	47.7171
-1	1	1	246	487	1035	7	17.5426	580.015	198.206	2.77489	4.03935	4.94756	1.20914	3.86211	7.07152	64.3911	545.822	4.16931	6.08571	668.453	14.9874	7.18528	48.8467	180.908	5.04332	3.58881	8.801	30.9591	16.8148	125.167
1	1	1	246	486	243	7	14.452	551.544	192.65	2.08388	4.02769	4.38393	1.99311	4.03071	3.66576	39.6574	562.393	6.07315	5.1231	616.637	15.5484	7.26225	55.0784	149.276	4.77362	3.6714	4.87717	22.2988	13.5275	116.164
0	0	2	246	486	243	7	15.9973	565.779	195.428	2.42939	4.03352	4.66575	1.60112	3.94641	5.36864	52.0243	554.107	5.12123	5.60441	642.545	15.2679	7.22376	51.9625	165.092	4.90847	3.63011	6.83908	26.629	15.1711	120.665
-1	1	1	247	796	2006	11	22.918	660.349	222.619	3.23667	6.19528	4.06343	5.88514	20.9572	9.02676	33.9225	628.815	5.9445	7.75229	972.442	12.6517	8.48676	27.6646	243.003	5.76274	3.09754	25.1818	22.3444	15.5316	68.2097
1	1	1	247	795	1993	11	25.6705	694.758	226.092	2.36898	4.58955	3.76814	4.81283	18.2442	8.96195	24.2183	686.789	5.27597	5.48825	1042.33	10.5607	8.3273	31.8117	232.469	6.34054	3.88033	32.2236	15.1167	16.3796	78.8722
0	0	2	247	795	1993	11	24.2942	677.554	224.355	2.80283	5.39242	3.91578	5.34899	19.6007	8.99436	29.0704	657.802	5.61023	6.62027	1007.38	11.6062	8.40703	29.7381	237.736	6.05164	3.48893	28.7027	18.7305	15.9556	73.5409
-1	1	1	248	1105	2488	14	52.4707	603.781	232.064	3.45813	4.76693	4.38876	5.74777	22.6215	12.992	35.9558	587.686	5.41983	4.3874	848.821	13.3907	7.62723	41.5092	253.132	4.84088	3.82893	21.7578	39.9895	15.4306	74.4984
1	1	1	248	1104	2353	14	40.318	647.806	236.663	2.93098	4.60773	4.43859	4.60311	23.0955	11.514	27.595	746.42	5.79539	4.34231	885.749	11.4449	6.05212	41.763	237.26	6.06818	3.92904	25.5375	14.4871	9.56803	53.4891
0	0	2	248	1104	2353	14	46.3943	625.793	234.364	3.19456	4.68733	4.41368	5.17544	22.8585	12.253	31.7754	667.053	5.60761	4.36485	867.285	12.4178	6.83968	41.6361	245.196	5.45453	3.87899	23.6476	27.2383	12.4993	63.9938
-1	1	1	249	545	1125	7	26.8297	730.444	223.299	3.42717	5.48318	5.17443	3.5967	9.17245	8.10356	46.7844	670.759	4.02979	6.03359	744.366	11.7867	6.33789	40.327	144.656	2.96904	3.37709	10.7333	62.7394	20.4475	150.545
1	1	1	249	544	1014	7	16.9232	641.19	186.682	3.15606	4.45908	4.37962	2.94013	9.06152	6.8951	40.2913	560.875	5.70983	5.982	870.539	11.9802	6.62258	40.255	161.664	3.54082	3.11432	5.88794	44.2197	18.3534	124.328
0	0	2	249	544	1014	7	21.8764	685.817	204.991	3.29162	4.97113	4.77703	3.26841	9.11698	7.49933	43.5379	615.817	4.86981	6.00779	807.452	11.8835	6.48023	40.291	153.16	3.25493	3.24571	8.31064	53.4795	19.4005	137.436
-1	1	1	250	816	905	12	5.81766	440.047	163.977	1.62465	3.37961	3.24685	2.85501	6.27168	6.15895	48.8869	604.767	3.33731	4.60159	492.12	7.95393	2.55097	27.428	155.561	2.35951	2.23883	3.53446	17.4988	7.72207	82.4544
1	1	1	250	815	441	12	10.2776	472.774	128.934	1.9613	4.21125	4.32237	3.72479	4.35778	4.29024	50.5381	462.751	3.19291	5.35616	530.352	5.81698	3.45525	19.8384	99.206	3.67715	2.15732	4.0077	22.1607	10.1564	71.5721
0	0	2	250	815	441	12	8.04764	456.41	146.456	1.79297	3.79543	3.78461	3.2899	5.31473	5.2246	49.7125	533.759	3.26511	4.97888	511.236	6.88546	3.00311	23.6332	127.384	3.01833	2.19808	3.77108	19.8297	8.93925	77.0132
-1	1	1	251	179	431	2	17.5638	757.348	250.334	3.15551	5.12423	6.29074	3.51062	3.12651	4.25894	41.9777	702.92	4.0421	8.47305	902.624	7.46629	5.7152	31.1988	172.334	2.94302	2.97819	8.78995	115.995	24.8151	180.256
1	1	1	251	178	179	2	36.518	754.889	217.931	3.47184	6.65965	6.87613	1.75737	1.49278	3.48787	45.6797	621.105	3.79629	7.70489	915.999	7.46354	5.214	30.2724	154.712	2.21678	4.59608	11.626	106.634	24.7636	190.279
0	0	2	251	178	179	2	27.0409	756.118	234.133	3.31368	5.89194	6.58344	2.63399	2.30965	3.8734	43.8287	662.013	3.91919	8.08897	909.312	7.46492	5.4646	30.7356	163.523	2.5799	3.78713	10.208	111.314	24.7894	185.268
-1	1	1	252	145	371	1	32.7065	525.724	148.291	3.05396	3.82636	4.41047	2.79507	3.57269	4.08977	27.9423	391.287	2.56724	8.33215	596.09	4.48536	4.68234	21.051	132.316	2.44011	2.71514	4.49053	97.6654	22.259	167.079
1	1	1	252	144	141	1	38.006	598.767	187.243	2.81047	5.30765	5.88705	3.16525	3.1454	3.34947	34.3162	495.411	3.52864	8.09302	624.433	5.76436	5.0028	22.0725	153.414	3.23987	4.56843	7.48425	102.031	24.2816	184.411
0	0	2	252	144	141	1	35.3562	562.245	167.767	2.93222	4.567	5.14876	2.98016	3.35905	3.71962	31.1293	443.349	3.04794	8.21258	610.261	5.12486	4.84257	21.5617	142.865	2.83999	3.64178	5.98739	99.848	23.2703	175.745
-1	0	3	253	51	59	1	12.5618	416.779	116.735	1.71037	2.92669	3.21086	1.29257	2.20363	3.29122	19.5611	355.546	3.21074	3.80433	496.021	5.10072	3.84807	20.5234	94.1014	1.96005	1.8366	5.64126	29.8089	11.4285	85.323
1	1	1	253	50	16	1	10.2525	399.397	113.169	1.25488	2.81189	2.90546	1.15023	1.69288	2.35789	43.8971	305.533	1.87125	4.36055	444.685	3.6512	2.93905	14.9739	75.4621	1.73354	1.56249	2.65384	20.7027	7.8722	53.9225
0	0	4	253	50	16	1	11.9845	412.433	115.843	1.5965	2.89799	3.13451	1.25699	2.07595	3.05789	25.6451	343.043	2.87587	3.94339	483.187	4.73834	3.62081	19.1361	89.4415	1.90342	1.76807	4.89441	27.5324	10.5394	77.4729
-1	1	1	254	559	893	7	22.3253	691.535	179.037	2.28821	5.08617	6.32728	3.55231	7.95337	6.08651	32.6623	589.978	3.4015	8.5812	883.044	8.80372	6.02442	35.4638	180.398	4.20016	3.37762	12.1609	68.5913	18.2028	142.906
1	0	2	254	557	882	7	10.6525	665.086	195.409	3.00729	5.5984	6.53762	2.07851	2.9046	6.76433	30.9307	603.628	3.55857	7.67359	875.914	9.12588	6.03259	32.5455	160.979	3.2868	4.28254	9.30715	43.3655	15.7218	158.862
0	0	3	254	557	882	7	14.5434	673.902	189.952	2.76759	5.42765	6.46751	2.56977	4.58752	6.53839	31.5079	599.078	3.50621	7.97613	878.291	9.01849	6.02987	33.5183	167.452	3.59125	3.9809	10.2584	51.7741	16.5488	153.543
-1	1	1	255	152	313	1	48.1498	605.079	178.284	3.12309	5.18054	5.53745	3.75143	2.5928	3.91829	28.3868	455.876	4.01503	8.022	804.042	5.28541	5.20385	19.9497	110.421	1.77475	1.9288	9.56585	106.398	23.6587	138.857
1	1	1	255	151	229	1	29.1272	689.17	183.456	3.30152	3.98495	4.85068	3.32389	2.6964	3.62034	37.3401	584.869	4.43074	6.81398	827.203	6.93425	5.81339	28.5928	126.803	1.85676	2.59099	10.1202	120.041	18.373	145.365
0	0	2	255	151	229	1	38.6385	647.125	180.87	3.21231	4.58275	5.19407	3.53766	2.6446	3.76931	32.8635	520.372	4.22288	7.41799	815.623	6.10983	5.50862	24.2713	118.612	1.81575	2.25989	9.84303	113.22	21.0158	142.111
-1	1	1	256	258	404	2	19.1422	621.067	194.265	3.99459	6.70373	6.18254	2.48154	4.05564	4.1929	60.2335	686.315	5.16515	9.52048	741.6	10.7663	5.26672	33.3115	168.149	2.81794	2.47332	4.68069	52.3088	14.8704	137.191
1	1	1	256	257	330	2	14.4232	659.345	183.884	2.72114	6.26686	7.66918	3.19459	3.91932	3.96424	47.7403	644.724	3.97481	9.95919	833.013	9.23741	6.15109	33.8609	135.482	3.15935	3.62869	4.81617	34.1098	14.1814	130.319
0	0	2	256	257	330	2	16.7827	640.206	189.074	3.35786	6.48529	6.92586	2.83806	3.98748	4.07857	53.9869	665.519	4.56998	9.73984	787.307	10.0019	5.70891	33.5862	151.816	2.98864	3.051	4.74843	43.2093	14.5259	133.755
-1	1	1	257	880	1505	13	12.3647	538.742	181.848	1.43304	3.98332	4.57767	1.55941	10.923	6.14205	43.2183	454.321	2.71927	7.31267	711.15	8.94418	5.76287	35.0142	230.661	6.25879	7.19443	10.4386	9.51861	7.3133	40.1437
1	1	1	257	879	1268	13	17.9009	535.767	170	2.80884	4.93402	5.04655	2.33227	7.98018	4.20175	37.6732	446.118	3.49869	7.51542	598.682	12.0096	4.84183	35.2801	249.353	8.02317	6.57852	12.3461	11.1839	12.5307	38.0538
0	0	2	257	879	1268	13	15.1328	537.254	175.924	2.12094	4.45867	4.81211	1.94584	9.45159	5.1719	40.4457	450.22	3.10898	7.41404	654.916	10.4769	5.30235	35.1471	240.007	7.14098	6.88648	11.3923	10.3513	9.922	39.0987
-1	1	1	258	111	908	1	30.0538	662.21	169.548	2.1239	4.65909	5.87231	1.36642	6.26854	6.20323	52.544	487.012	3.15426	5.07912	926.27	10.3525	4.45264	35.6795	197.147	1.32581	2.91063	4.55539	64.9947	14.4147	120.363
1	1	1	258	110	310	1	13.305	652.605	187.061	2.37068	4.1471	4.47971	1.03982	3.49403	3.90474	25.7276	519.347	2.51063	5.40354	912.35	9.58567	4.72741	38.0968	152.492	2.19495	3.47687	7.14025	64.6091	17.8873	150.492
0	0	2	258	110	310	1	21.6794	657.407	178.305	2.24729	4.40309	5.17601	1.20312	4.88128	5.05398	39.1358	503.18	2.83245	5.24133	919.31	9.96907	4.59003	36.8881	174.819	1.76038	3.19375	5.84782	64.8019	16.151	135.428
-1	1	1	259	716	1562	11	28.1087	473.488	150.944	2.30946	4.97116	4.41898	3.67162	13.8476	6.47494	27.5768	375.329	2.92655	6.44976	600.451	9.99305	6.33744	21.8875	262.498	6.94097	3.51485	9.28787	13.1227	12.0016	47.4486
1	1	1	259	715	1316	11	8.22649	402.379	145.257	2.62937	5.28739	4.53911	2.87452	9.90234	4.7992	13.109	350.718	2.55007	8.97402	573.005	10.2286	6.13484	26.3066	237.664	6.79874	4.82501	15.1213	9.2315	10.0521	40.3558
0	0	2	259	715	1316	11	18.1676	437.933	148.101	2.46942	5.12928	4.47905	3.27307	11.875	5.63707	20.3429	363.024	2.73831	7.71189	586.728	10.1108	6.23614	24.0971	250.081	6.86986	4.16993	12.2046	11.1771	11.0269	43.9022
-1	0	2	260	197	167	2	24.6731	555.206	168.881	2.64529	4.36493	5.36085	1.94277	2.63106	3.55759	74.7517	528.186	4.82317	9.21135	450.191	5.90955	4.58729	21.1015	133.549	3.39024	3.84036	5.24244	71.9538	22.7412	146.117
1	1	1	260	196	105	2	41.3637	656.775	181.353	2.70654	4.11899	5.02921	1.71212	5.08711	3.19162	89.777	506.698	3.88115	8.03005	493.829	10.4095	5.03094	28.9912	133.228	3.4765	4.18466	6.36964	58.4357	21.3422	134.216
0	0	3	260	196	105	2	30.2367	589.063	173.038	2.66571	4.28295	5.2503	1.86589	3.44975	3.4356	79.7601	521.023	4.50916	8.81758	464.737	7.40954	4.73517	23.7314	133.442	3.41899	3.95513	5.61817	67.4478	22.2749	142.15
-1	1	1	261	373	335	5	22.2547	663.448	171.969	2.17588	3.05761	4.41418	2.79693	4.22602	3.97774	95.414	582.932	5.15451	6.765	544.648	11.7954	6.5716	29.1263	128.152	4.82649	4.5386	4.98536	49.5386	31.9027	139.13
1	1	1	261	372	43	5	33.0221	670.539	168.393	1.95032	3.83149	4.39271	1.523	2.94194	2.69919	91.1917	566.725	4.58588	5.55954	463.494	6.7608	5.56004	21.1653	100.98	4.21984	6.007	7.03671	49.0158	26.7669	144.925
0	0	2	261	372	43	5	27.6384	666.993	170.181	2.0631	3.44455	4.40345	2.15997	3.58398	3.33846	93.3029	574.829	4.87019	6.16227	504.071	9.27808	6.06582	25.1458	114.566	4.52316	5.2728	6.01103	49.2772	29.3348	142.027
-1	1	1	262	88	592	1	32.6658	671.009	160.234	3.00932	3.92556	3.36059	1.72746	8.15776	4.83689	59.9407	686.486	5.29294	7.86356	626.086	3.86762	5.89217	16.938	139.823	4.38922	3.25976	8.75972	25.8177	16.5383	100.92
1	1	1	262	87	553	1	20.4458	849.621	162.767	3.22792	4.81283	4.21225	2.28547	4.31271	4.70983	42.5954	792.261	4.66696	8.24626	658.346	8.32789	6.54719	27.8622	126.573	3.78156	4.28107	8.14945	27.5177	14.8148	106.918
0	0	2	262	87	553	1	26.5558	760.315	161.5	3.11862	4.36919	3.78642	2.00646	6.23524	4.77336	51.2681	739.373	4.97995	8.05491	642.216	6.09776	6.21968	22.4001	133.198	4.08539	3.77042	8.45459	26.6677	15.6766	103.919
-1	1	1	263	1054	2413	14	19.9183	582.601	219.47	2.7699	3.59963	2.64882	3.11118	22.6265	12.1432	34.305	425.103	3.10774	3.56612	952.681	12.6918	6.99029	36.9497	214.109	5.79539	5.09173	18.1048	15.9246	12.1063	51.6515
1	1	1	263	1053	2246	14	22.9254	649.354	223.517	2.57529	4.54699	3.45162	5.86253	25.4462	10.4992	31.6972	495.981	2.45138	3.70848	1112.24	14.215	7.61189	38.9059	204.988	5.81224	4.38554	20.7969	16.2202	15.2549	56.5048
0	0	2	263	1053	2246	14	21.4218	615.978	221.494	2.67259	4.07331	3.05022	4.48685	24.0363	11.3212	33.0011	460.542	2.77956	3.6373	1032.46	13.4534	7.30109	37.9278	209.549	5.80381	4.73863	19.4508	16.0724	13.6806	54.0781
-1	0	2	264	728	1589	11	17.1857	513.087	203.468	2.93527	5.18141	4.87701	2.27692	8.04061	6.6685	20.8908	432.946	4.72098	6.43762	705.321	17.4771	7.53195	32.4357	304.143	8.98315	5.85085	14.7343	13.5776	12.2455	51.0356
1	1	1	264	727	1569	11	23.1302	515.973	186.286	2.557	4.38238	4.74524	3.4637	12.6123	6.51879	26.7137	665.347	4.66869	6.3316	805.548	21.0924	7.83807	30.7327	280.905	8.77797	5.34478	16.6047	12.952	15.8725	37.7622
0	0	3	264	727	1569	11	19.1672	514.049	197.74	2.80918	4.91507	4.83308	2.67251	9.56451	6.6186	22.8318	510.413	4.70355	6.40228	738.73	18.6822	7.63399	31.868	296.397	8.91476	5.68216	15.3578	13.369	13.4545	46.6111
-1	1	1	265	214	665	2	8.09372	552.414	159.985	2.74433	5.90067	5.76378	2.72068	2.79703	5.04541	33.9351	428.385	2.47905	9.10008	752.256	5.20813	4.79169	21.2553	133.375	1.78774	2.30765	8.01874	64.1803	16.4445	108.963
1	0	2	265	212	170	2	12.1746	547.731	169.019	3.63565	6.52314	7.56512	2.76318	2.9367	3.86969	22.0354	463.031	3.53077	9.75894	782.76	6.81109	4.67899	25.2041	113.522	1.99397	2.20966	6.16084	53.3284	14.9932	109.876
0	0	3	265	212	170	2	10.8143	549.292	166.007	3.33854	6.31565	6.96467	2.74901	2.89014	4.2616	26.002	451.483	3.1802	9.53932	772.592	6.27677	4.71655	23.8878	120.139	1.92523	2.24232	6.78014	56.9457	15.4769	109.572
-1	1	1	266	10	408	1	16.5532	590.002	167.043	2.97723	5.08458	5.52712	3.46952	3.47295	4.20212	63.3211	542.829	3.50444	6.29919	637.334	9.60506	4.40798	22.6712	113.749	1.35446	1.61725	4.19535	60.5564	16.8728	97.8067
1	0	2	266	8	407	1	28.0215	592.021	160.907	2.58438	5.21465	5.36076	2.93135	3.55063	5.84663	50.2896	527.653	3.04516	6.18285	494.162	8.48416	3.80103	23.6424	132.96	2.713	3.60549	7.40829	47.7613	16.0409	132.723
0	0	3	266	8	407	1	24.1987	591.348	162.952	2.71533	5.17129	5.41621	3.11074	3.52474	5.29846	54.6335	532.712	3.19825	6.22163	541.886	8.85779	4.00334	23.3187	126.556	2.26016	2.94274	6.33731	52.0263	16.3182	121.084
-1	0	2	267	120	225	1	26.715	599.31	160.457	2.08041	3.12199	2.79181	2.92007	2.79124	4.22763	52.6142	485.554	2.63278	4.50689	651.316	10.0345	4.48959	34.3103	134.172	2.95859	3.7957	5.17617	72.0676	18.4884	150.922
1	1	1	267	119	111	1	42.2224	656.858	187.205	2.07975	3.50949	3.34624	1.6877	2.75083	3.24441	40.3233	612.372	2.66168	5.03715	762.424	11.5943	5.17455	39.8842	156.087	3.58852	3.27359	7.35345	63.4926	18.7957	176.777
0	0	3	267	119	111	1	31.8841	618.493	169.373	2.08019	3.25116	2.97662	2.50928	2.77777	3.89989	48.5173	527.827	2.64241	4.68364	688.352	10.5545	4.71791	36.1683	141.477	3.16856	3.62166	5.90193	69.2093	18.5908	159.54
-1	1	1	268	529	1894	7	22.7958	547.882	145.812	2.70896	4.68623	4.27347	3.69226	11.4885	8.37449	46.8962	605.783	4.2645	5.6365	567.44	7.85052	5.23191	37.7073	156.038	4.07116	2.89737	12.6649	26.6366	13.4931	73.0242
1	1	1	268	528	1529	7	25.0295	572.894	184.153	2.55338	4.46132	3.68857	3.87423	12.5184	6.2733	57.0874	576.241	5.33781	7.24517	654.305	11.1732	6.04569	43.6134	180.498	6.13937	4.79429	12.4762	22.9379	15.3736	56.1614
0	0	2	268	528	1529	7	23.9127	560.388	164.983	2.63117	4.57378	3.98102	3.78325	12.0035	7.3239	51.9918	591.012	4.80116	6.44084	610.872	9.51187	5.6388	40.6603	168.268	5.10526	3.84583	12.5705	24.7873	14.4333	64.5928
-1	0	2	269	658	264	11	10.5981	550.748	166.463	2.4263	5.386	5.50249	1.74561	2.80236	3.91352	19.9632	449.459	3.38102	4.97241	846.36	9.07975	6.49764	29.3179	163.425	3.94416	1.91703	11.9106	25.2663	12.1973	86.5973
1	0	2	269	656	147	11	13.9988	546.118	157.767	3.00002	5.72623	5.29762	1.17992	3.1066	3.78189	19.3357	451.697	3.11278	5.6029	733.237	8.20735	4.66796	33.4641	146.93	2.6894	1.43314	6.80893	29.0197	9.45148	79.9222
0	0	4	269	656	147	11	12.2985	548.433	162.115	2.71316	5.55611	5.40005	1.46276	2.95448	3.8477	19.6494	450.578	3.2469	5.28765	789.799	8.64355	5.5828	31.391	155.177	3.31678	1.67508	9.35978	27.143	10.8244	83.2597
-1	1	1	270	987	1976	13	26.6369	636.755	229.688	2.52505	5.01046	3.62967	3.39638	14.546	8.82445	45.3352	552.175	4.04662	4.04824	954.496	24.6886	8.52333	51.5155	277.117	7.67703	4.6115	22.0779	24.5079	16.7053	54.8838
1	1	1	270	986	1786	13	27.3418	545.29	232.939	2.31866	3.97472	3.53902	4.15263	15.7349	7.81165	27.3153	477.117	4.18685	4.8127	773.053	20.4138	9.81614	51.5453	326.616	7.92486	3.72833	10.4421	24.8754	17.3513	61.5547
0	0	2	270	986	1786	13	26.9894	591.022	231.314	2.42185	4.49259	3.58435	3.77451	15.1405	8.31805	36.3253	514.646	4.11673	4.43047	863.775	22.5512	9.16974	51.5304	301.867	7.80094	4.16991	16.26	24.6917	17.0283	58.2192
-1	1	1	271	191	510	2	25.9521	726.185	166.388	2.57844	5.80989	6.20916	2.65774	2.65672	4.54251	86.6158	601.911	4.06172	9.14457	541.953	13.9974	4.61698	40.1394	198.359	3.69105	3.87085	4.95679	87.8536	28.3263	151.488
1	0	2	271	189	97	2	40.042	710.676	211.338	2.9512	5.46077	6.81017	2.89773	5.02277	4.32903	72.6195	615.343	4.78082	8.90331	659.515	12.2047	5.69719	34.5782	186.571	3.80861	3.41617	6.90127	88.7384	23.4737	155.262
0	0	3	271	189	97	2	35.3454	715.845	196.355	2.82694	5.57714	6.60984	2.81773	4.23409	4.40019	77.2849	610.866	4.54112	8.98373	620.327	12.8023	5.33712	36.432	190.5	3.76942	3.56773	6.25311	88.4435	25.0913	154.004
-1	1	1	272	573	994	7	17.9997	953.411	186.59	3.30104	4.84593	5.22482	2.61491	2.05077	6.71071	37.9998	884.882	5.34759	4.84682	850.758	11.3246	6.53033	33.3904	221.273	4.60584	6.25136	10.6022	52.5995	19.085	179.168
1	1	1	272	572	677	7	21.358	798.228	258.015	3.19191	4.6476	3.93068	2.29165	5.17535	5.10842	50.4993	811.141	5.2974	5.73236	861.481	10.2197	5.90389	37.0062	219.84	4.98763	7.05508	5.39495	37.5187	19.9089	179.924
0	0	2	272	572	677	7	19.6789	875.82	222.303	3.24648	4.74676	4.57775	2.45328	3.61306	5.90956	44.2495	848.011	5.3225	5.28959	856.119	10.7721	6.21711	35.1983	220.557	4.79673	6.65322	7.99857	45.0591	19.4969	179.546
-1	1	1	273	1236	2584	17	20.9954	561.631	212.332	3.30011	7.48939	6.96802	7.88285	44.5175	14.2103	28.1668	585.456	5.00067	8.82066	813.231	11.0641	7.4948	39.395	193.001	7.48382	4.49901	15.06	7.80914	10.7213	44.0781
1	1	1	273	1235	2535	17	15.426	526.355	184.902	3.28078	6.61472	5.63133	8.89245	50.0851	13.5999	23.2921	594.859	6.41943	7.30354	760.1	11.5867	5.62253	31.4058	206.193	7.51664	5.30844	12.9868	9.09638	12.1065	48.8901
0	0	2	273	1235	2535	17	18.2107	543.993	198.617	3.29045	7.05205	6.29967	8.38765	47.3013	13.9051	25.7295	590.157	5.71005	8.0621	786.666	11.3254	6.55867	35.4004	199.597	7.50023	4.90372	14.0234	8.45276	11.4139	46.4841
-1	1	1	274	1085	2176	14	17.4668	553.133	207.328	1.29166	3.07592	3.47142	6.171	22.6938	10.0574	36.2144	571.019	3.62299	4.21719	841.171	14.8078	6.45084	32.8796	292.161	6.82099	4.02568	17.5371	13.2991	13.2804	46.796
1	1	1	274	1084	2067	14	18.466	638.166	210.434	2.55985	3.31865	3.54365	6.46167	19.9669	9.35185	35.2509	743.273	5.07222	4.37367	787.449	10.061	6.09545	38.4831	262.232	5.9982	4.4137	10.0234	15.232	12.9502	71.0891
0	0	2	274	1084	2067	14	17.9664	595.649	208.881	1.92575	3.19729	3.50754	6.31634	21.3303	9.70463	35.7327	657.146	4.3476	4.29543	814.31	12.4344	6.27314	35.6814	277.196	6.40959	4.21969	13.7803	14.2655	13.1153	58.9425
-1	1	1	275	65	343	1	77.3612	537.567	155.662	3.16156	3.81531	4.49945	2.79143	3.29645	3.99082	18.9087	418.668	4.89377	7.66969	539.671	2.65425	4.09327	15.2575	78.7603	1.73312	0.859502	4.93247	53.056	15.0091	77.8419
1	1	1	275	64	128	1	63.0665	476.515	139.836	2.09772	3.87754	5.3639	1.06369	2.48367	3.31445	27.0605	376.759	3.60307	7.07582	682.046	4.09856	4.57477	17.0068	91.5258	1.82948	1.69795	6.06645	44.8944	13.3655	103.93
0	0	2	275	64	128	1	70.2139	507.041	147.749	2.62964	3.84643	4.93168	1.92756	2.89006	3.65264	22.9846	397.714	4.24842	7.37276	610.858	3.37641	4.33402	16.1322	85.1431	1.7813	1.27872	5.49946	48.9752	14.1873	90.8862
-1	0	2	276	720	1580	11	14.7558	565.35	213.258	2.92414	5.64765	5.71059	4.52299	10.9327	6.79119	34.6713	469.052	5.31088	4.84926	838.49	16.3901	5.04947	30.4231	319.814	7.09058	4.85031	10.805	21.7685	10.437	46.3034
1	1	1	276	719	1346	11	11.2478	572.261	208.444	3.51009	5.5579	6.70378	2.20053	7.00563	5.06554	41.5996	583.512	5.09639	5.30061	755.706	18.1752	5.57761	31.2801	306.639	7.50355	4.99651	8.88601	14.3717	12.0198	33.5268
0	0	3	276	719	1346	11	13.5864	567.654	211.653	3.11946	5.61773	6.04165	3.74884	9.6237	6.21597	36.9807	507.205	5.23938	4.99971	810.895	16.9851	5.22552	30.7088	315.422	7.22824	4.89905	10.1653	19.3029	10.9646	42.0445
-1	0	2	277	58	23	1	9.75857	424.764	121.857	2.58858	4.07336	3.87058	1.72365	3.14994	2.61789	24.4018	371.545	2.99083	5.7389	420.355	4.1695	3.35505	15.1324	120.646	2.85781	1.67639	4.98771	50.2144	13.4545	95.473
1	0	3	277	55	22	1	15.1323	405.826	129.109	2.40329	3.70862	4.7532	2.37524	4.05192	3.37755	23.0925	325.223	3.18712	6.53684	507.317	5.51583	4.3044	22.4455	103.142	2.17928	1.5069	4.6602	54.7629	12.7177	83.9516
0	0	5	277	55	22	1	12.9828	413.401	126.208	2.47741	3.85452	4.40015	2.1146	3.69113	3.07369	23.6162	343.752	3.1086	6.21767	472.533	4.9773	3.92466	19.5203	110.144	2.45069	1.57469	4.79121	52.9435	13.0125	88.5602
-1	1	1	278	548	452	7	26.9641	852.992	196.51	3.69192	5.38208	5.33027	2.51696	3.11274	4.32201	73.8805	800.634	5.02382	8.46707	998.064	11.1685	7.46166	39.1901	148.889	3.53139	2.66376	10.4952	53.5066	22.2837	129.718
1	1	1	278	547	324	7	19.4626	760.71	215.972	3.53069	6.19132	6.4514	2.72013	2.87605	3.95162	45.3525	697.957	4.61698	7.664	838.668	9.49788	7.01638	46.2088	178.731	3.84138	3.63249	6.23366	54.0888	21.7186	167.513
0	0	2	278	547	324	7	23.2134	806.851	206.241	3.6113	5.7867	5.89083	2.61855	2.99439	4.13681	59.6165	749.296	4.8204	8.06553	918.366	10.3332	7.23902	42.6994	163.81	3.68639	3.14813	8.36442	53.7977	22.0012	148.616
-1	1	1	279	316	168	4	19.218	627.27	190.529	2.94604	3.93868	4.47876	3.21822	2.51795	3.43663	46.4492	516.091	3.66158	6.42377	697.088	10.4241	6.08356	31.771	169.34	2.6986	5.12972	6.79117	104.396	26.8907	203.233
1	1	1	279	315	12	4	28.4144	622.901	192.01	2.39777	3.57907	5.00604	4.94418	4.76362	2.23534	56.4939	491.621	3.52679	7.05995	595.728	7.0913	4.67797	25.3909	192.898	2.77247	4.68098	7.89912	141.23	24.9023	201.41
0	0	2	279	315	12	4	23.8162	625.086	191.269	2.6719	3.75888	4.7424	4.0812	3.64078	2.83598	51.4715	503.856	3.59418	6.74186	646.408	8.75768	5.38076	28.5809	181.119	2.73553	4.90535	7.34515	122.813	25.8965	202.322
-1	1	1	280	760	1891	11	22.0162	604.709	199.803	2.49755	5.76687	5.73876	3.89396	13.4257	8.36285	38.3984	572.744	4.95894	4.84096	749.979	13.3544	5.61989	32.7185	167.585	3.6634	1.60478	19.8655	66.6527	19.4877	82.7188
1	1	1	280	759	887	11	12.2416	541.764	191.567	3.35291	5.97091	5.57766	3.46697	5.65462	6.04221	28.2688	502.61	4.53245	4.26356	918.022	10.4298	5.66992	27.7709	133.73	2.91175	1.42615	13.7219	45.3763	23.5548	100.943
0	0	2	280	759	887	11	17.1289	573.237	195.685	2.92523	5.86889	5.65821	3.68047	9.54018	7.20253	33.3336	537.677	4.74569	4.55226	834	11.8921	5.64491	30.2447	150.657	3.28757	1.51546	16.7937	56.0145	21.5213	91.831
-1	1	1	281	495	1189	7	35.6018	754.681	198.136	2.59419	3.75502	5.71017	1.4948	4.75109	9.5707	70.2876	624.804	4.34909	4.8335	666.289	9.26036	5.28104	42.7513	184.691	4.63997	4.58896	5.97573	41.6391	14.0337	124.521
1	1	1	281	494	876	7	38.2691	678.742	181.507	2.26022	3.46722	4.42839	3.51603	4.38463	6.00302	86.228	696.215	3.9732	6.54077	647.852	9.03301	5.54996	38.5319	195.639	5.43988	4.62068	8.72683	29.9207	15.8748	115.42
0	0	2	281	494	876	7	36.9354	716.712	189.822	2.42721	3.61112	5.06928	2.50542	4.56786	7.78686	78.2578	660.509	4.16115	5.68714	657.071	9.14669	5.4155	40.6416	190.165	5.03993	4.60482	7.35128	35.7799	14.9543	119.97
-1	1	1	282	156	616	1	21.8834	625.298	182.148	2.3361	3.38359	4.35348	3.12055	4.3588	4.90161	118.647	593.571	5.25323	7.53031	456.034	11.3026	3.71886	29.071	114.643	2.79624	3.37691	4.27616	80.835	25.5535	133.874
1	0	2	282	154	203	1	21.3892	568.394	158.64	2.44026	3.32734	4.25078	3.45138	4.67212	4.76694	83.3983	537.563	5.04051	7.57589	468.365	9.19797	5.26958	18.8007	99.5706	2.15642	2.58756	6.57376	92.2498	21.6725	126.287
0	0	3	282	154	203	1	21.554	587.362	166.476	2.40554	3.34609	4.28502	3.3411	4.56768	4.81183	95.1479	556.232	5.11142	7.5607	464.255	9.89951	4.75268	22.2241	104.595	2.36969	2.85067	5.80789	88.4449	22.9662	128.816
-1	1	1	283	536	298	7	35.6098	904.155	205.754	3.83425	4.57164	4.40975	1.53165	4.18538	3.85772	33.3162	861.137	4.96966	6.39449	829.544	7.13847	6.8069	33.2441	138.407	3.26184	3.38139	14.3423	56.753	21.8245	142.699
1	1	1	283	535	174	7	47.3837	648.901	210.291	3.70698	4.5174	4.53584	1.15198	4.07005	3.46413	48.6731	583.724	5.02799	6.90007	814.301	5.81964	6.76605	28.6498	125.625	2.46926	2.17244	8.35422	61.7224	22.1784	129.689
0	0	2	283	535	174	7	41.4968	776.528	208.023	3.77062	4.54452	4.4728	1.34182	4.12771	3.66092	40.9946	722.431	4.99883	6.64728	821.923	6.47905	6.78648	30.9469	132.016	2.86555	2.77692	11.3483	59.2377	22.0014	136.194
-1	1	1	284	511	1013	7	11.3662	647.549	192.114	2.2605	3.6278	4.69304	3.08912	2.52105	6.89193	45.6758	588.879	3.04205	5.75668	677.348	10.5693	4.11148	39.0141	240.976	4.61301	5.68223	5.09993	55.8649	16.8128	141.263
1	0	2	284	509	476	7	15.0901	649.682	205.414	1.97499	2.76732	3.70693	1.81008	3.4869	4.63982	53.4174	561.942	3.22938	5.01533	729.552	11.88	5.14514	35.8238	237.725	4.21173	4.41606	6.67031	73.216	20.9301	162.879
0	0	3	284	509	476	7	13.8488	648.971	200.981	2.07016	3.05415	4.03563	2.23643	3.16495	5.39053	50.8369	570.921	3.16694	5.26245	712.15	11.4431	4.80058	36.8873	238.808	4.34549	4.83812	6.14685	67.4323	19.5577	155.673
-1	1	1	285	540	673	7	26.8923	844.583	231.403	3.1555	4.43428	5.45411	2.00556	6.5395	5.07772	65.696	760.705	6.46234	4.95367	673.406	12.5587	5.69939	42.5883	153.524	3.96138	3.66253	6.96698	56.4968	19.2042	143.365
1	1	1	285	539	397	7	38.3535	811.246	193.553	3.18706	4.1532	4.6757	2.62688	5.46565	4.17615	52.8121	728.607	6.43763	5.96979	703.689	10.2472	5.66161	42.2396	144.663	4.02632	3.7263	9.64498	29.0187	12.0369	105.749
0	0	2	285	539	397	7	32.6229	827.914	212.478	3.17128	4.29374	5.06491	2.31622	6.00258	4.62694	59.2541	744.656	6.44999	5.46173	688.548	11.4029	5.6805	42.414	149.093	3.99385	3.69442	8.30598	42.7577	15.6205	124.557
-1	1	1	286	1406	2063	21	19.627	728.937	241.659	2.47311	4.13172	3.57388	3.61898	9.03936	9.31885	70.5967	688.48	5.22676	5.62263	813.836	27.3517	8.40754	51.4105	353.607	14.4365	8.57234	11.5517	19.1625	22.8954	42.6123
1	1	1	286	1405	1698	21	20.7733	663.493	227.909	2.7979	3.57425	3.74284	4.0832	12.8806	7.32125	49.5181	598.144	3.28013	4.22465	942.719	25.4264	6.94414	44.5231	359.306	13.4752	9.11041	17.2472	16.7389	20.1342	37.6133
0	0	2	286	1405	1698	21	20.2001	696.215	234.784	2.63551	3.85299	3.65836	3.85109	10.96	8.32005	60.0574	643.312	4.25345	4.92364	878.277	26.389	7.67584	47.9668	356.457	13.9558	8.84137	14.3995	17.9507	21.5148	40.1128
-1	1	1	287	877	1885	13	13.6921	554.202	179.242	2.75981	4.37224	4.49816	2.96463	16.7803	8.33883	34.0679	440.165	3.7094	5.22105	614.349	9.15416	5.5174	39.5198	203.079	9.75274	10.0141	11.297	5.98173	10.0275	37.1655
1	1	1	287	876	70	13	9.29041	573.48	174.362	2.72088	4.25469	4.59757	1.72134	2.7617	2.94828	34.0105	511.393	3.49456	5.25378	585.976	7.25114	4.39954	43.8043	231.467	9.39351	10.6442	5.28373	4.02911	7.47961	31.3922
0	0	2	287	876	70	13	11.4913	563.841	176.802	2.74034	4.31347	4.54786	2.34298	9.77098	5.64355	34.0392	475.779	3.60198	5.23742	600.163	8.20265	4.95847	41.6621	217.273	9.57312	10.3292	8.29035	5.00542	8.75355	34.2789
-1	1	1	288	938	1798	13	27.1807	706.498	223.111	2.8615	4.16561	4.03413	4.98836	19.6126	7.88054	35.4684	691.818	7.83099	6.46909	907.119	12.2139	9.84215	54.7857	253.069	7.86318	5.3737	27.5311	17.0466	15.4268	49.9288
1	1	1	288	937	1673	13	13.3311	618.454	271.006	3.38847	5.13034	4.33074	5.91181	19.0161	7.12137	29.9746	647.744	5.85773	6.02362	915.038	15.2039	8.69578	50.6672	290.535	8.28514	5.69702	26.0398	14.4899	14.0154	50.5752
0	0	2	288	937	1673	13	20.2559	662.476	247.058	3.12499	4.64797	4.18244	5.45009	19.3143	7.50096	32.7215	669.781	6.84436	6.24636	911.079	13.7089	9.26896	52.7264	271.802	8.07416	5.53536	26.7855	15.7683	14.7211	50.252
-1	0	2	289	135	974	1	18.1857	580.492	163.143	2.09203	3.33341	4.00625	3.391	5.14363	6.81334	56.4897	549.593	3.46601	4.33536	527.33	8.89093	4.1393	28.5966	133.873	2.94698	4.54644	7.00539	57.0952	20.5646	155.051
1	1	1	289	134	834	1	23.6629	579.668	154.524	2.46359	3.23359	3.11077	4.88633	4.47425	5.81582	52.6317	517.327	3.59465	4.9027	433.903	5.06235	5.0523	21.1513	99.5893	2.65386	4.22916	8.68857	68.4778	23.0387	181.461
0	0	3	289	134	834	1	20.0114	580.218	160.27	2.21588	3.30014	3.70776	3.88944	4.9205	6.48084	55.2037	538.838	3.50889	4.52447	496.188	7.61474	4.44364	26.1148	122.445	2.84928	4.44068	7.56645	60.8894	21.3893	163.854
-1	1	1	290	1012	2287	14	32.8781	544.366	206.601	2.22974	3.9492	3.17089	3.69731	18.4894	10.9161	34.7343	601.93	4.5271	4.61564	602.408	8.93058	5.25378	23.9015	223.781	6.39543	5.91842	12.2903	6.57269	7.9477	35.3963
1	0	2	290	1010	1724	14	21.33	543.562	201.364	1.76165	3.6209	3.02443	4.44736	15.4804	8.60017	36.8701	527.76	4.12318	3.54583	770.405	10.364	6.14667	32.1555	252.551	6.17339	5.36768	12.4966	11.0896	11.3939	44.6943
0	0	3	290	1010	1724	14	25.1793	543.83	203.109	1.91768	3.73033	3.07325	4.19734	16.4834	9.37216	36.1582	552.484	4.25782	3.90243	714.406	9.88616	5.84904	29.4042	242.961	6.2474	5.55126	12.4278	9.58393	10.2452	41.595
-1	0	2	291	30	518	1	14.6087	538.525	156.249	2.26363	4.02316	4.40416	2.40785	2.99864	4.91818	21.8093	440.298	2.59135	4.80933	686.579	9.06257	3.79157	31.6594	139.772	2.30336	2.23547	5.5775	61.8335	16.1049	126.447
1	0	3	291	27	303	1	11.5629	566.236	168.558	2.24062	3.99378	4.67902	1.24751	3.02468	4.07677	38.6799	516.289	3.4143	3.83368	655.091	9.41365	4.09248	27.6854	143.684	3.19294	2.13165	5.01158	50.7762	16.7183	103.346
0	0	5	291	27	303	1	12.7813	555.151	163.635	2.24982	4.00553	4.56907	1.71164	3.01427	4.41334	31.9317	485.893	3.08512	4.22394	667.686	9.27322	3.97212	29.275	142.119	2.83711	2.17318	5.23795	55.1991	16.4729	112.587
-1	1	1	292	922	1536	13	21.8853	681.414	221.029	1.9287	3.42585	4.16002	3.19014	13.1624	6.35371	63.3652	528.296	3.01399	6.40475	784.214	19.0727	5.35809	38.1154	312.782	11.7532	8.53004	10.4023	18.3828	14.2833	41.3689
1	1	1	292	921	1482	13	14.4504	594.76	186.276	2.02882	4.59255	4.28866	2.48629	10.4189	6.01545	54.7273	556.624	3.17589	4.79608	667.796	19.0934	7.33844	33.5056	304.508	10.2377	10.7014	11.577	12.0578	11.9959	50.7133
0	0	2	292	921	1482	13	18.1678	638.087	203.652	1.97876	4.0092	4.22434	2.83821	11.7907	6.18458	59.0463	542.46	3.09494	5.60042	726.005	19.0831	6.34827	35.8105	308.645	10.9954	9.61571	10.9897	15.2203	13.1396	46.0411
-1	1	1	293	745	2275	11	12.6694	487.801	212.238	1.77428	5.97418	6.08858	4.44652	25.8393	10.8219	25.7352	469.874	3.37321	6.4271	682.097	11.9937	5.08505	30.7566	324.947	7.84535	4.93879	11.109	13.0237	14.7839	42.0921
1	1	1	293	744	1547	11	10.354	497.356	212.815	2.31025	5.22461	4.75531	6.45877	28.4587	6.425	26.2728	506.385	4.32446	5.55943	687.085	11.6482	5.38428	32.7761	328.858	9.23364	6.15633	12.6038	13.9721	15.0537	56.1781
0	0	2	293	744	1547	11	11.5117	492.579	212.527	2.04227	5.5994	5.42194	5.45265	27.149	8.62347	26.004	488.13	3.84883	5.99326	684.591	11.821	5.23467	31.7663	326.902	8.53949	5.54756	11.8564	13.4979	14.9188	49.1351
-1	0	2	294	847	1820	12	14.0259	525.964	169.887	1.77479	3.0842	2.48521	2.85742	16.7522	8.14616	23.6136	468.448	3.81236	3.84682	733.589	11.9407	5.51517	32.2703	218.276	4.32928	3.48307	18.2934	30.1822	14.0313	72.9568
1	1	1	294	846	1816	12	14.1728	495.113	173.396	1.62345	3.2538	3.21103	3.56362	21.1975	7.98908	26.0452	399.243	2.72097	3.24636	746.825	9.22337	5.57645	21.0218	187.424	2.87644	2.39508	12.1496	37.4501	16.3078	89.913
0	0	3	294	846	1816	12	14.0748	515.68	171.056	1.72434	3.14073	2.72715	3.09282	18.234	8.0938	24.4242	445.379	3.44857	3.64667	738.001	11.0349	5.5356	28.5208	207.992	3.845	3.1204	16.2455	32.6048	14.7901	78.6089
-1	1	1	295	1182	1676	16	20.8342	636.19	219.084	3.72937	7.27459	6.75198	6.28834	32.4948	7.16181	27.7163	573.577	4.61246	7.89403	992.077	13.1767	6.61868	34.3381	317.551	6.48145	3.42356	15.3155	33.6246	16.8533	77.4515
1	1	1	295	1181	1534	16	12.9358	566.249	240.134	3.4963	6.26868	5.98159	4.95819	25.164	6.33171	23.1177	475.841	4.98746	6.92903	941.427	15.1761	7.25285	41.5169	293.152	8.60197	4.96849	13.1095	20.0776	20.7202	74.0403
0	0	2	295	1181	1534	16	16.885	601.22	229.609	3.61284	6.77163	6.36679	5.62326	28.8294	6.74676	25.417	524.709	4.79996	7.41153	966.752	14.1764	6.93577	37.9275	305.351	7.54171	4.19603	14.2125	26.8511	18.7868	75.7459
-1	1	1	296	861	1394	12	9.90082	399.396	143.745	1.99334	3.87767	3.26845	5.18601	8.45716	5.46486	16.968	378.614	3.42974	4.47403	650.01	10.3574	5.40233	22.0866	241.783	7.74125	4.37594	8.66793	11.5713	15.8215	31.3262
1	1	1	296	860	1365	12	12.2995	463.762	179.367	2.11989	4.12145	3.61634	5.35763	17.1036	5.22174	18.3985	417.563	2.65972	5.9494	781.685	11.5372	3.99734	24.0339	277.791	5.83582	4.56275	11.857	12.4149	8.8185	41.5346
0	0	2	296	860	1365	12	11.1002	431.579	161.556	2.05662	3.99956	3.44239	5.27182	12.7804	5.3433	17.6832	398.088	3.04473	5.21171	715.847	10.9473	4.69984	23.0602	259.787	6.78853	4.46934	10.2624	11.9931	12.32	36.4304
-1	1	1	297	38	711	1	34.4444	526.343	185.022	3.15089	3.44862	3.40511	1.09324	3.6082	5.24288	55.6998	428.568	3.95838	5.26566	466.977	4.04995	4.77218	23.5182	95.6836	1.96345	2.66243	7.82894	59.139	17.7118	111.6
1	1	1	297	37	124	1	25.4075	480.512	162.541	2.10317	3.4826	3.35609	1.11404	2.43405	3.30121	52.3819	469.028	4.07472	3.98548	570.84	5.93645	4.60044	31.6446	145.439	2.41934	1.02227	5.71392	57.3974	12.9212	92.9566
0	0	2	297	37	124	1	29.9259	503.428	173.782	2.62703	3.46561	3.3806	1.10364	3.02112	4.27204	54.0408	448.798	4.01655	4.62557	518.909	4.9932	4.68631	27.5814	120.561	2.19139	1.84235	6.77143	58.2682	15.3165	102.279
-1	1	1	298	833	1552	12	5.98398	587.929	197.487	1.42156	4.09917	2.96645	2.19576	11.011	6.4428	19.1775	493.311	3.02737	3.46029	944.731	7.0637	4.7127	26.9446	247.246	4.91991	4.26507	13.5477	13.1205	10.2694	70.8538
1	0	3	298	830	1445	12	10.8988	465.412	163.202	1.6666	4.15412	3.70259	2.4929	10.0325	6.7165	18.506	421.209	3.39261	4.3786	788.446	8.79849	4.6441	26.699	214.788	4.19255	2.82907	11.7929	13.0277	9.61682	47.2829
0	0	4	298	830	1445	12	9.67009	496.042	171.773	1.60534	4.14038	3.51856	2.41862	10.2772	6.64807	18.6739	439.235	3.3013	4.14902	827.517	8.36479	4.66125	26.7604	222.902	4.37439	3.18807	12.2316	13.0509	9.77997	53.1756
-1	0	2	299	13	108	1	11.3484	559.831	150.161	3.43381	5.84755	6.77804	2.58249	1.94149	3.62609	22.6408	470.771	4.07654	7.23982	669.919	5.3018	4.09704	24.7434	125.165	2.72412	1.96406	6.33959	56.0717	14.9125	102.569
1	0	2	299	11	55	1	9.18142	479.26	160.381	3.45156	5.35531	5.82765	2.29689	2.95845	3.44362	19.4624	415.356	3.83891	5.28536	657.255	5.82289	4.16721	20.3968	143.324	2.06082	2.20956	4.8036	47.6084	11.8024	97.1805
0	0	4	299	11	55	1	10.2649	519.545	155.271	3.44269	5.60143	6.30284	2.43969	2.44997	3.53485	21.0516	443.064	3.95773	6.26259	663.587	5.56235	4.13213	22.5701	134.245	2.39247	2.08681	5.57159	51.84	13.3575	99.8747
-1	1	1	300	468	414	7	38.3885	664.241	194.375	2.4819	3.32844	4.67418	1.73218	2.04646	4.22367	46.4505	572.477	4.48124	5.94985	755.067	6.45342	4.82627	25.6042	160.567	2.76139	3.18608	4.19807	45.5216	12.7021	112.92
1	0	3	300	465	100	7	17.5661	636.212	180.512	2.53227	3.52043	4.19055	2.99971	3.57109	4.70542	48.1724	601.037	5.16124	5.38879	727.983	8.48128	5.44174	31.6346	151.36	3.78351	3.75642	8.13976	31.4674	15.8997	113.001
0	0	4	300	465	100	7	22.7717	643.219	183.978	2.51967	3.47244	4.31145	2.68283	3.18993	4.58498	47.742	593.897	4.99124	5.52905	734.754	7.97432	5.28787	30.127	153.662	3.52798	3.61383	7.15434	34.9809	15.1003	112.981
-1	1	1	301	906	1671	13	10.4183	495.59	210.42	2.54938	5.82072	4.21544	3.26772	19.4774	7.1148	16.6137	454.922	2.65306	4.85996	909.783	17.4538	6.64796	28.7243	303.35	8.62492	7.48047	20.9986	12.2168	15.1216	49.1195
1	0	2	301	904	1414	13	12.9248	478.331	210.37	2.14624	4.19707	3.66442	2.90042	13.1485	6.14887	26.2302	405.468	2.91319	5.03462	721.055	15.7153	5.72386	31.0615	297.836	9.40016	6.90438	10.8634	10.4726	12.7796	43.4809
0	0	3	301	904	1414	13	12.0893	484.084	210.386	2.28062	4.73829	3.8481	3.02285	15.2581	6.47084	23.0247	421.953	2.82648	4.9764	783.965	16.2948	6.03189	30.2825	299.674	9.14175	7.09641	14.2418	11.054	13.5603	45.3605
-1	1	1	302	779	1656	11	11.9285	643.018	263.932	3.14	5.54433	4.61241	3.88114	14.8528	7.05225	27.8913	562.128	5.86547	5.44226	1128.57	12.6293	8.65684	37.0938	280.182	5.37484	3.19052	21.7783	35.6965	15.0129	81.614
1	1	1	302	778	1476	11	26.5175	602.76	217.454	2.92807	4.37238	3.95763	4.71801	9.74705	5.97806	31.6246	638.944	4.81285	4.34548	904.015	13.4938	9.31543	39.1604	263.489	5.22205	2.66735	22.5914	44.728	17.467	86.3945
0	0	2	302	778	1476	11	19.223	622.889	240.693	3.03403	4.95836	4.28502	4.29957	12.2999	6.51516	29.758	600.536	5.33916	4.89387	1016.29	13.0616	8.98614	38.1271	271.835	5.29845	2.92893	22.1848	40.2122	16.2399	84.0043
-1	1	1	303	256	703	2	24.0433	721.257	184.779	2.41368	5.39276	7.23673	2.53112	4.72348	5.22276	62.6725	688.599	4.99024	8.16161	705.955	10.8238	7.48211	41.7326	178.031	5.16655	3.83631	7.82611	36.1841	17.9404	103.906
1	1	1	303	255	471	2	21.3895	789.555	187.878	3.00113	5.03403	6.6179	1.09978	3.06782	4.39439	67.7208	714.36	7.00523	9.29268	793.694	13.1676	6.73457	40.6379	125.126	3.39491	2.97631	8.79	33.7955	21.1114	112.675
0	0	2	303	255	471	2	22.7164	755.406	186.329	2.7074	5.21339	6.92731	1.81545	3.89565	4.80858	65.1967	701.48	5.99773	8.72714	749.825	11.9957	7.10834	41.1853	151.578	4.28073	3.40631	8.30805	34.9898	19.5259	108.29
-1	1	1	304	1098	2135	14	11.777	555.002	178.22	2.21174	4.61582	3.60377	7.80855	20.5318	9.81749	38.3275	626.944	6.41721	5.19307	690.196	11.1563	7.50111	35.4514	279.549	10.003	5.98953	18.2645	12.2584	19.5003	39.6258
1	1	1	304	1097	2073	14	16.2821	698.915	192.583	2.23331	5.49781	4.14543	6.42631	20.8512	9.39698	32.7591	620.841	5.06484	6.17302	823.503	7.72364	7.50999	34.2537	283.224	9.43238	8.29784	12.6217	12.6613	17.0258	65.0536
0	0	2	304	1097	2073	14	14.0295	626.958	185.402	2.22253	5.05682	3.8746	7.11743	20.6915	9.60723	35.5433	623.892	5.74103	5.68304	756.85	9.43995	7.50555	34.8525	281.386	9.71768	7.14369	15.4431	12.4599	18.2631	52.3397
-1	1	1	305	962	2281	13	39.8017	855.797	266.538	3.42311	4.0998	3.10996	5.88969	33.1795	10.8607	40.3763	790.658	6.6255	3.03368	966.772	14.6262	8.52919	40.8448	213.719	6.81306	4.02486	24.9026	13.9692	13.296	42.2643
1	1	1	305	961	2274	13	28.4492	741.471	241.908	3.00321	4.59383	4.29287	6.31077	26.1905	10.7892	40.7699	815.552	5.47169	4.00146	1031.05	13.2206	9.16977	51.385	180.644	5.73192	3.34519	31.3743	25.3304	15.8022	55.9565
0	0	2	305	961	2274	13	34.1255	798.634	254.223	3.21316	4.34682	3.70142	6.10023	29.685	10.8249	40.5731	803.105	6.04859	3.51757	998.91	13.9234	8.84948	46.1149	197.181	6.27249	3.68502	28.1385	19.6498	14.5491	49.1104
-1	1	1	306	492	1042	7	30.1268	665.701	173.674	2.48341	4.93951	5.90298	3.87038	6.89428	7.12497	65.6503	530.594	2.99429	5.74021	639.326	18.0969	6.03673	42.527	186.705	5.79009	4.95491	11.9726	31.1396	18.5272	102.225
1	1	1	306	491	352	7	25.3878	705.553	176.825	2.94407	4.69115	6.36137	2.58221	2.73128	4.02664	79.0631	645.854	4.6835	5.93555	640.5	12.7358	5.81226	46.9076	179.05	4.8934	6.07439	5.26995	31.4203	22.1412	122.385
0	0	2	306	491	352	7	27.7573	685.627	175.249	2.71374	4.81533	6.13218	3.22629	4.81278	5.5758	72.3567	588.224	3.8389	5.83788	639.913	15.4164	5.9245	44.7173	182.878	5.34175	5.51465	8.62126	31.28	20.3342	112.305
-1	1	1	307	1066	2463	14	9.47438	419.486	155.057	1.95916	3.51795	3.27553	4.21657	18.0252	12.6741	21.6155	420.606	2.57688	4.16834	745.696	8.07837	4.11846	26.6643	155.251	3.59562	1.90005	12.4997	19.9899	11.0751	55.7476
1	1	1	307	1065	2351	14	10.7795	410.594	133.247	2.17331	5.02712	4.3223	5.90278	26.8247	11.513	17.0419	393.623	2.3976	5.74349	601.541	7.88865	3.82392	17.9584	171.516	4.18972	2.95769	10.7573	17.2577	11.9245	49.9841
0	0	2	307	1065	2351	14	10.1269	415.04	144.152	2.06623	4.27253	3.79892	5.05967	22.425	12.0935	19.3287	407.114	2.48724	4.95591	673.619	7.98351	3.97119	22.3113	163.383	3.89267	2.42887	11.6285	18.6238	11.4998	52.8659
-1	1	1	308	108	1048	1	17.0135	706.977	185.265	2.27626	3.76568	4.08125	3.18326	7.82162	7.20696	69.3712	709.262	3.88144	6.95318	647.743	5.10843	5.52172	27.9592	133.166	2.89323	3.81345	10.4663	55.6894	19.4165	136.718
1	0	2	308	106	320	1	15.4996	667.653	175.352	2.24304	4.53768	4.97304	2.89206	3.78613	5.9688	54.0265	587.758	3.83712	6.77216	741.894	9.7288	4.50028	38.7764	164.433	3.23212	4.14167	10.0875	58.3935	20.348	154.585
0	0	3	308	106	320	1	16.0042	680.761	178.656	2.25411	4.28035	4.67578	2.98913	5.13129	6.38152	59.1414	628.259	3.85189	6.8325	710.51	8.18868	4.84076	35.1706	154.01	3.11916	4.03226	10.2137	57.4921	20.0375	148.629
-1	1	1	309	581	810	8	14.9723	768.792	214.414	3.38466	5.575	7.21305	4.04353	4.33481	5.71588	62.2257	677.152	4.0304	12.1667	795.986	5.96925	5.48809	29.5884	191.87	3.73876	4.77614	9.19577	107.366	26.4781	203.523
1	1	1	309	580	268	8	17.0307	743.345	232.924	4.41398	6.19544	6.23264	3.38559	4.76884	3.75961	45.535	682.992	5.79467	10.5813	747.449	7.45794	6.21151	31.3132	163.655	2.55788	5.94533	9.16832	127.546	26.7993	206.669
0	0	2	309	580	268	8	16.0015	756.069	223.669	3.89932	5.88522	6.72284	3.71456	4.55183	4.73775	53.8803	680.072	4.91254	11.374	771.717	6.7136	5.8498	30.4508	177.762	3.14832	5.36073	9.18205	117.456	26.6387	205.096
-1	1	1	310	412	385	5	34.2218	697.366	225.653	2.82706	3.96623	4.32464	1.66754	6.87278	4.13847	110.647	653.987	3.26146	7.10149	555.912	14.8453	6.30305	36.6314	158.497	4.17016	5.57185	5.29794	61.8357	17.0307	112.103
1	0	2	310	410	207	5	29.6287	694.161	171.404	2.1669	3.91687	4.29863	1.49105	3.19271	4.10887	110.314	713.73	4.44472	7.42278	532.3	11.0362	5.19804	34.3999	133.892	3.8412	4.24793	5.36936	40.4407	17.7858	108.484
0	0	3	310	410	207	5	31.1597	695.229	189.487	2.38696	3.93333	4.3073	1.54988	4.4194	4.11874	110.425	693.816	4.0503	7.31569	540.171	12.3059	5.56638	35.1437	142.094	3.95086	4.68924	5.34556	47.5724	17.5341	109.69
-1	1	1	311	1402	2112	21	16.3396	610.728	269.203	2.64993	5.61961	5.23878	4.42554	15.7223	9.64538	28.2276	563.047	3.49014	6.00515	962.516	24.1836	7.57544	41.5666	404.002	10.0674	7.2466	21.946	17.4186	16.9913	46.812
1	1	1	311	1401	2074	21	26.0378	727.904	247.03	3.01162	5.63435	5.61263	5.68618	21.3276	9.39771	42.7893	644.419	4.88574	6.11613	1118.84	20.9846	7.95339	36.9101	352.808	10.0822	5.58424	22.9265	25.5093	19.2655	43.8738
0	0	2	311	1401	2074	21	21.1887	669.316	258.116	2.83078	5.62698	5.42571	5.05586	18.525	9.52154	35.5084	603.733	4.18794	6.06064	1040.68	22.5841	7.76441	39.2384	378.405	10.0748	6.41542	22.4362	21.464	18.1284	45.3429
-1	1	1	312	146	668	1	24.5534	545.237	164.676	2.4444	4.7499	4.85019	2.11556	2.13914	5.05322	31.7523	408.753	4.90763	7.20936	636.101	3.76871	5.54593	20.6814	108.836	1.97509	2.95341	6.89658	91.2459	28.5039	163.535
1	0	2	312	144	141	1	35.3562	562.245	167.767	2.93222	4.567	5.14876	2.98016	3.35905	3.71962	31.1293	443.349	3.04794	8.21258	610.261	5.12486	4.84257	21.5617	142.865	2.83999	3.64178	5.98739	99.848	23.2703	175.745
0	0	3	312	144	141	1	31.7553	556.576	166.737	2.76961	4.62797	5.04924	2.69196	2.95241	4.16416	31.3369	431.817	3.66784	7.87817	618.875	4.67281	5.07703	21.2683	131.522	2.55169	3.41232	6.29046	96.9806	25.0148	171.675
-1	1	1	313	1306	1953	19	41.2874	973.009	302.985	3.86676	5.18818	5.60393	4.30717	14.371	8.69553	68.1799	851.545	6.81422	5.04761	1042.2	17.9902	10.3206	54.9643	236.796	5.78457	5.74161	35.3957	39.3925	22.6818	112.779
1	1	1	313	1305	1929	19	37.647	846.044	292.083	3.73161	6.41167	5.22603	3.33721	10.4367	8.55186	77.7668	740.315	5.83548	4.56329	1044.93	20.6922	9.95196	54.9014	258.136	7.61522	4.99079	25.6841	32.1102	20.8549	59.7204
0	0	2	313	1305	1929	19	39.4672	909.526	297.534	3.79918	5.79992	5.41498	3.82219	12.4038	8.62369	72.9733	795.93	6.32485	4.80545	1043.56	19.3412	10.1363	54.9329	247.466	6.69989	5.3662	30.5399	35.7514	21.7684	86.2495
-1	0	2	314	678	1389	11	15.6635	510.694	201.111	2.52804	5.8763	5.38496	3.8829	18.4367	6.10873	20.8969	446.042	4.20677	4.81936	949.778	13.1181	6.631	40.4196	225.116	6.92109	5.63836	16.9529	9.94141	11.0353	33.4068
1	1	1	314	677	1272	11	7.64904	523.59	207.897	2.67403	7.13598	6.53954	2.80182	10.5971	4.27208	14.247	392.518	3.82612	5.80974	957.567	9.04494	5.791	38.5729	246.157	6.61263	5.19568	10.4327	8.84513	12.5386	43.234
0	0	3	314	677	1272	11	12.992	514.993	203.373	2.5767	6.29619	5.76982	3.52254	15.8235	5.49652	18.6803	428.2	4.07989	5.14948	952.374	11.7604	6.351	39.804	232.13	6.81827	5.4908	14.7795	9.57598	11.5364	36.6825
-1	0	3	315	479	176	7	20.2232	620.286	185.543	2.32182	3.75754	4.08877	2.07107	5.79491	5.33214	39.5953	574.779	3.86729	4.86314	631.591	13.6194	5.15506	40.7763	143.425	4.51326	3.58448	7.35429	22.3546	12.6656	80.0071
1	1	1	315	478	115	7	25.7007	685.576	197.959	3.84088	3.76018	3.0431	1.72331	3.92812	3.25378	33.4384	589.343	4.81676	4.63822	686.299	14.7883	5.02685	39.493	148.917	4.21179	4.18901	8.68354	14.159	11.6526	82.9506
0	0	4	315	478	115	7	21.5925	636.608	188.647	2.70158	3.7582	3.82735	1.98413	5.32821	4.81255	38.0561	578.42	4.10465	4.80691	645.268	13.9116	5.12301	40.4555	144.798	4.4379	3.73561	7.6866	20.3057	12.4124	80.743
-1	1	1	316	768	2211	11	18.0849	501.244	207.278	2.97329	5.27672	5.08735	3.98596	22.4902	10.2556	27.6976	533.987	6.26078	2.35381	1024.94	6.11357	8.70233	47.7662	125.658	6.33821	3.14935	22.7715	4.65277	10.2526	14.0746
1	1	1	316	767	2082	11	20.3769	479.727	178.801	2.42982	4.61662	4.84445	5.04238	18.668	9.4706	16.0144	521.972	4.70746	3.17765	960.105	8.50709	6.78587	40.6075	142.992	3.82999	1.86975	17.2826	12.9467	10.9321	31.8672
0	0	2	316	767	2082	11	19.2309	490.485	193.039	2.70156	4.94667	4.9659	4.51417	20.5791	9.8631	21.856	527.979	5.48412	2.76573	992.521	7.31033	7.7441	44.1869	134.325	5.0841	2.50955	20.027	8.79973	10.5923	22.9709
-1	1	1	317	1129	2119	15	17.5259	584.151	259.349	4.68666	8.15375	7.53209	5.77575	24.9028	9.70047	33.2086	625.628	7.53689	7.43291	876.684	19.1436	7.95959	41.4482	267.535	7.62313	5.27579	13.7074	18.703	13.6161	26.4477
1	1	1	317	1128	2106	15	19.3477	673.464	263.438	4.5082	9.09003	8.12299	4.78401	20.192	9.62238	48.5981	776.529	8.16775	4.85645	937.38	19.83	8.31263	46.3419	253.599	8.36209	6.53921	22.2336	21.0376	12.0215	50.6003
0	0	2	317	1128	2106	15	18.4368	628.807	261.394	4.59743	8.62189	7.82754	5.27988	22.5474	9.66143	40.9033	701.078	7.85232	6.14468	907.032	19.4868	8.13611	43.895	260.567	7.99261	5.9075	17.9705	19.8703	12.8188	38.524
-1	1	1	318	99	360	1	9.28983	442.842	132.737	2.94346	5.05407	5.0524	2.16265	2.42838	4.06085	31.4949	334.486	2.37058	9.17619	477.528	5.9668	3.31544	28.0301	157.741	2.75652	1.72575	5.96675	52.2722	13.1489	102.789
1	1	1	318	98	349	1	23.8143	490.822	190.375	3.02542	4.01366	4.23624	2.35802	4.38455	4.01816	67.7676	475.453	3.65583	9.26778	546.958	4.37772	3.64766	22.4248	158.628	2.31326	1.42502	4.54616	57.3736	15.3741	111.548
0	0	2	318	98	349	1	16.552	466.832	161.556	2.98444	4.53386	4.64432	2.26034	3.40646	4.0395	49.6313	404.969	3.01321	9.22198	512.243	5.17226	3.48155	25.2275	158.184	2.53489	1.57539	5.25645	54.8229	14.2615	107.168
-1	0	2	319	17	305	1	10.4062	585.074	184.561	3.10164	4.21769	4.67901	2.20066	4.16007	4.09769	29.4678	498.416	3.90994	7.51382	797.472	6.3536	3.74194	25.5178	146.638	2.08083	2.59096	5.93539	53.3104	12.7917	96.3722
1	0	2	319	15	261	1	10.33	608.306	171.034	3.28191	4.71224	5.01761	2.12014	3.95968	4.82126	24.6619	509.733	2.76566	5.59367	862.014	7.16795	4.36501	29.5608	177.113	2.78938	2.94281	9.1372	44.2006	11.5567	108.135
0	0	4	319	15	261	1	10.3681	596.69	177.797	3.19178	4.46497	4.84831	2.1604	4.05988	4.45948	27.0649	504.075	3.3378	6.55374	829.743	6.76077	4.05347	27.5393	161.876	2.43511	2.76688	7.53629	48.7555	12.1742	102.254
-1	1	1	320	794	2021	11	12.292	555.702	168.023	2.41426	4.97626	4.03033	6.13911	30.3684	9.09428	21.9688	493.338	4.1234	6.03239	914.442	7.24227	6.03298	23.6761	174.305	5.07523	2.98596	30.0297	9.30141	8.92271	49.0053
1	1	1	320	793	1730	11	20.6094	683.488	189.969	2.4234	4.91256	4.41876	5.57471	19.5756	7.50305	33.1382	596.029	4.94303	5.94842	1132.16	5.71307	6.84266	30.6244	146.481	5.34308	3.93345	22.7757	6.7653	12.8591	35.8159
0	0	2	320	793	1730	11	16.4507	619.595	178.996	2.41883	4.94441	4.22455	5.85691	24.972	8.29867	27.5535	544.684	4.53322	5.99041	1023.3	6.47767	6.43782	27.1503	160.393	5.20915	3.45971	26.4027	8.03335	10.8909	42.4106
-1	1	1	321	959	2411	13	23.3007	815.002	233.268	1.98162	4.42774	3.8423	4.44709	16.4994	12.1379	69.4788	873.761	6.15616	4.14792	909.648	10.7713	8.0923	59.9713	202.69	7.77189	4.70702	18.1698	9.01056	14.5851	42.4575
1	1	1	321	958	2278	13	39.3622	817.109	210.092	2.16936	3.96907	3.12401	4.33221	21.0475	10.8356	75.2732	799.584	4.33533	2.43226	910.509	11.2857	7.32377	50.5814	151.937	7.15733	4.73516	23.0564	7.42877	14.1423	28.92
0	0	2	321	958	2278	13	31.3314	816.055	221.68	2.07549	4.19841	3.48315	4.38965	18.7735	11.4868	72.376	836.673	5.24574	3.29009	910.078	11.0285	7.70803	55.2763	177.313	7.46461	4.72109	20.6131	8.21966	14.3637	35.6888
-1	0	2	322	662	1275	11	7.57911	470.458	184.23	2.75836	5.44473	4.94298	3.6796	9.96045	5.09967	18.8095	409.899	3.98206	6.17755	811.761	8.00885	5.77077	23.5566	199.007	5.77444	2.37463	16.6873	11.1088	11.2059	48.2912
1	0	2	322	660	1274	11	15.105	510.436	183.461	2.83585	5.45717	4.32736	3.42036	9.35122	5.21062	28.4502	485.624	4.07188	6.22256	787.552	10.2773	5.3187	26.7714	219.566	3.91915	1.87255	11.9011	34.2538	14.4063	68.7655
0	0	4	322	660	1274	11	11.342	490.447	183.845	2.79711	5.45095	4.63517	3.54998	9.65584	5.15515	23.6299	447.761	4.02697	6.20006	799.656	9.14308	5.54474	25.164	209.286	4.8468	2.12359	14.2942	22.6813	12.8061	58.5284
-1	1	1	323	836	1729	12	12.417	481.396	145.586	1.07458	2.08346	2.05182	1.89052	10.1932	7.50233	48.459	461.002	2.55923	3.62627	534.758	15.3428	4.67319	36.5208	204.646	6.29464	3.78755	10.2904	11.9124	13.8855	27.9007
1	1	1	323	835	1248	12	9.46631	445.403	151.597	1.49936	3.01651	2.95144	1.69685	5.78549	3.48853	27.3298	328.937	2.70851	3.31179	663.628	15.2358	6.27978	37.2228	177.921	5.83053	5.58743	12.2396	19.6041	10.6454	53.8061
0	0	2	323	835	1248	12	10.9417	463.399	148.592	1.28697	2.54998	2.50163	1.79368	7.98937	5.49543	37.8944	394.969	2.63387	3.46903	599.193	15.2893	5.47649	36.8718	191.284	6.06259	4.68749	11.265	15.7582	12.2654	40.8534
-1	0	2	324	421	775	5	34.6041	731.706	201.681	2.98855	3.87157	4.32288	2.68178	5.42437	5.58348	101.274	704.399	4.93477	5.73439	607.396	19.7633	6.59803	40.0596	154.675	4.46194	4.49733	7.504	47.9427	18.1739	138.487
1	1	1	324	420	749	5	54.0408	816.92	202.658	3.14066	4.6181	4.53192	3.44293	6.91148	5.38436	87.256	694.943	5.4184	4.66016	791.881	17.0328	7.40497	43.6624	190.274	3.77459	4.94786	7.54811	55.0689	19.1675	152.299
0	0	3	324	420	749	5	41.083	760.111	202.007	3.03925	4.12041	4.39256	2.9355	5.92007	5.51711	96.6017	701.247	5.09598	5.37631	668.891	18.8531	6.86701	41.2605	166.542	4.23282	4.64751	7.5187	50.3181	18.5051	143.091
-1	1	1	325	1427	2649	21	41.0811	811.687	254.411	3.03028	4.92967	4.31938	3.58231	26.2196	15.1358	61.9183	817.107	4.89863	5.21307	919.474	22.0988	6.80576	52.0387	261.806	8.29523	5.68196	21.3355	23.6618	17.4801	76.0918
1	1	1	325	1426	2298	21	22.6568	709.519	240.83	3.1945	4.71726	3.60872	4.14546	24.6882	11.0228	38.5586	778.537	5.60893	5.0484	988.379	22.4681	8.01394	45.6323	242.174	6.67351	3.92751	19.9621	24.4434	19.7292	61.8294
0	0	2	325	1426	2298	21	31.869	760.603	247.621	3.11239	4.82346	3.96405	3.86389	25.4539	13.0793	50.2384	797.822	5.25378	5.13074	953.926	22.2835	7.40985	48.8355	251.99	7.48437	4.80474	20.6488	24.0526	18.6047	68.9606
-1	1	1	326	1434	2558	21	27.9449	767.323	254.564	2.80021	4.35071	4.80082	5.14372	36.3245	13.8911	80.5311	805.641	4.88123	5.33598	900.827	33.0319	8.28728	58.6511	337.001	10.5334	7.01266	16.6816	31.7298	23.0267	93.8204
1	1	1	326	1433	2524	21	28.5503	764.873	268.96	2.62892	5.5809	4.50794	5.39791	28.367	13.4501	56.9376	691.349	3.71555	5.52772	870.452	33.1119	9.93685	50.698	294.423	13.1013	6.57875	17.7642	25.0687	20.8763	60.7006
0	0	2	326	1433	2524	21	28.2476	766.098	261.762	2.71457	4.9658	4.65438	5.27081	32.3458	13.6706	68.7343	748.495	4.29839	5.43185	885.64	33.0719	9.11206	54.6745	315.712	11.8173	6.7957	17.2229	28.3993	21.9515	77.2605
-1	1	1	327	1006	2171	14	18.4027	549.801	184.029	2.30026	3.18469	3.23744	6.35363	26.6243	10.0251	40.2408	475.939	3.92269	2.93599	811.898	12.6158	5.85745	46.2596	211.003	5.59705	4.41696	14.9252	13.1641	11.4965	38.8872
1	0	2	327	1004	1402	14	15.3779	505.323	193.695	2.10043	3.71578	3.2824	4.74773	15.0122	5.57933	23.2867	427.798	3.13536	3.31559	812.318	11.1238	5.8746	45.1829	202.733	6.16953	3.69826	9.59544	11.3971	11.6165	33.1805
0	0	3	327	1004	1402	14	16.3862	520.149	190.473	2.16704	3.53875	3.26741	5.28303	18.8829	7.06126	28.9381	443.845	3.3978	3.18906	812.178	11.6211	5.86888	45.5418	205.49	5.9787	3.93783	11.372	11.9861	11.5765	35.0827
-1	1	1	328	758	1646	11	23.3635	535.427	183.911	2.25325	3.31738	3.21884	2.41526	11.7685	6.95562	28.0424	411.054	2.94016	4.43739	875.854	8.20887	5.899	30.3533	135.563	4.47904	2.4603	17.6377	24.8941	15.0411	54.8669
1	1	1	328	757	1370	11	43.6651	571.328	182.725	2.36121	3.44077	2.69558	2.7871	9.58371	5.29234	35.4697	609.429	4.96222	4.39438	725.249	10.3546	5.62152	36.5485	144.571	4.50778	2.56515	14.6786	14.9649	10.9299	45.8308
0	0	2	328	757	1370	11	33.5143	553.378	183.318	2.30723	3.37907	2.95721	2.60118	10.6761	6.12398	31.7561	510.242	3.95119	4.41588	800.551	9.28174	5.76026	33.4509	140.067	4.49341	2.51273	16.1581	19.9295	12.9855	50.3488
-1	1	1	329	1340	2467	19	38.9719	828.297	299.283	3.66502	6.88677	5.70017	5.44943	45.3395	12.7095	60.4748	743.563	4.65577	5.51517	864.906	29.4523	7.9889	56.6121	249.087	10.5347	5.38146	17.8293	15.4075	14.5444	56.7469
1	1	1	329	1339	2466	19	36.7283	727.401	316.133	4.3767	6.67269	5.88947	7.51051	42.1203	12.7008	38.8574	725.961	5.17094	5.11609	1043.34	24.675	7.82436	62.188	297.651	10.4835	6.06611	15.911	20.1465	17.5539	51.6375
0	0	2	329	1339	2466	19	37.8501	777.849	307.708	4.02086	6.77973	5.79482	6.47997	43.7299	12.7051	49.6661	734.762	4.91335	5.31563	954.122	27.0636	7.90663	59.4001	273.369	10.5091	5.72379	16.8701	17.777	16.0492	54.1922
-1	1	1	330	875	1516	12	16.7514	461.903	162.597	1.83632	2.87744	3.15201	2.55683	10.1814	6.20419	20.0795	442.345	3.82345	2.23945	608.554	7.50461	5.69233	40.9685	141.986	4.70464	3.05277	15.0428	6.98125	6.62022	27.7022
1	1	1	330	874	1382	12	10.2322	423.057	158.754	2.21445	2.18305	2.30506	3.90612	13.8263	5.37607	15.1575	329.545	3.3886	2.53341	663.581	8.18911	4.5543	22.229	171.157	4.78061	2.89357	11.7465	7.04678	8.26965	25.6318
0	0	2	330	874	1382	12	13.4918	442.48	160.675	2.02539	2.53025	2.72854	3.23148	12.0039	5.79013	17.6185	385.945	3.60602	2.38643	636.068	7.84686	5.12332	31.5988	156.572	4.74263	2.97317	13.3947	7.01401	7.44493	26.667
-1	1	1	331	217	574	2	24.5838	655.452	188.373	2.94781	5.70222	7.13356	2.65209	2.22196	4.77999	66.1347	541.178	3.75925	10.4404	732.226	5.8275	4.60217	31.8031	138.645	2.65494	1.73631	5.67558	69.4973	11.8457	100.799
1	1	1	331	216	468	2	37.1554	587.876	160.482	3.21343	4.70846	5.81331	2.2806	1.92375	4.38689	65.4139	461.218	3.33161	10.1994	747.19	6.27988	6.41675	29.7296	157.455	2.68953	3.3898	6.86512	75.6389	15.4795	152.23
0	0	2	331	216	468	2	30.8696	621.664	174.427	3.08062	5.20534	6.47344	2.46634	2.07285	4.58344	65.7743	501.198	3.54543	10.3199	739.708	6.05369	5.50946	30.7663	148.05	2.67223	2.56305	6.27035	72.5681	13.6626	126.514
-1	0	2	332	73	279	1	20.7794	496.461	166.952	2.12153	2.97465	3.3828	2.08948	3.84622	3.95832	45.7339	394.965	3.59148	5.40686	503.29	7.20454	4.9118	26.3807	147.965	2.83548	2.5456	5.97951	78.3931	19.6597	133.318
1	0	3	332	70	79	1	11.0881	516.069	147.441	2.20407	3.35612	3.81173	1.53239	2.6721	3.83627	36.2736	465.56	2.94021	4.97985	561.944	5.66813	4.03273	22.9961	111.961	1.87517	2.32873	5.73694	74.3451	16.0661	133.972
0	0	5	332	70	79	1	14.9646	508.226	155.246	2.17106	3.20353	3.64016	1.75523	3.14175	3.88509	40.0577	437.322	3.20072	5.15066	538.482	6.2827	4.38436	24.3499	126.363	2.2593	2.41548	5.83397	75.9643	17.5035	133.71
-1	1	1	333	287	945	3	13.8925	805.059	239.986	3.75092	7.20609	6.42289	3.98759	7.38765	6.407	62.7662	801.383	5.15489	8.22983	1039.66	8.7639	6.20635	34.5849	187.662	4.5091	4.19806	10.6276	54.2029	23.2974	149.235
1	1	1	333	286	764	3	36.4988	945.427	261.045	4.2156	6.8169	6.47919	4.51118	5.16381	5.46736	59.9742	832.212	5.4697	9.11982	957.575	9.35826	6.63732	46.4704	177.546	3.74063	4.51436	15.1228	67.9133	27.6974	179.876
0	0	2	333	286	764	3	25.1956	875.243	250.516	3.98326	7.0115	6.45104	4.24938	6.27573	5.93718	61.3702	816.798	5.3123	8.67482	998.616	9.06108	6.42183	40.5277	182.604	4.12487	4.35621	12.8752	61.0581	25.4974	164.555
-1	1	1	334	1168	2596	16	17.1253	688.857	227.068	3.37271	7.65205	5.80367	5.42637	16.9101	14.4223	42.3128	601.438	5.80725	8.53855	935.736	18.9151	6.49544	51.5816	346.614	7.73476	6.36745	14.9165	32.576	17.4671	77.6416
1	1	1	334	1167	2201	16	27.9379	678.169	216.939	3.71519	7.0931	5.8814	5.49631	20.6063	10.1843	35.067	549.524	5.25876	9.47312	1006.01	24.0375	6.95184	40.7755	326.782	7.51853	4.14818	19.1342	29.7301	17.5482	66.0433
0	0	2	334	1167	2201	16	22.5316	683.513	222.003	3.54395	7.37257	5.84254	5.46134	18.7582	12.3033	38.6899	575.481	5.53301	9.00583	970.874	21.4763	6.72364	46.1786	336.698	7.62665	5.25782	17.0253	31.1531	17.5077	71.8424
-1	1	1	335	1413	2253	21	39.064	735.178	269.698	2.27113	3.65193	2.91564	5.85977	20.2039	10.5805	56.7168	677.697	4.53143	4.10417	921.552	32.143	7.61414	52.094	325.437	13.1297	8.74562	22.0908	20.3021	20.4125	51.7022
1	1	1	335	1412	2131	21	39.4302	903.95	267.223	2.60149	4.13365	3.78499	5.12606	17.0552	9.77227	73.1828	869.916	4.9983	4.26873	984.894	33.398	10.1868	51.5528	284.82	13.1037	8.36839	26.38	24.0042	25.8982	53.5426
0	0	2	335	1412	2131	21	39.2471	819.564	268.461	2.43631	3.89279	3.35031	5.49292	18.6296	10.1764	64.9498	773.807	4.76486	4.18645	953.223	32.7705	8.90048	51.8234	305.128	13.1167	8.557	24.2354	22.1532	23.1554	52.6224
-1	0	2	336	417	792	5	32.9144	811.673	221.833	2.7738	3.76605	4.11352	2.7826	7.12807	6.12199	105.155	818.582	5.06261	5.52504	759.099	10.5259	7.43305	41.1469	179.42	4.8979	4.69831	11.7444	42.1039	21.1286	128.583
1	1	1	336	416	334	5	32.6744	881.642	237.621	2.60867	3.46175	4.59736	1.3533	2.51322	3.97755	139.962	831.723	4.8728	4.69513	901.946	14.0951	7.68218	42.35	164.503	3.8811	4.05763	10.307	59.3651	21.3473	119.788
0	0	3	336	416	334	5	32.8344	834.996	227.096	2.71876	3.66462	4.2748	2.30617	5.58979	5.40717	116.757	822.962	4.99934	5.2484	806.715	11.7157	7.51609	41.5479	174.448	4.55896	4.48475	11.2653	47.8577	21.2015	125.651
-1	1	1	337	238	331	2	15.9367	555.623	173.683	3.0848	5.04466	5.89706	2.43931	3.63429	3.96566	61.4227	548.416	5.94431	8.98447	470.365	17.0773	4.89794	36.2554	166.729	3.70484	3.19814	6.62302	43.7896	18.2376	113.56
1	1	1	337	237	101	2	29.8063	552.658	169.186	2.4717	5.71548	5.2338	3.57629	3.87141	3.17037	37.937	514.802	4.34301	8.09835	560.683	16.1273	5.31477	31.9362	141.751	3.26222	4.97601	7.51234	58.1345	19.6668	153.58
0	0	2	337	237	101	2	22.8715	554.14	171.434	2.77825	5.38007	5.56543	3.0078	3.75285	3.56802	49.6798	531.609	5.14366	8.54141	515.524	16.6023	5.10635	34.0958	154.24	3.48353	4.08708	7.06768	50.962	18.9522	133.57
-1	1	1	338	740	1962	11	13.4803	456.321	171.714	2.69344	4.98497	5.01535	3.92967	18.9448	8.74504	24.9475	453.059	2.35987	5.8901	766.057	13.435	4.28558	32.0502	236.224	6.53743	3.05065	8.30341	18.8068	14.923	23.5048
1	0	3	338	737	1483	11	17.0057	573.863	194.658	2.35591	4.83403	4.94955	3.95966	12.8224	7.35548	34.0633	549.29	3.6896	6.12916	829.341	14.9828	6.10597	31.8882	222.594	6.05203	3.62818	12.4265	14.2609	11.7084	52.7464
0	0	4	338	737	1483	11	16.1244	544.478	188.922	2.44029	4.87176	4.966	3.95216	14.353	7.70287	31.7844	525.232	3.35717	6.06939	813.52	14.5958	5.65087	31.9287	226.001	6.17338	3.4838	11.3957	15.3974	12.5121	45.436
-1	1	1	339	105	689	1	15.0252	640.328	215.048	2.24913	3.71779	5.06047	3.04642	3.36062	5.18295	29.1751	560.364	3.3778	3.72011	734.015	9.54118	6.07175	37.1166	146.133	3.00537	4.507	8.91356	56.8098	23.1527	170.858
1	0	2	339	103	159	1	21.049	613.946	174.347	2.37076	3.8603	4.33183	2.41531	4.45621	4.36302	29.3387	510.079	3.68024	4.62717	555.703	6.37455	4.86104	30.0108	171.748	2.94519	3.66347	7.06423	53.8427	18.8538	161.463
0	0	3	339	103	159	1	19.0411	622.74	187.914	2.33021	3.81279	4.57471	2.62568	4.09101	4.63633	29.2842	526.841	3.57943	4.32482	615.14	7.4301	5.26461	32.3794	163.21	2.96525	3.94465	7.68067	54.8317	20.2868	164.595
-1	1	1	340	349	354	4	52.1143	790.684	224.21	2.91875	4.06818	4.78487	3.15005	2.66377	4.03093	86.3126	549.41	3.65206	7.58255	672.243	11.0351	6.3179	46.6894	142.827	4.80089	4.98618	6.57729	71.4699	29.3157	230.072
1	1	1	340	348	107	4	71.376	806.636	226.08	2.94624	3.64972	5.12304	2.81316	5.0006	3.20857	85.901	620.152	4.69083	6.20392	646.739	16.1793	6.83166	42.4923	149.644	3.73141	3.58303	6.37396	81.7039	29.4595	171.771
0	0	2	340	348	107	4	61.7451	798.66	225.145	2.93249	3.85895	4.95395	2.9816	3.83218	3.61975	86.1068	584.781	4.17145	6.89324	659.491	13.6072	6.57478	44.5908	146.235	4.26615	4.2846	6.47562	76.5869	29.3876	200.922
-1	1	1	341	1051	2320	14	32.2444	727.349	251.364	2.31796	4.67629	2.85828	5.1698	21.9057	11.2406	44.0896	568.624	4.27681	4.40202	1035.79	16.2458	7.38451	62.4226	229.691	7.25906	5.67601	19.0148	15.1011	13.0269	42.4358
1	1	1	341	1050	1958	14	35.5674	719.387	243.434	1.93272	4.17048	4.08701	3.74974	19.5288	8.73058	34.6747	581.867	4.55743	3.40173	1219.15	19.9694	7.78742	52.4611	194.142	7.97805	7.21352	21.8409	13.5206	14.6492	32.9948
0	0	2	341	1050	1958	14	33.9059	723.368	247.399	2.12534	4.42339	3.47265	4.45977	20.7173	9.98557	39.3822	575.246	4.41712	3.90187	1127.47	18.1076	7.58597	57.4418	211.917	7.61855	6.44477	20.4279	14.3109	13.838	37.7153
-1	1	1	342	725	1507	11	26.8792	608.257	189.845	3.05563	6.25556	5.69555	3.91445	9.56562	6.14712	32.5502	504.925	3.52789	6.88338	657.222	15.893	5.56786	47.1632	227.133	8.06326	3.69995	13.5164	11.77	11.0086	33.0566
1	0	2	342	723	1485	11	26.8172	623.339	204.575	2.65401	5.63758	5.00365	4.04636	13.0243	6.81794	42.134	512.3	4.61731	6.40021	797.879	13.1257	7.7145	41.9518	249.334	8.43045	4.66635	17.0325	18.405	15.1266	53.3458
0	0	3	342	723	1485	11	26.8379	618.311	199.665	2.78788	5.84358	5.23428	4.00239	11.8714	6.59434	38.9394	509.842	4.25417	6.56127	750.993	14.0481	6.99896	43.6889	241.933	8.30805	4.34422	15.8605	16.1933	13.754	46.5828
-1	1	1	343	834	2244	12	9.41429	487.303	168.941	2.27174	4.36256	5.011	2.24645	9.50655	10.4918	21.8769	414.199	2.83745	4.29959	899.986	7.94176	4.74015	29.0109	245.983	5.56248	4.08821	11.0922	8.17123	7.54405	36.1918
1	0	4	343	830	1445	12	9.67009	496.042	171.773	1.60534	4.14038	3.51856	2.41862	10.2772	6.64807	18.6739	439.235	3.3013	4.14902	827.517	8.36479	4.66125	26.7604	222.902	4.37439	3.18807	12.2316	13.0509	9.77997	53.1756
0	0	5	343	830	1445	12	9.61893	494.294	171.207	1.73862	4.18482	3.81704	2.38418	10.123	7.41681	19.3145	434.228	3.20853	4.17914	842.011	8.28018	4.67703	27.2105	227.518	4.61201	3.3681	12.0037	12.075	9.33278	49.7788
-1	1	1	344	714	1492	11	10.0489	601.459	191.85	2.54307	5.06279	4.90624	3.46391	9.63316	6.05278	28.5732	526.628	4.12394	9.11653	814.354	7.05744	5.42431	25.2015	308.597	6.89675	4.59544	13.5003	15.1627	12.1145	72.459
1	1	1	344	713	1451	11	24.0993	636.751	183.327	2.98522	6.37105	5.73705	4.6151	14.4594	5.85975	27.6338	499.282	4.3015	7.66425	821.67	12.7121	7.49548	19.3831	325.833	7.13693	4.7031	23.0227	21.6551	12.0573	61.2283
0	0	2	344	713	1451	11	17.0741	619.105	187.588	2.76415	5.71692	5.32164	4.03951	12.0463	5.95627	28.1035	512.955	4.21272	8.39039	818.012	9.88475	6.45989	22.2923	317.215	7.01684	4.64927	18.2615	18.4089	12.0859	66.8437
-1	1	1	345	1311	2420	19	40.4581	970.958	283.561	3.25921	4.60961	3.93945	5.8775	22.4169	12.1888	70.1794	829.373	6.54504	5.27915	1075.68	14.6429	9.433	59.2393	211.802	9.44608	5.55782	22.2879	13.1259	17.6408	51.6501
1	0	2	345	1309	2199	19	39.3528	853.621	250.12	2.83707	3.82796	2.7766	5.92388	20.9433	11.2769	63.8347	864.718	6.12231	4.80046	942.398	19.9353	8.79665	57.5395	249.51	9.65837	6.46234	25.7842	20.0111	18.6898	64.0522
0	0	3	345	1309	2199	19	39.7212	892.734	261.267	2.97778	4.08851	3.16421	5.90842	21.4345	11.5809	65.9496	852.936	6.26322	4.96002	986.824	18.1711	9.00877	58.1061	236.941	9.58761	6.16083	24.6188	17.716	18.3401	59.9182
-1	0	3	346	42	497	1	17.7229	492.878	160.309	2.6491	3.89216	4.31514	2.02332	4.60424	4.70345	32.801	439.586	4.43592	5.90117	519.695	9.76569	4.80181	26.6144	118.921	3.24241	1.94385	4.65873	40.9472	15.34	100.59
1	0	3	346	39	278	1	11.4788	532.831	159.649	2.53443	3.14761	3.58679	2.5558	3.9898	5.05207	38.7856	485.752	3.95668	5.64741	578.991	5.83668	4.56423	26.3228	131.692	2.68063	2.76292	5.49082	51.9972	15.945	113.079
0	0	6	346	39	278	1	14.6008	512.854	159.979	2.59177	3.51988	3.95097	2.28956	4.29702	4.87776	35.7933	462.669	4.1963	5.77429	549.343	7.80118	4.68302	26.4686	125.307	2.96152	2.35339	5.07477	46.4722	15.6425	106.834
-1	0	2	347	1041	1738	14	23.2963	639.246	222.154	2.83987	4.66936	4.66474	3.9579	21.7126	8.58457	32.9557	678.698	4.91877	3.90075	1038.36	13.921	7.05485	38.8301	257.673	7.54352	5.1558	20.3824	18.1329	15.9358	48.9593
1	0	2	347	1039	1399	14	29.845	647.998	230.823	2.57554	5.29768	4.6389	2.63603	21.9631	6.80719	22.9848	597.308	4.83146	2.71426	999.312	14.2303	7.03906	33.8272	228.054	6.40928	4.70756	22.4159	11.8274	12.4624	37.6618
0	0	4	347	1039	1399	14	26.5706	643.622	226.488	2.7077	4.98352	4.65182	3.29696	21.8378	7.69588	27.9703	638.003	4.87512	3.30751	1018.83	14.0756	7.04695	36.3287	242.864	6.9764	4.93168	21.3992	14.9801	14.1991	43.3105
-1	1	1	348	188	1164	2	26.6894	704.806	192.113	3.24744	4.96109	5.30742	4.61415	5.11645	8.76256	58.6673	562.189	3.89671	7.25766	754.127	9.96988	4.79959	28.3595	209.437	4.66272	4.80293	8.20973	79.6068	24.5472	181.691
1	1	1	348	187	991	2	17.0672	700.293	212.208	3.44509	4.26107	4.61582	3.80487	3.36262	6.69734	62.4225	679.658	4.36348	8.72986	680.722	6.76366	5.72657	40.6316	236.283	4.99104	6.40191	7.76142	54.1886	24.1534	170.564
0	0	2	348	187	991	2	21.8783	702.549	202.16	3.34627	4.61108	4.96162	4.20951	4.23954	7.72995	60.5449	620.924	4.13009	7.99376	717.425	8.36677	5.26308	34.4955	222.86	4.82688	5.60242	7.98557	66.8977	24.3503	176.127
-1	1	1	349	259	940	2	11.9828	703.226	225.312	3.21362	6.79455	7.12312	3.72005	7.74667	6.3866	60.9165	675.364	3.94295	10.0372	967.429	8.91313	4.73573	31.7832	219.363	3.04915	2.23145	6.39478	42.3669	16.3624	127.586
1	0	2	349	257	330	2	16.7827	640.206	189.074	3.35786	6.48529	6.92586	2.83806	3.98748	4.07857	53.9869	665.519	4.56998	9.73984	787.307	10.0019	5.70891	33.5862	151.816	2.98864	3.051	4.74843	43.2093	14.5259	133.755
0	0	3	349	257	330	2	15.1827	661.213	201.154	3.30978	6.58838	6.99162	3.13206	5.24054	4.84791	56.2967	668.801	4.36097	9.83895	847.347	9.63895	5.38452	32.9852	174.331	3.00881	2.77782	5.29721	42.9285	15.1381	131.699
-1	0	2	350	1181	1534	16	16.885	601.22	229.609	3.61284	6.77163	6.36679	5.62326	28.8294	6.74676	25.417	524.709	4.79996	7.41153	966.752	14.1764	6.93577	37.9275	305.351	7.54171	4.19603	14.2125	26.8511	18.7868	75.7459
1	1	1	350	1180	1429	16	12.7601	613.066	213.438	2.59046	7.22777	6.9307	3.67528	23.6563	5.71181	20.9573	476.676	4.9486	7.92133	936.408	9.57482	7.53593	34.4532	347.028	7.5775	4.41266	11.6714	28.7614	15.9222	76.4368
0	0	3	350	1180	1429	16	15.51	605.168	224.218	3.27204	6.92368	6.55476	4.97393	27.105	6.40178	23.9304	508.698	4.84951	7.58146	956.637	12.6425	7.13582	36.7694	319.243	7.55364	4.26824	13.3655	27.4879	17.8319	75.9762
-1	1	1	351	1080	2220	14	11.4754	566.663	220.635	2.52272	4.87533	4.54674	4.05771	16.1607	10.333	25.7127	471.307	2.82549	5.09749	1011.43	10.4225	6.10947	43.643	327.373	6.86642	5.67212	15.7339	10.8667	14.1617	57.472
1	1	1	351	1079	1842	14	11.9952	566.954	200.859	1.72763	4.32792	2.70521	5.45908	20.1277	8.09431	37.1847	514.283	2.5713	5.22288	802.995	12.1453	5.6338	48.4335	284.533	7.36164	5.63554	11.4142	14.9403	12.3778	52.4338
0	0	2	351	1079	1842	14	11.7353	566.809	210.747	2.12518	4.60162	3.62598	4.7584	18.1442	9.21363	31.4487	492.795	2.6984	5.16019	907.212	11.2839	5.87163	46.0382	305.953	7.11403	5.65383	13.574	12.9035	13.2697	54.9529
-1	1	1	352	553	833	7	17.9676	683.384	200.699	2.73988	4.09285	4.96761	2.29865	6.50235	5.8132	45.2566	617.373	4.38312	6.62278	680.258	9.2424	5.33476	36.7347	177.188	3.71387	2.55187	7.05974	86.3576	31.0996	154.67
1	0	2	352	551	804	7	28.9901	731.802	219.387	3.26412	4.4046	5.40377	2.21178	3.74753	6.2951	52.0916	644.495	4.95414	8.24265	749.313	12.7415	6.19944	34.8447	145.184	3.40793	2.25527	9.73144	63.5117	25.5123	141.539
0	0	3	352	551	804	7	25.316	715.663	213.158	3.08937	4.30068	5.25838	2.24073	4.6658	6.13447	49.8133	635.454	4.7638	7.70269	726.295	11.5751	5.91121	35.4747	155.852	3.50991	2.35414	8.84088	71.127	27.3747	145.916
-1	1	1	353	192	590	2	31.3115	681.935	200.321	3.08954	5.35433	6.56688	1.13669	4.42964	4.83568	67.5211	535.801	3.55534	8.09727	663.001	14.7445	5.73991	34.6161	139.001	3.3298	3.89867	6.39651	94.3745	23.502	111.217
1	0	3	353	189	97	2	35.3454	715.845	196.355	2.82694	5.57714	6.60984	2.81773	4.23409	4.40019	77.2849	610.866	4.54112	8.98373	620.327	12.8023	5.33712	36.432	190.5	3.76942	3.56773	6.25311	88.4435	25.0913	154.004
0	0	4	353	189	97	2	34.3369	707.368	197.346	2.89259	5.52144	6.5991	2.39747	4.28298	4.50906	74.844	592.1	4.29468	8.76212	630.996	13.2878	5.43782	35.978	177.626	3.65952	3.65047	6.28896	89.9262	24.6939	143.307
-1	1	1	354	1091	2343	14	22.8437	674.197	241.336	3.32098	5.59487	4.6294	5.78139	26.3493	11.3962	39.4425	663.538	4.48805	5.02837	836.241	18.8647	6.99714	40.016	306.948	8.2482	5.36502	15.3997	15.1401	17.0188	42.4061
1	1	1	354	1090	2239	14	22.7867	569.439	207.057	2.95346	7.06269	5.93853	6.26286	29.5741	10.4164	34.1062	699.546	5.14579	6.47149	748.051	23.1104	5.63517	37.1898	283.249	6.99957	4.30926	8.7802	11.9292	13.3035	44.0765
0	0	2	354	1090	2239	14	22.8152	621.818	224.196	3.13722	6.32878	5.28397	6.02212	27.9617	10.9063	36.7743	681.542	4.81692	5.74993	792.146	20.9875	6.31615	38.6029	295.099	7.62388	4.83714	12.09	13.5346	15.1612	43.2413
-1	1	1	355	1057	1909	14	20.173	578.272	193.879	2.06807	2.51271	2.43022	5.52423	16.9602	8.44694	41.422	462.738	4.01337	4.96287	711.845	11.5643	5.45436	30.4784	162.608	4.51378	2.51012	13.2947	36.3897	11.0341	48.9583
1	1	1	355	1056	1575	14	11.5706	411.432	152.4	2.21525	2.76368	2.21956	5.40172	19.489	6.54491	30.5649	387.18	3.48675	5.87455	485.145	10.5682	4.37239	35.834	209.442	4.46873	2.38372	6.52491	30.4745	15.4926	60.4435
0	0	2	355	1056	1575	14	15.8718	494.852	173.14	2.14166	2.6382	2.32489	5.46297	18.2246	7.49592	35.9935	424.959	3.75006	5.41871	598.495	11.0662	4.91338	33.1562	186.025	4.49125	2.44692	9.90982	33.4321	13.2633	54.7009
-1	0	3	356	204	338	2	15.2588	624.555	159.054	3.65212	6.52363	7.15881	3.14515	3.99431	4.18021	39.6752	513.969	4.76638	11.1113	744.982	5.453	4.97565	21.9989	154.006	2.69104	1.90689	9.33452	47.7864	17.2029	115.92
1	1	1	356	203	194	2	25.5017	771.196	175.738	3.5269	5.93403	7.24765	1.95754	3.42136	3.53055	50.3825	704.395	5.38919	12.4416	720.924	7.12204	5.56754	24.591	150.936	2.73138	2.59102	6.65174	49.5821	17.4919	147.187
0	0	4	356	203	194	2	17.8196	661.216	163.225	3.62082	6.37623	7.18102	2.84825	3.85107	4.01779	42.352	561.576	4.92208	11.4439	738.968	5.87026	5.12362	22.6469	153.239	2.70112	2.07792	8.66383	48.2353	17.2751	123.737
-1	1	1	357	944	2225	13	23.376	682.993	244.266	2.65945	6.14444	5.53376	5.76818	24.7896	10.3674	53.012	652.466	4.63324	8.35221	1084.03	22.2862	7.57526	47.6029	258.281	8.96371	6.59303	15.916	19.0534	17.6484	47.2395
1	1	1	357	943	1872	13	15.8534	559.912	236.044	2.58326	5.59836	4.44606	5.51351	29.9487	8.27967	30.3394	498.905	3.7768	6.71263	1008.11	20.3827	7.16266	56.0304	221.179	9.97665	5.71586	14.5299	9.8135	14.1867	26.3701
0	0	2	357	943	1872	13	19.6147	621.452	240.155	2.62135	5.8714	4.98991	5.64084	27.3692	9.32355	41.6757	575.686	4.20502	7.53242	1046.07	21.3345	7.36896	51.8166	239.73	9.47018	6.15445	15.2229	14.4334	15.9175	36.8048
-1	1	1	358	867	459	12	18.9688	479.558	133.575	1.5764	2.58978	3.22686	0.570414	2.45301	4.34586	43.3975	417.499	2.62865	4.30662	635.896	8.10439	4.39172	24.1577	147.136	2.61404	1.39159	5.84306	20.3976	6.48198	70.2714
1	0	5	358	862	182	12	17.934	535.929	146.192	2.05232	2.9657	3.5456	1.62651	3.39814	4.69734	38.748	474.62	3.00296	3.91741	593.619	10.118	4.17493	32.6599	147.209	3.5544	2.9697	5.44819	26.6999	11.3694	99.9381
0	0	6	358	862	182	12	18.1064	526.534	144.089	1.973	2.90305	3.49247	1.4505	3.24062	4.63876	39.5229	465.1	2.94057	3.98228	600.665	9.78238	4.21106	31.2429	147.197	3.39767	2.70668	5.514	25.6495	10.5548	94.9936
-1	1	1	359	501	786	7	34.8988	759.113	239.934	2.55704	4.31303	4.26666	2.65594	5.50938	5.57172	60.8883	692.611	3.85504	6.84301	720.52	16.8467	7.66146	55.6837	203.965	5.88279	6.30368	11.9551	44.0392	22.7465	195.412
1	1	1	359	500	782	7	32.0509	669.303	227.976	2.30966	3.69015	4.54173	2.83251	5.18708	5.54142	102.794	649.745	3.71009	6.6978	619.175	12.9398	6.20184	42.5195	202.995	5.48973	7.72804	7.65285	64.2916	23.9667	172.827
0	0	2	359	500	782	7	33.4749	714.208	233.955	2.43335	4.00159	4.4042	2.74423	5.34823	5.55657	81.8412	671.178	3.78256	6.7704	669.848	14.8932	6.93165	49.1016	203.48	5.68626	7.01586	9.80397	54.1654	23.3566	184.119
-1	1	1	360	859	1302	12	10.5452	330.358	159.901	2.09823	3.29877	2.85273	1.91042	9.44285	4.65865	11.7505	363.258	4.08771	4.05916	536.18	13.3095	5.00443	20.409	247.162	6.80712	5.77126	12.0727	7.23715	9.13476	30.7893
1	0	3	360	856	1292	12	13.5139	471.816	168.101	1.93633	4.23021	3.8885	2.72782	9.66842	5.38108	26.7796	437.73	3.36158	4.77042	613.187	11.709	4.73942	24.3149	262.128	5.93938	4.00059	8.58986	15.2033	11.7357	45.8189
0	0	4	360	856	1292	12	12.7717	436.451	166.051	1.9768	3.99735	3.62955	2.52347	9.61202	5.20047	23.0223	419.112	3.54311	4.59261	593.935	12.1091	4.80567	23.3384	258.387	6.15632	4.44326	9.46057	13.2117	11.0855	42.0615
-1	1	1	361	970	1525	13	14.9828	656.412	224.515	2.86637	6.70105	6.00469	2.53591	10.2593	6.24765	26.5527	523.075	4.43625	6.77094	1067.18	18.3018	9.24229	46.1144	334.88	10.8135	7.25164	14.5716	9.11825	13.2427	57.6715
1	1	1	361	969	1407	13	14.4977	597.88	238.097	2.64179	5.3449	6.14515	2.84694	6.28778	5.57337	29.6678	594.058	3.80691	5.14237	1066.66	16.2868	8.91277	58.7462	260.082	9.18024	6.54442	16.023	19.6178	15.5412	68.0672
0	0	2	361	969	1407	13	14.7402	627.146	231.306	2.75408	6.02297	6.07492	2.69142	8.27356	5.91051	28.1103	558.566	4.12158	5.95666	1066.92	17.2943	9.07753	52.4303	297.481	9.99689	6.89803	15.2973	14.368	14.392	62.8693
-1	0	2	362	952	2095	13	32.4865	677.964	217.796	2.18438	3.80028	3.56931	5.03972	16.6071	10.7836	54.8587	573.708	4.487	4.4576	782.395	18.177	7.10433	51.8186	241.212	6.46608	4.36181	17.1895	34.6943	17.9993	78.9835
1	1	1	362	951	1884	13	34.0364	614.066	219.301	2.12159	3.56985	2.62095	4.9607	18.595	8.33454	39.7524	581.443	3.94999	3.19404	885.894	15.5203	7.61722	39.4941	238.931	6.78231	5.26471	12.8704	23.9151	20.7136	54.4598
0	0	3	362	951	1884	13	33.0031	656.665	218.298	2.16345	3.72347	3.25319	5.01338	17.2698	9.96728	49.8232	576.286	4.308	4.03641	816.894	17.2914	7.27529	47.7105	240.452	6.57149	4.66278	15.7498	31.1012	18.9041	70.809
-1	1	1	363	824	1489	12	5.56564	345.15	158.899	2.63729	6.17232	4.74545	2.26423	13.5747	6.04512	9.11315	255.367	1.80864	5.77262	651.594	8.11102	4.93706	19.9154	213.896	4.11125	1.42294	10.7984	12.1017	8.77528	38.8008
1	0	2	363	822	1294	12	7.11145	344.16	129.497	2.58023	5.50566	5.01315	2.10476	9.71301	5.2091	13.0765	327.913	4.19382	6.58058	509.066	10.0889	5.09469	14.7392	201.678	5.26446	2.86603	8.79808	9.3639	8.75907	31.2257
0	0	3	363	822	1294	12	6.59618	344.49	139.298	2.59925	5.72788	4.92392	2.15792	11.0002	5.48777	11.7554	303.731	3.39876	6.31126	556.576	9.42958	5.04215	16.4646	205.751	4.88006	2.385	9.46484	10.2765	8.76447	33.7508
-1	1	1	364	973	1693	13	18.5107	632.237	192.698	2.34195	5.14571	5.20051	3.7981	10.5615	7.28777	32.4546	633.715	5.53668	7.631	821.184	12.0388	6.53208	33.8354	273.645	9.06285	8.5241	23.6198	11.754	17.5096	40.0132
1	1	1	364	972	1377	13	23.0316	546.06	226.931	2.84732	5.91254	5.0852	4.19656	11.709	5.34688	31.6804	508.719	5.15756	7.97786	752.493	12.0311	7.24018	38.9453	296.451	7.87616	10.2945	11.7227	9.34272	9.7472	53.366
0	0	2	364	972	1377	13	20.7711	589.148	209.815	2.59463	5.52913	5.14286	3.99733	11.1353	6.31733	32.0675	571.217	5.34712	7.80443	786.839	12.035	6.88613	36.3904	285.048	8.46951	9.40932	17.6713	10.5484	13.6284	46.6896
-1	1	1	365	399	643	5	26.0044	801.324	261.502	3.2192	4.67249	4.91158	3.90854	5.64994	4.97795	101.952	797.562	7.69942	7.0122	633.298	11.2713	8.46875	47.4567	213.812	6.74165	7.03172	8.24114	46.6244	29.5726	164.237
1	1	1	365	398	157	5	28.6738	857.621	280.095	2.68837	3.77929	4.62894	2.98334	3.8696	3.40515	89.5321	775.123	5.29084	8.01054	702.125	15.816	7.94541	51.4352	268.32	7.75271	6.98322	5.77605	46.9923	25.7942	166.802
0	0	2	365	398	157	5	27.3391	829.473	270.799	2.95378	4.22589	4.77026	3.44594	4.75977	4.19155	95.7422	786.343	6.49513	7.51137	667.711	13.5437	8.20708	49.446	241.066	7.24718	7.00747	7.0086	46.8084	27.6834	165.519
-1	1	1	366	241	465	2	28.8685	635.006	170.081	3.34347	6.14692	6.8875	3.06272	3.08085	4.3815	54.6852	483.885	5.47866	8.66143	752.451	11.9237	6.23206	39.8967	172.364	5.08213	5.58462	5.13824	61.172	20.9258	142.007
1	0	2	366	239	135	2	25.4141	586.821	152.792	2.4574	5.10865	6.69161	2.31988	3.34764	3.51596	36.57	507.014	4.90311	8.51271	646.119	10.3154	5.90951	36.191	145.69	4.02694	4.4332	4.9329	40.2765	14.9077	134.294
0	0	3	366	239	135	2	26.5656	602.883	158.555	2.75276	5.45474	6.75691	2.56749	3.25871	3.80447	42.6084	499.305	5.09496	8.56228	681.563	10.8515	6.01703	37.4262	154.582	4.37867	4.81701	5.00135	47.2417	16.9138	136.865
-1	1	1	367	143	186	1	18.3312	602.235	154.599	3.7094	5.6256	6.00554	3.69057	2.58031	3.50388	64.2987	481.269	2.95307	8.2431	580.696	10.9568	4.16799	29.8163	156.137	2.46221	3.33983	5.84059	104.186	24.5337	179.433
1	0	3	367	140	94	1	26.3472	567.602	171.751	3.33815	5.10523	5.97194	3.19673	3.6054	3.60773	42.8918	397.769	4.12891	6.91442	630.368	7.74471	5.10041	23.5299	126.129	2.35721	2.9456	6.68874	117.993	22.9642	149.379
0	0	4	367	140	94	1	24.3432	576.26	167.463	3.43096	5.23532	5.98034	3.32019	3.34913	3.58177	48.2435	418.644	3.83495	7.24659	617.95	8.54774	4.86731	25.1015	133.631	2.38346	3.04416	6.4767	114.541	23.3566	156.892
-1	1	1	368	1202	2109	16	41.6449	908.106	274.48	3.65644	5.85478	4.78174	5.55014	17.3989	9.62561	76.2322	892.517	6.31747	6.61475	1156.95	16.7776	10.5214	44.5136	292.184	10.1886	7.14797	21.7355	18.3901	21.1666	44.8636
1	1	1	368	1201	1728	16	34.8408	825.875	240.684	3.45305	6.38625	5.51903	5.42979	17.5558	7.48157	49.1623	808.933	8.16152	7.1636	963.396	14.6249	8.59995	45.6403	296.337	9.77166	5.80537	21.3192	18.4086	22.0884	70.8182
0	0	2	368	1201	1728	16	38.2429	866.99	257.582	3.55474	6.12051	5.15038	5.48996	17.4774	8.55359	62.6973	850.725	7.2395	6.88918	1060.17	15.7012	9.56067	45.0769	294.261	9.98012	6.47667	21.5273	18.3994	21.6275	57.8409
-1	1	1	369	1172	1466	16	14.2908	611.78	210.336	3.58854	7.18546	6.5689	2.89894	11.1929	5.92886	25.2098	538.001	5.26223	9.73793	947.175	13.2426	6.56175	27.015	207.38	5.43342	2.09009	23.83	19.604	13.8302	53.2282
1	1	1	369	1171	1259	16	10.0701	527.675	204.676	3.09721	6.47186	6.26065	3.75962	12.1317	3.9671	17.0436	543.353	3.56661	7.21473	1066.78	10.8144	7.89101	34.4522	224.025	5.07356	2.6818	14.9644	25.0449	14.2607	63.7985
0	0	2	369	1171	1259	16	12.1805	569.728	207.506	3.34287	6.82866	6.41477	3.32928	11.6623	4.94798	21.1267	540.677	4.41442	8.47633	1006.98	12.0285	7.22638	30.7336	215.702	5.25349	2.38594	19.3972	22.3244	14.0455	58.5134
-1	1	1	370	717	1360	11	8.52732	427.908	184.288	2.34948	5.20301	4.67827	3.68917	9.96577	5.16192	14.5581	337.045	2.79553	6.33811	574.519	14.0613	6.13852	28.048	324.621	6.44894	5.5897	9.14199	20.1499	11.4396	63.9541
1	0	2	370	715	1316	11	18.1676	437.933	148.101	2.46942	5.12928	4.47905	3.27307	11.875	5.63707	20.3429	363.024	2.73831	7.71189	586.728	10.1108	6.23614	24.0971	250.081	6.86986	4.16993	12.2046	11.1771	11.0269	43.9022
0	0	3	370	715	1316	11	14.9542	434.592	160.163	2.42944	5.15386	4.54545	3.41177	11.2386	5.47869	18.4147	354.364	2.75738	7.25396	582.658	11.4277	6.2036	25.4141	274.928	6.72955	4.64319	11.1837	14.1681	11.1644	50.5861
-1	1	1	371	569	872	7	34.1842	734.595	213.498	3.60841	3.44282	3.79179	4.34723	7.02961	5.99218	61.5398	614.43	3.84711	4.44672	575.129	10.6914	5.24911	31.9464	163.342	3.51351	4.85679	14.7195	95.6691	30.1435	193.906
1	1	1	371	568	478	7	37.8661	707.766	235.524	2.91212	4.47175	5.22052	3.09507	7.47488	4.43291	58.2968	555.734	4.06968	6.08977	788.319	14.9655	6.57238	37.1886	172.516	4.20468	5.48607	18.7414	88.3445	29.5393	194.542
0	0	2	371	568	478	7	36.0251	721.18	224.511	3.26027	3.95729	4.50615	3.72115	7.25225	5.21255	59.9183	585.082	3.95839	5.26824	681.724	12.8285	5.91074	34.5675	167.929	3.8591	5.17143	16.7304	92.0068	29.8414	194.224
-1	0	3	372	76	41	1	14.1147	431.622	122.806	2.17394	2.95045	3.15275	3.06061	5.18862	3.85165	25.5144	355.584	3.95272	4.5122	427.15	3.84074	3.59284	17.1792	105.762	1.99164	3.135	4.15135	76.2737	17.7279	123.178
1	1	1	372	75	24	1	15.455	410.266	125.389	1.45856	2.5758	2.65708	1.89513	2.35322	2.53414	22.5598	320.07	2.06256	2.38967	407.641	3.03719	3.32074	14.7975	90.5003	1.66893	2.77415	4.8957	64.0736	18.0022	112.765
0	0	4	372	75	24	1	14.4498	426.283	123.451	1.9951	2.85679	3.02883	2.76924	4.47977	3.52227	24.7758	346.706	3.48018	3.98157	422.272	3.63985	3.52481	16.5838	101.947	1.91097	3.04479	4.33744	73.2236	17.7965	120.575
-1	1	1	373	829	1971	12	6.82634	411.207	150.012	1.81991	4.05237	4.1923	4.15225	20.5706	8.79113	14.1376	325.134	2.95683	3.7054	726.882	8.89763	5.87662	28.5747	227.065	6.08951	5.04435	24.7501	9.03196	9.48524	39.0674
1	1	1	373	828	1333	12	10.5407	407.784	160.601	1.23076	3.5964	3.81876	3.33707	27.179	4.90895	14.7417	302.708	2.13186	3.38077	682.034	6.58069	3.96774	29.036	170.939	5.10569	4.24081	8.98217	5.91914	7.88909	34.8078
0	0	2	373	828	1333	12	8.68352	409.495	155.307	1.52533	3.82439	4.00553	3.74466	23.8748	6.85004	14.4396	313.921	2.54434	3.54309	704.458	7.73916	4.92218	28.8054	199.002	5.5976	4.64258	16.8661	7.47555	8.68717	36.9376
-1	1	1	374	439	799	6	44.6028	729.718	199.343	3.2512	6.98855	8.71636	3.37374	10.0271	5.65338	94.5759	623.975	4.49913	9.79222	811.993	18.8225	6.56585	45.8822	214.547	4.7222	5.88607	7.82865	66.8907	18.381	126.08
1	1	1	374	438	583	6	50.2999	850.491	208.38	2.43493	6.29107	8.29256	1.82464	5.67877	4.79614	123.215	696.708	4.80942	9.05649	710.795	15.9873	6.52679	42.6916	179.542	4.25217	5.49255	5.17877	67.6873	22.27	179.417
0	0	2	374	438	583	6	47.4514	790.104	203.862	2.84307	6.63981	8.50446	2.59919	7.85293	5.22476	108.895	660.342	4.65428	9.42436	761.394	17.4049	6.54632	44.2869	197.044	4.48718	5.68931	6.50371	67.289	20.3255	152.749
-1	1	1	375	890	2374	13	31.7881	587.109	227.198	1.80084	3.35428	3.11765	4.34152	16.9885	11.7602	47.0141	540.493	3.54455	3.80582	775.029	14.2621	7.25821	57.6096	257.159	9.19975	7.45902	10.9784	15.4508	14.3705	40.4061
1	1	1	375	889	1567	13	28.2044	618.33	210.546	1.91404	3.54103	3.60044	4.63972	16.4117	6.51045	43.8045	552.364	4.11654	4.04422	840.774	15.4567	6.46182	63.0255	289.719	10.747	10.9193	11.9575	16.5482	14.3436	47.5584
0	0	2	375	889	1567	13	29.9963	602.719	218.872	1.85744	3.44765	3.35905	4.49062	16.7001	9.13535	45.4093	546.429	3.83054	3.92502	807.902	14.8594	6.86002	60.3176	273.439	9.97338	9.18916	11.4679	15.9995	14.3571	43.9823
-1	1	1	376	1026	1945	14	18.7998	535.606	201.139	2.32761	3.80124	3.98519	2.10115	11.8048	8.64449	17.0146	571.459	4.96485	3.33886	910.712	8.07443	6.55747	38.9049	228.44	5.21563	5.27035	13.7266	8.33634	7.12852	48.554
1	0	2	376	1024	1279	14	15.3217	526.255	217.296	2.27151	4.28289	3.93755	3.98757	9.10459	5.00202	23.301	521.905	5.07556	4.72251	930.935	12.1973	7.18364	35.3259	244.162	7.12771	5.14261	13.941	10.743	11.0598	36.6688
0	0	3	376	1024	1279	14	16.4811	529.372	211.91	2.29021	4.12234	3.95343	3.35876	10.0047	6.21617	21.2055	538.423	5.03866	4.26129	924.194	10.823	6.97491	36.5189	238.921	6.49035	5.18519	13.8696	9.94079	9.74935	40.6305
-1	0	2	377	35	548	1	14.4399	532.987	180.296	2.11454	3.08792	3.35363	1.41943	5.06446	4.82313	32.4998	485.981	2.91862	4.17312	680.105	7.09695	5.40009	35.9507	120.301	3.16649	2.17976	10.5073	26.9744	16.4806	126.308
1	1	1	377	34	516	1	18.6906	701.659	166.204	2.51245	2.79471	2.02363	1.42298	1.87725	4.57099	33.9082	596.778	4.04289	3.59464	727.155	12.4318	5.60223	34.7732	125.585	2.30571	2.48835	7.08272	51.1307	15.3253	117.55
0	0	3	377	34	516	1	15.8568	589.211	175.599	2.24718	2.99018	2.9103	1.42062	4.00206	4.73908	32.9693	522.913	3.29337	3.98029	695.788	8.87524	5.46747	35.5582	122.062	2.87956	2.28262	9.36578	35.0265	16.0955	123.389
-1	0	3	378	475	683	7	24.2349	688.578	193.626	2.48749	3.61328	4.14423	3.47043	5.18711	5.22737	57.0699	580.35	4.30553	4.99275	835.271	13.0743	6.95617	44.0908	187.373	4.12827	3.14528	6.51215	45.0072	13.9742	116.305
1	0	2	378	473	458	7	27.6281	641.566	194.229	2.34173	2.94546	3.3925	1.58511	3.10582	5.02816	41.9371	597.105	4.39848	5.14774	839.807	12.9429	6.7195	41.879	167.603	3.8163	2.95262	7.89107	31.0268	12.2895	97.8907
0	0	5	378	473	458	7	25.5922	669.774	193.867	2.42918	3.34615	3.84354	2.7163	4.35459	5.14769	51.0168	587.052	4.34271	5.05475	837.086	13.0217	6.8615	43.2061	179.465	4.00348	3.06821	7.06372	39.415	13.3003	108.939
-1	1	1	379	289	667	3	18.7946	720.584	201.71	3.73872	7.96803	9.01366	1.17299	2.26408	5.05275	28.1622	619.259	2.89343	8.80143	1021.2	10.7232	4.95738	34.4701	164.077	2.51736	2.08379	10.1384	63.6283	19.0641	134.353
1	1	1	379	288	427	3	7.41964	652.229	242.033	3.79986	8.04691	8.56842	2.91294	3.01081	4.25024	18.9074	565.708	3.19526	8.07591	969.338	13.456	4.89337	44.4016	240.729	3.21009	3.12263	8.47832	45.9684	18.0133	124.955
0	0	2	379	288	427	3	13.1071	686.406	221.871	3.76929	8.00747	8.79104	2.04297	2.63744	4.6515	23.5348	592.483	3.04435	8.43867	995.269	12.0896	4.92538	39.4358	202.403	2.86372	2.60321	9.30838	54.7984	18.5387	129.654
-1	1	1	380	1280	2444	18	62.6969	1044.71	298.355	4.04843	6.1824	6.50655	5.63421	32.2005	12.4886	83.0862	807.915	6.89325	8.64135	1148.8	23.6723	10.3275	66.198	250.043	9.69312	5.27704	31.2834	29.5281	19.0416	67.8198
1	1	1	380	1279	2443	18	50.0502	970.471	283.433	3.82857	6.9932	7.31533	4.20521	20.4956	12.4798	100.169	895.375	7.17746	8.39368	1161.31	23.2164	10.993	80.7892	275.889	9.15074	5.93528	24.9584	19.1617	18.8832	41.5915
0	0	2	380	1279	2443	18	56.3735	1007.59	290.894	3.9385	6.5878	6.91094	4.91971	26.3481	12.4842	91.6274	851.645	7.03536	8.51752	1155.05	23.4444	10.6603	73.4936	262.966	9.42193	5.60616	28.1209	24.3449	18.9624	54.7056
-1	1	1	381	507	1075	7	18.2615	881.715	240.445	2.26829	4.36504	4.67342	2.97253	5.05067	7.43991	52.4314	841.012	4.84694	5.90171	864.709	16.2053	5.024	54.6385	239.388	5.86419	5.13413	12.9775	40.4895	17.9167	145.747
1	0	2	381	505	1047	7	20.4343	780.443	220.72	2.5719	4.44574	4.22063	3.99113	10.4598	8.20118	49.8836	784.095	4.2478	6.45465	675.605	13.2949	5.64113	46.6995	183.3	4.38479	4.92986	9.06404	48.961	17.606	151.85
0	0	3	381	505	1047	7	19.71	814.201	227.295	2.47069	4.41884	4.37156	3.6516	8.65676	7.94743	50.7328	803.067	4.44751	6.27034	738.639	14.2651	5.43542	49.3458	201.996	4.87793	4.99795	10.3685	46.1371	17.7096	149.816
-1	0	2	382	25	121	1	16.8893	473.897	134.73	2.44258	4.27976	4.64154	1.13482	3.37234	3.38998	44.5182	412.505	3.4755	6.30423	474.678	8.50934	3.82297	26.9008	145.246	2.99574	2.95569	4.7408	32.3641	11.7786	87.7897
1	0	3	382	22	48	1	9.64896	500.83	146.205	2.3971	4.36624	5.12715	2.56655	3.85792	3.7963	33.0172	469.85	3.83991	5.35901	622.134	8.73705	4.1243	28.2188	145.215	3.00611	2.96986	6.01981	44.8077	14.5214	104.822
0	0	5	382	22	48	1	12.5451	490.057	141.615	2.41529	4.33165	4.93291	1.99386	3.66369	3.63377	37.6176	446.912	3.69415	5.7371	563.152	8.64596	4.00377	27.6916	145.227	3.00196	2.9642	5.50821	39.8303	13.4243	98.0089
-1	0	2	383	893	1781	13	38.0541	675.277	231.751	2.31333	3.78135	2.94071	2.99821	11.8327	8.13674	56.8575	586.536	4.31104	3.23511	680.477	14.4703	7.68814	50.5381	215.172	9.42958	6.03474	15.4164	10.7011	11.7681	37.4545
1	1	1	383	892	1393	13	29.0182	620.321	230.043	2.32434	3.63337	3.87231	3.04082	18.9157	5.46211	79.8414	536.765	4.04976	4.90882	785.841	11.7832	7.31547	58.7792	174.162	8.67003	5.96642	12.9726	8.6711	11.0933	23.8281
0	0	3	383	892	1393	13	35.0422	656.958	231.182	2.317	3.73202	3.25124	3.01241	14.1937	7.2452	64.5188	569.946	4.22395	3.79301	715.598	13.5746	7.56391	53.2852	201.502	9.1764	6.01196	14.6018	10.0245	11.5432	32.9124
-1	1	1	384	266	464	3	13.8171	700.582	192.996	5.07189	10.0256	10.1905	5.32166	8.68037	4.38102	18.1606	600.76	4.73145	11.4502	1114.59	9.01433	6.3867	28.2367	146.773	1.66502	2.932	7.13382	75.2471	17.2381	153.139
1	1	1	384	265	52	3	8.13033	712.138	224.65	4.86309	8.78689	11.2341	3.24595	2.29725	2.77995	17.0266	506.621	4.02332	12.6086	963.129	7.4285	5.76043	32.5105	142.25	2.99481	2.07317	11.9067	61.8883	20.4143	172.503
0	0	2	384	265	52	3	10.9737	706.36	208.823	4.96749	9.40624	10.7123	4.2838	5.48881	3.58049	17.5936	553.691	4.37738	12.0294	1038.86	8.22141	6.07357	30.3736	144.512	2.32992	2.50258	9.52025	68.5677	18.8262	162.821
-1	1	1	385	839	1755	12	9.12346	462.465	176.007	1.76108	3.82849	3.26111	2.47438	15.3628	7.61236	17.5077	383.004	2.60826	2.95296	792.418	23.5003	5.15044	30.1917	171.718	6.77118	3.18207	11.0678	13.3793	11.3476	21.5276
1	1	1	385	838	1374	12	20.1143	551.611	206.661	1.78575	2.93946	3.09151	3.33544	22.6659	5.33874	23.7101	481.911	3.65985	2.88662	652.072	20.1708	6.25176	33.6241	242.399	6.14695	4.25464	11.0712	27.2209	11.3856	43.1404
0	0	2	385	838	1374	12	14.6189	507.038	191.334	1.77341	3.38397	3.17631	2.90491	19.0143	6.47555	20.6089	432.458	3.13405	2.91979	722.245	21.8356	5.7011	31.9079	207.058	6.45906	3.71836	11.0695	20.3001	11.3666	32.334
-1	1	1	386	514	1672	7	17.8833	527.459	217.757	1.7074	3.25451	4.28303	4.50285	11.9666	7.11541	20.8053	415.235	5.31715	4.58673	744.07	6.53511	5.12817	35.6302	195.863	3.90335	4.07229	7.04034	65.1088	18.6366	126.988
1	1	1	386	513	1472	7	21.1669	635.352	227.972	2.41571	3.55523	3.60876	3.27292	6.9542	5.96111	34.4042	587.974	5.11361	5.65519	723.889	9.53634	6.63068	35.4052	238.438	6.40951	5.2544	11.0556	41.6682	20.1418	106.974
0	0	2	386	513	1472	7	19.5251	581.405	222.865	2.06155	3.40487	3.94589	3.88789	9.46039	6.53826	27.6048	501.605	5.21538	5.12096	733.98	8.03573	5.87943	35.5177	217.151	5.15643	4.66335	9.04795	53.3885	19.3892	116.981
-1	1	1	387	1060	1737	14	15.0267	470.138	196.889	2.49025	4.95153	4.44643	6.17419	24.1134	7.52834	20.3776	478.829	3.93347	5.96322	625.354	12.0467	6.14562	37.5855	193.961	4.05742	1.63102	7.8357	26.4963	13.3464	56.877
1	0	2	387	1058	1638	14	11.8436	522.777	193.16	2.14505	4.18714	3.29742	4.81659	26.9141	8.39725	32.3759	514.054	5.00282	5.06482	686.21	9.28237	5.67873	29.5611	218.265	4.91222	3.00643	13.0978	17.4121	16.4908	63.7296
0	0	3	387	1058	1638	14	12.9046	505.231	194.403	2.26012	4.44194	3.68042	5.26912	25.9805	8.10761	28.3764	502.312	4.64637	5.36428	665.925	10.2038	5.83436	32.2359	210.164	4.62729	2.54796	11.3437	20.4401	15.4427	61.4454
-1	1	1	388	158	898	1	30.2812	634.252	171.112	2.08128	2.89213	3.98883	3.39482	4.17422	6.11909	110.873	572.496	4.27534	5.29339	299.964	5.22656	5.33654	19.6603	79.5086	2.64254	2.62731	6.21933	86.1068	22.2098	106.863
1	1	1	388	157	359	1	37.6822	590.069	162.387	2.37298	2.59207	3.01288	3.03714	3.05321	4.05555	101.612	435.432	5.33742	5.29355	369.044	4.24253	6.51561	15.9384	99.0448	2.70246	3.10241	5.90195	136.134	24.0362	139.887
0	0	2	388	157	359	1	33.9817	612.161	166.749	2.22713	2.7421	3.50086	3.21598	3.61371	5.08732	106.242	503.964	4.80638	5.29347	334.504	4.73454	5.92608	17.7994	89.2767	2.6725	2.86486	6.06064	111.12	23.123	123.375
-1	1	1	389	532	1997	7	23.8062	574.54	179.36	2.85559	4.67975	4.5251	6.42399	14.8647	8.98531	68.1586	633.989	3.49675	7.0021	646.142	10.0998	6.19857	39.8459	225.243	6.2237	3.6916	12.0638	22.4021	18.9265	98.121
1	1	1	389	531	1918	7	31.3269	740.361	199.758	3.08993	4.64828	4.90614	4.50891	13.8544	8.51096	78.4529	618.649	3.9605	7.16363	668.72	16.401	6.04843	43.8856	257.367	6.49772	4.96887	17.0888	58.4572	17.5044	92.2665
0	0	2	389	531	1918	7	27.5666	657.45	189.559	2.97276	4.66402	4.71562	5.46645	14.3595	8.74814	73.3058	626.319	3.72863	7.08286	657.431	13.2504	6.1235	41.8658	241.305	6.36071	4.33023	14.5763	40.4296	18.2155	95.1938
-1	1	1	390	747	2031	11	17.2053	461.818	183.949	1.79346	5.52146	4.47451	5.80279	23.9669	9.16614	18.872	396.054	3.43708	3.27741	765.534	13.1081	5.42859	29.3192	264.906	8.77679	5.00093	9.89999	11.5578	15.0512	29.6065
1	1	1	390	746	1926	11	23.9978	512.384	195.587	2.95833	6.66412	6.18024	4.54305	26.8582	8.5424	25.0944	397.624	3.57012	4.80965	818.007	13.2571	3.88801	28.9636	245.214	7.09771	5.50783	5.5849	11.3489	10.5324	23.2871
0	0	2	390	746	1926	11	20.6015	487.101	189.768	2.37589	6.09279	5.32738	5.17292	25.4126	8.85427	21.9832	396.839	3.5036	4.04353	791.77	13.1826	4.6583	29.1414	255.06	7.93725	5.25438	7.74245	11.4533	12.7918	26.4468
-1	1	1	391	262	995	2	18.3874	519.066	171.716	2.41879	6.08906	6.27468	2.13442	4.83803	6.71686	35.772	515.203	4.15943	11.9205	725.332	11.6446	5.91616	44.0847	165.369	3.34265	1.55889	3.5188	32.8021	10.0383	82.2729
1	1	1	391	261	198	2	8.547	537.683	183.448	2.74977	5.16658	6.13617	0.908477	1.97863	3.54418	28.0933	455.411	5.88103	10.7376	614.424	5.54158	6.06843	41.593	151.091	4.4949	2.90236	4.47061	23.6941	6.80633	105.971
0	0	2	391	261	198	2	13.4672	528.375	177.582	2.58428	5.62782	6.20542	1.52145	3.40833	5.13052	31.9326	485.307	5.02023	11.3291	669.878	8.5931	5.9923	42.8388	158.23	3.91878	2.23063	3.99471	28.2481	8.42231	94.122
-1	1	1	392	165	460	2	7.87643	526.86	152.648	3.84376	6.425	6.699	5.25148	4.99366	4.34882	32.9351	471.525	6.3218	12.3806	574.131	6.33101	4.72287	19.3868	177.216	2.26309	3.61215	5.3526	113.994	16.7655	159.529
1	1	1	392	164	191	2	18.6437	545.976	150.992	2.92372	5.3429	4.86604	4.35348	4.30366	3.52452	40.4326	491.203	4.96497	11.4328	472.758	5.24063	4.17056	17.0679	146.096	2.00465	1.986	6.66409	119.376	20.4972	138.941
0	0	2	392	164	191	2	13.2601	536.418	151.82	3.38374	5.88395	5.78252	4.80248	4.64866	3.93667	36.6839	481.364	5.64338	11.9067	523.444	5.78582	4.44672	18.2273	161.656	2.13387	2.79908	6.00834	116.685	18.6314	149.235
-1	1	1	393	313	1109	3	30.5469	762.251	221.404	3.52163	7.34405	8.41728	2.03068	5.48258	7.84937	78.1264	716.818	4.2742	12.4027	908.935	10.5848	6.12522	39.0958	210.777	4.76799	2.28283	8.95444	33.9502	17.5841	108.862
1	1	1	393	312	654	3	44.8715	881.823	230.361	4.24884	7.75341	8.25506	2.67876	6.27502	5.01406	83.8708	759.721	4.67105	10.6005	785.474	10.4869	7.3323	45.2817	166.41	5.56445	3.78881	10.7896	35.3284	20.0103	146.696
0	0	2	393	312	654	3	37.7092	822.037	225.882	3.88524	7.54873	8.33617	2.35472	5.8788	6.43171	80.9986	738.27	4.47263	11.5016	847.204	10.5359	6.72876	42.1887	188.594	5.16622	3.03582	9.87203	34.6393	18.7972	127.779
-1	0	2	394	174	251	2	22.7284	663.001	204.47	3.89096	6.50298	7.77232	3.93761	2.97967	4.61839	44.5597	601.005	3.66045	10.1785	725.922	9.08319	5.37923	31.0272	141.928	2.82876	2.835	6.60801	66.9345	26.0652	168.117
1	0	2	394	172	165	2	18.6806	723.288	211.561	3.94075	7.02921	7.72549	4.2752	6.0237	3.69063	66.871	713.089	5.10701	9.65049	814.724	7.03384	5.54707	26.0502	152.002	2.56226	2.35054	9.20433	75.4815	22.2875	156.085
0	0	4	394	172	165	2	20.7045	693.145	208.016	3.91585	6.76609	7.74891	4.10641	4.50169	4.15451	55.7154	657.047	4.38373	9.91449	770.323	8.05851	5.46315	28.5387	146.965	2.69551	2.59277	7.90617	71.208	24.1763	162.101
-1	0	2	395	992	2089	13	18.6896	628.157	233.801	2.15878	5.92573	5.29661	4.18522	20.6601	10.0366	40.9906	534.346	3.93637	5.6792	804.645	16.0257	6.17549	40.291	276.672	8.29229	5.65115	12.2779	12.7303	12.1398	44.2068
1	1	1	395	991	1907	13	27.8707	705.375	220.672	2.03495	5.35787	6.16424	4.38122	16.2657	8.43962	66.9274	521.708	2.06349	5.86336	939.997	17.229	5.0654	41.1841	257.55	8.04164	6.04129	14.5086	25.8452	16.5767	40.1017
0	0	3	395	991	1907	13	21.75	653.896	229.425	2.11751	5.73644	5.58582	4.25055	19.1953	9.50426	49.6362	530.133	3.31207	5.74059	849.762	16.4268	5.80546	40.5887	270.298	8.20874	5.7812	13.0215	17.102	13.6188	42.8384
-1	1	1	396	1077	2118	14	18.097	524.638	208.052	1.33261	3.91883	3.01179	4.47957	13.3939	9.68611	26.428	593.975	6.08582	3.4149	817.096	16.5043	6.06556	38.6436	359.805	7.79137	7.21109	13.6199	18.6807	14.903	54.6958
1	0	2	396	1075	1731	14	17.5664	601.925	198.666	1.98561	3.95386	3.78343	4.77892	15.6465	7.94198	33.3504	564.27	3.40399	4.38631	843.34	16.1395	6.26512	32.2065	339.362	7.81226	6.03283	12.8618	17.7707	13.6443	58.9193
0	0	3	396	1075	1731	14	17.7432	576.162	201.795	1.76795	3.94218	3.52622	4.67913	14.8957	8.52335	31.0429	574.171	4.29793	4.06251	834.592	16.2611	6.1986	34.3522	346.176	7.8053	6.42558	13.1145	18.0741	14.0639	57.5114
-1	0	2	397	665	1763	11	8.85714	516.908	191.778	2.25078	5.87827	5.66544	4.56549	17.0836	7.66422	16.3114	484.362	3.69305	6.47489	924.001	11.3549	5.61981	27.2159	224.997	3.91203	2.68366	17.0036	26.201	11.397	71.3356
1	1	1	397	664	1643	11	11.3845	461.975	184.756	2.68206	7.18533	6.22642	5.16435	21.3456	6.91404	9.2613	421.434	4.19614	6.56744	900.694	8.11303	5.53602	25.1646	159.414	4.25259	2.96766	14.9872	5.99512	9.65327	29.8594
0	0	3	397	664	1643	11	9.69958	498.597	189.437	2.39454	6.31396	5.85243	4.76511	18.5043	7.41416	13.9614	463.386	3.86075	6.50574	916.232	10.2743	5.59188	26.5321	203.136	4.02555	2.77832	16.3315	19.4657	10.8158	57.5102
-1	1	1	398	317	113	4	23.7349	625.75	168.473	2.1823	3.1068	4.16777	4.80795	2.72733	3.25089	63.8871	493.232	3.06031	6.31577	575.551	8.46226	4.81105	21.1335	190.179	3.74518	7.60828	5.93506	106.318	21.3034	181.048
1	0	2	398	315	12	4	23.8162	625.086	191.269	2.6719	3.75888	4.7424	4.0812	3.64078	2.83598	51.4715	503.856	3.59418	6.74186	646.408	8.75768	5.38076	28.5809	181.119	2.73553	4.90535	7.34515	122.813	25.8965	202.322
0	0	3	398	315	12	4	23.7891	625.307	183.671	2.5087	3.54152	4.55086	4.32345	3.3363	2.97429	55.6101	500.315	3.41623	6.59983	622.789	8.6592	5.19086	26.0985	184.139	3.07208	5.80633	6.87512	117.315	24.3654	195.231
-1	0	2	399	47	184	1	15.6159	591.527	185.126	2.35874	3.75843	3.75856	1.38847	3.11983	3.62012	55.5042	518.953	4.72419	4.33267	574.377	6.43124	4.21043	26.4214	151.758	3.69378	3.98397	4.60143	39.6084	16.1505	123.621
1	0	2	399	45	158	1	27.6631	633.626	166.602	2.2091	3.61971	4.15357	2.08881	3.59438	3.86797	54.7132	575.051	4.49719	4.78488	490.493	8.0101	4.80938	26.4574	101.026	3.32594	2.6944	7.49183	41.016	20.8358	116.051
0	0	4	399	45	158	1	21.6395	612.576	175.864	2.28392	3.68907	3.95607	1.73864	3.35711	3.74404	55.1087	547.002	4.61069	4.55878	532.435	7.22067	4.50991	26.4394	126.392	3.50986	3.33918	6.04663	40.3122	18.4931	119.836
-1	0	2	400	544	1014	7	21.8764	685.817	204.991	3.29162	4.97113	4.77703	3.26841	9.11698	7.49933	43.5379	615.817	4.86981	6.00779	807.452	11.8835	6.48023	40.291	153.16	3.25493	3.24571	8.31064	53.4795	19.4005	137.436
1	0	2	400	542	615	7	21.3139	732.839	206.322	3.00061	4.90331	6.08156	2.65942	5.86085	5.65655	45.2856	671.493	4.49371	6.06643	985.874	9.8691	7.34542	39.0181	152.379	3.24903	3.93433	9.73546	34.2841	17.9909	138.479
0	0	4	400	542	615	7	21.5952	709.328	205.656	3.14611	4.93722	5.42929	2.96392	7.48892	6.57794	44.4117	643.655	4.68176	6.03711	896.663	10.8763	6.91283	39.6546	152.769	3.25198	3.59002	9.02305	43.8818	18.6957	137.958
-1	0	2	401	115	953	1	29.2797	623.172	163.722	2.80417	3.75019	4.21505	1.33195	3.43175	7.08475	65.3771	561.825	3.95981	4.65807	656.825	11.6703	4.78207	37.03	134.879	3.03095	2.19999	5.91626	53.5805	18.7193	137.272
1	0	3	401	112	741	1	25.5055	640.491	183.108	2.4832	3.5081	4.19865	2.27121	3.91528	5.59171	50.2115	576.97	4.47426	4.74501	718.189	8.99543	5.46222	31.6659	129.585	2.07824	3.46411	6.84227	74.2837	19.168	144.495
0	0	5	401	112	741	1	27.0151	633.563	175.354	2.61159	3.60493	4.20521	1.89551	3.72187	6.18893	56.2777	570.912	4.26848	4.71023	693.643	10.0654	5.19016	33.8115	131.703	2.45932	2.95846	6.47186	66.0024	18.9886	141.606
-1	1	1	402	855	1500	12	8.07109	427.696	200.468	2.13079	3.34309	2.83842	2.48847	15.0007	6.10001	13.4927	359.618	3.23321	4.35131	758.472	11.6709	3.84209	19.9019	352.52	6.54584	2.3686	9.90196	5.64153	10.6311	28.585
1	0	2	402	853	1260	12	9.14767	414.495	151.54	1.92047	3.24983	3.36697	2.7538	13.6965	4.86632	14.4694	334.756	2.98208	4.32712	567.997	6.97078	4.89228	18.7475	289.426	6.40782	2.95658	8.95896	16.7553	13.1514	39.5321
0	0	3	402	853	1260	12	8.78881	418.895	167.85	1.99058	3.28092	3.19078	2.66536	14.1313	5.27755	14.1438	343.044	3.06579	4.33518	631.489	8.53747	4.54222	19.1323	310.457	6.45382	2.76059	9.2733	13.0507	12.3113	35.8831
-1	1	1	403	929	2076	13	14.2015	631.487	259.839	2.71012	3.79505	4.62162	3.60246	14.3006	9.40453	24.4611	559.347	3.97249	4.76501	1074.39	14.0265	7.71668	40.8358	393.274	11.9188	7.76849	12.2918	6.83672	13.2402	38.9868
1	1	1	403	928	1628	13	9.10054	671.759	215.541	2.44443	5.23974	4.19449	2.27344	14.8525	6.81552	51.0135	536.756	3.33633	5.98343	1033.85	14.9031	7.03477	36.1712	352.286	12.0674	8.93657	16.8202	13.7851	19.2584	50.5182
0	0	2	403	928	1628	13	11.651	651.623	237.69	2.57728	4.51739	4.40805	2.93795	14.5766	8.11002	37.7373	548.051	3.65441	5.37422	1054.12	14.4648	7.37573	38.5035	372.78	11.9931	8.35253	14.556	10.3109	16.2493	44.7525
-1	1	1	404	1429	2285	21	40.5895	878.595	247.588	3.82419	5.83565	4.53992	4.74949	19.6522	10.8838	72.7471	699.101	5.5001	4.23663	834.204	29.7081	7.97064	40.337	255.586	8.64755	5.36075	20.689	29.8754	18.8059	63.435
1	1	1	404	1428	2266	21	38.7118	835.441	249.849	3.33681	5.7391	4.46085	5.19743	18.899	10.6715	51.0095	785.616	6.45422	5.14446	857.713	22.0415	9.19963	45.6887	296.785	11.516	7.23106	15.5704	17.7609	19.3937	56.7681
0	0	2	404	1428	2266	21	39.6507	857.018	248.718	3.5805	5.78737	4.50038	4.97346	19.2756	10.7777	61.8783	742.358	5.97716	4.69054	845.958	25.8748	8.58513	43.0128	276.185	10.0818	6.2959	18.1297	23.8182	19.0998	60.1015
-1	1	1	405	849	1873	12	8.23406	399.808	135.483	1.84742	3.35531	2.95533	3.91674	12.2605	8.28228	15.6825	386.635	2.58425	4.97071	595.144	15.2154	5.87167	27.6691	164.293	3.47232	2.596	20.1579	27.9911	16.0975	65.741
1	0	3	405	846	1816	12	14.0748	515.68	171.056	1.72434	3.14073	2.72715	3.09282	18.234	8.0938	24.4242	445.379	3.44857	3.64667	738.001	11.0349	5.5356	28.5208	207.992	3.845	3.1204	16.2455	32.6048	14.7901	78.6089
0	0	4	405	846	1816	12	12.6146	486.712	162.163	1.75511	3.19438	2.7842	3.2988	16.7406	8.14092	22.2388	430.693	3.23249	3.97768	702.287	12.08	5.61961	28.3079	197.067	3.75183	2.9893	17.2236	31.4514	15.1169	75.3919
-1	0	2	406	539	397	7	32.6229	827.914	212.478	3.17128	4.29374	5.06491	2.31622	6.00258	4.62694	59.2541	744.656	6.44999	5.46173	688.548	11.4029	5.6805	42.414	149.093	3.99385	3.69442	8.30598	42.7577	15.6205	124.557
1	1	1	406	538	218	7	40.5137	638.581	203.598	2.6517	4.61853	5.39	1.90217	4.64395	3.59553	52.4434	509.129	6.42319	6.74491	722.775	10.8029	7.41989	39.8295	185.562	3.91039	4.51416	8.39505	53.2276	17.5125	134.545
0	0	3	406	538	218	7	35.2532	764.803	209.518	2.99809	4.402	5.17327	2.1782	5.5497	4.28313	56.9838	666.147	6.44106	5.88946	699.957	11.2029	6.2603	41.5525	161.25	3.96603	3.96766	8.33567	46.2477	16.2512	127.886
-1	1	1	407	784	2066	11	21.9879	701.469	230.478	2.77777	6.27937	5.79986	4.3474	20.4699	9.34359	36.4059	589.775	4.455	6.15701	1040.67	15.816	7.58361	38.6651	183.232	5.49636	3.5419	21.2431	45.8861	21.0636	62.6051
1	1	1	407	783	1484	11	16.7179	638.369	238.084	2.22874	5.96505	5.66241	3.92716	16.4693	6.02522	28.0448	533.529	3.20852	5.48688	1244.49	14.2629	6.94422	43.7197	220.435	4.78434	4.66453	16.4281	28.6931	14.4752	89.5372
0	0	2	407	783	1484	11	19.3529	669.919	234.281	2.50325	6.12221	5.73114	4.13728	18.4696	7.6844	32.2253	561.652	3.83176	5.82195	1142.58	15.0395	7.26392	41.1924	201.834	5.14035	4.10322	18.8356	37.2896	17.7694	76.0711
-1	1	1	408	109	625	1	25.7604	847.64	217.882	2.27725	3.87872	5.24891	2.71902	4.04325	4.94528	49.0523	675.595	3.0294	5.82083	676.602	10.5644	5.07759	30.6927	190.887	4.19627	2.68054	10.2785	69.7829	20.3162	131.207
1	0	3	408	106	320	1	16.0042	680.761	178.656	2.25411	4.28035	4.67578	2.98913	5.13129	6.38152	59.1414	628.259	3.85189	6.8325	710.51	8.18868	4.84076	35.1706	154.01	3.11916	4.03226	10.2137	57.4921	20.0375	148.629
0	0	4	408	106	320	1	18.4433	722.481	188.463	2.25989	4.17994	4.81906	2.9216	4.85928	6.02246	56.6191	640.093	3.64627	6.57958	702.033	8.78261	4.89997	34.0511	163.23	3.38844	3.69433	10.2299	60.5648	20.1072	144.274
-1	1	1	409	310	412	3	34.3376	763.323	243.198	3.96976	5.93519	6.95611	1.56246	4.00361	4.21406	59.6135	649.766	6.49044	9.25834	780.596	10.8299	5.66664	39.0647	223.497	5.89357	5.85847	6.48543	41.0395	18.0769	115.99
1	1	1	409	309	375	3	16.1806	646.016	192.132	3.62142	7.81824	8.20197	2.51163	3.22703	4.10581	54.0006	632.171	6.58721	10.7918	788.073	10.3477	6.19942	32.7309	249.423	5.5284	5.14037	5.11693	37.1698	17.6306	139.533
0	0	2	409	309	375	3	25.2591	704.669	217.665	3.79559	6.87672	7.57904	2.03705	3.61532	4.15994	56.807	640.969	6.53882	10.0251	784.334	10.5888	5.93303	35.8978	236.46	5.71098	5.49942	5.80118	39.1046	17.8537	127.762
-1	1	1	410	687	1734	11	9.25532	495.755	179.384	3.39755	5.09633	4.13129	2.31901	7.80864	7.52188	12.3682	514.403	4.42596	5.21118	717.06	15.4624	6.1387	25.9261	259.157	6.29255	4.29113	17.4717	12.743	11.0636	46.6782
1	0	3	410	684	1291	11	17.8066	503.515	173.143	2.97844	5.73511	5.15175	2.37494	7.77626	5.93521	27.6954	419.816	4.32394	7.01835	743.823	12.5167	6.13801	31.7659	200.471	6.02628	4.10542	12.0789	14.9265	11.3836	47.4614
0	0	4	410	684	1291	11	15.6688	501.575	174.704	3.08322	5.57541	4.89664	2.36096	7.78436	6.33188	23.8636	443.463	4.34944	6.56656	737.132	13.2531	6.13818	30.3059	215.143	6.09285	4.15185	13.4271	14.3806	11.3036	47.2656
-1	1	1	411	294	774	3	71.588	860.857	215.488	3.36709	7.03862	8.68759	2.66764	5.56922	5.5165	61.6427	604.49	4.33468	9.28788	967.411	9.50462	6.11052	36.2533	211.666	3.02623	2.9278	7.4603	114.237	24.9506	185.082
1	1	1	411	293	633	3	52.0321	877.134	209.837	3.03774	6.16981	8.23527	1.3273	4.3893	4.96159	68.6387	704.836	4.2998	11.4971	926.388	13.6274	6.48727	45.7886	176.585	2.98914	2.78455	11.1839	85.7462	23.778	186.563
0	0	2	411	293	633	3	61.8101	868.995	212.662	3.20242	6.60421	8.46143	1.99747	4.97926	5.23904	65.1407	654.663	4.31724	10.3925	946.9	11.566	6.2989	41.0209	194.126	3.00769	2.85618	9.32209	99.9915	24.3643	185.823
-1	1	1	412	787	1664	11	14.7432	768.482	276.673	3.38807	6.44195	5.31223	4.37944	20.2748	7.08468	16.6601	580.898	5.5415	5.63129	1166.15	9.8439	7.21158	31.3293	273.241	7.25281	4.66552	21.616	40.9116	25.3594	80.1419
1	1	1	412	786	1563	11	16.3168	649.703	245.373	4.31432	8.10647	6.94574	5.22413	11.7948	6.47774	26.9684	580.572	5.01731	5.36008	1061.17	11.0377	5.67727	34.7565	266.691	6.25888	3.55443	17.0103	46.0869	21.9086	71.6408
0	0	2	412	786	1563	11	15.53	709.092	261.023	3.8512	7.27421	6.12899	4.80179	16.0348	6.78121	21.8143	580.735	5.2794	5.49569	1113.66	10.4408	6.44443	33.0429	269.966	6.75585	4.10997	19.3132	43.4992	23.634	75.8913
-1	1	1	413	694	1742	11	38.0164	519.889	199.453	3.62626	6.73434	5.84301	3.52521	14.1669	7.55702	22.4121	556.082	6.37037	5.45515	798.497	7.87805	6.48567	33.0159	124.752	4.41228	3.69454	14.1694	17.3232	11.7977	32.9385
1	1	1	413	693	1677	11	35.607	584.024	226.663	3.72603	7.53833	6.65744	4.39993	15.489	7.18012	16.8716	577.339	5.64014	4.55398	979.193	9.80503	6.65769	29.8702	225.27	6.38024	4.22621	15.5307	6.93379	11.0217	31.0272
0	0	2	413	693	1677	11	36.8117	551.957	213.058	3.67614	7.13633	6.25022	3.96257	14.828	7.36857	19.6419	566.71	6.00525	5.00456	888.845	8.84154	6.57168	31.4431	175.011	5.39626	3.96037	14.8501	12.1285	11.4097	31.9828
-1	1	1	414	903	1469	13	10.4173	435.494	176.798	1.34385	2.63681	2.10019	3.81442	13.659	5.93939	16.8421	483.896	4.64076	2.9105	608.564	9.41933	6.77127	23.8922	319.571	10.2175	8.88682	10.3981	7.38106	15.8112	33.0385
1	0	2	414	901	1417	13	15.1309	504.303	181.081	1.62863	2.80428	3.34097	4.19059	10.7292	6.86412	31.7235	469.398	3.90755	3.15474	715.771	11.3078	5.04249	32.6119	301.442	8.14509	7.17798	11.3947	16.4143	14.454	55.4904
0	0	3	414	901	1417	13	13.5597	481.367	179.653	1.5337	2.74846	2.92737	4.0652	11.7058	6.55587	26.763	474.231	4.15195	3.07333	680.035	10.6783	5.61875	29.7054	307.485	8.83588	7.7476	11.0625	13.4032	14.9064	48.0064
-1	1	1	415	804	2202	11	17.3634	673.473	194.321	3.85217	5.3049	4.04469	4.33857	13.1687	10.1963	35.9029	609.208	5.37032	6.54244	1150.13	11.2493	6.99843	38.3429	160.583	3.19559	2.15994	31.6502	65.3903	17.7971	92.2352
1	1	1	415	803	2060	11	24.8157	656.645	223.706	3.63411	6.08083	4.5191	4.13188	34.8637	9.30645	34.8355	734.27	5.35667	7.53421	1226.44	7.53714	7.69954	33.5846	125.059	3.52296	2.66354	31.421	43.7119	18.9966	72.4567
0	0	2	415	803	2060	11	21.0895	665.059	209.014	3.74314	5.69286	4.28189	4.23522	24.0162	9.75136	35.3692	671.739	5.36349	7.03833	1188.29	9.3932	7.34898	35.9638	142.821	3.35927	2.41174	31.5356	54.5511	18.3968	82.346
-1	1	1	416	1264	2715	17	19.7392	606.073	258.525	2.9901	5.59079	5.4472	7.71888	40.4876	16.5681	26.4904	522.808	4.01601	6.07042	1128.37	13.4965	7.10467	35.1573	278.18	5.92348	3.64776	18.9717	28.929	17.5747	63.1819
1	1	1	416	1263	2702	17	32.1395	691.11	247.605	3.12031	6.77001	6.13339	10.3204	50.3451	16.2314	24.7623	607.026	5.24989	5.52043	1066.66	12.7483	6.13089	35.7779	295.234	6.86531	3.96651	17.0073	12.5403	12.3066	57.6353
0	0	2	416	1263	2702	17	25.9393	648.591	253.065	3.0552	6.1804	5.7903	9.01965	45.4164	16.3997	25.6264	564.917	4.63295	5.79542	1097.51	13.1224	6.61778	35.4676	286.707	6.39439	3.80714	17.9895	20.7347	14.9407	60.4086
-1	1	1	417	177	396	2	38.5135	604.65	189.864	3.23869	6.52138	6.9604	3.80441	2.94549	4.17492	40.857	501.621	3.60562	10.6429	775.635	7.43932	5.06586	31.5818	152.633	2.25263	2.10236	6.10463	124.286	21.2174	157.117
1	1	1	417	176	309	2	18.7188	601.571	165.542	4.94978	6.03522	6.9582	4.00277	3.03273	3.89864	33.0199	513.538	3.60601	8.55656	711.224	5.91547	5.04617	21.8076	129.165	1.84836	2.13424	5.45144	108.201	20.3297	140.936
0	0	2	417	176	309	2	28.6161	603.111	177.703	4.09424	6.2783	6.9593	3.90359	2.98911	4.03678	36.9385	507.579	3.60581	9.59973	743.429	6.6774	5.05602	26.6947	140.899	2.05049	2.1183	5.77803	116.244	20.7735	149.027
-1	1	1	418	1221	2215	16	31.5051	769.816	243.789	3.92413	5.24928	4.85551	5.82979	19.4558	10.3022	45.9758	671.055	3.9396	5.83008	1113.48	19.7862	9.71578	44.7522	254.614	7.11001	7.46218	29.8314	27.0203	18.4224	61.1247
1	0	2	418	1219	1917	16	24.9063	694.459	218.835	2.54743	5.09011	4.66	5.25341	20.5617	9.23845	56.1771	675.702	4.73062	6.42073	988.136	14.9044	8.38044	39.082	260.44	7.04736	6.18905	24.4385	23.0451	18.6976	63.3084
0	0	3	418	1219	1917	16	27.1059	719.578	227.153	3.00633	5.14317	4.72517	5.44554	20.1931	9.59302	52.7767	674.153	4.46695	6.22385	1029.92	16.5317	8.82556	40.9721	258.498	7.06824	6.61343	26.2362	24.3702	18.6059	62.5805
-1	0	2	419	913	1578	13	21.5215	637.53	251.803	2.59773	4.54852	4.35728	3.22257	12.2842	7.38013	39.12	496.939	3.78254	5.44247	995.932	18.1805	8.1364	36.9326	282.135	9.28964	7.11903	24.1931	17.1798	15.5533	41.6545
1	1	1	419	912	1531	13	11.5808	552.651	242.124	2.51667	4.76279	3.8588	3.54527	14.4978	6.30556	16.2183	422.077	3.85125	4.0199	1194.47	17.8554	10.2378	39.7207	296.313	9.37203	6.45579	34.2433	18.5061	17.4229	59.9391
0	0	3	419	912	1531	13	18.2079	609.237	248.577	2.57071	4.61994	4.19112	3.33013	13.0221	7.02194	31.4861	471.985	3.80544	4.96828	1062.11	18.0721	8.83687	37.862	286.861	9.3171	6.89795	27.5432	17.6219	16.1765	47.7493
-1	1	1	420	385	863	5	24.8437	785.679	209.508	2.68205	3.27683	3.2947	3.93258	3.8607	5.96654	127.46	743.626	3.66094	5.12031	473.793	11.0761	4.34186	29.2312	178.769	2.67327	4.23624	5.77615	107.947	20.2013	170.923
1	1	1	420	384	646	5	30.9414	707.603	205.909	1.92824	2.72375	3.36466	2.36322	3.96023	4.98764	163.619	624.694	3.11003	6.08313	471.186	5.18469	4.37158	31.293	226.065	3.55318	4.98832	5.45866	75.7748	19.492	175.474
0	0	2	420	384	646	5	27.8925	746.641	207.708	2.30515	3.00029	3.32968	3.1479	3.91046	5.47709	145.54	684.16	3.38549	5.60172	472.489	8.1304	4.35672	30.2621	202.417	3.11322	4.61228	5.6174	91.8607	19.8467	173.199
-1	0	2	421	251	1027	2	17.8794	654.819	176.874	2.45684	3.99938	4.63648	1.64178	4.87528	8.1063	52.2877	673.172	4.23722	6.76786	720.48	10.4817	5.71828	37.82	129.705	3.98284	3.05998	7.76891	24.0231	13.3246	89.8932
1	0	2	421	249	640	2	18.926	615.527	176.693	2.47073	5.03728	6.3174	1.95399	3.19158	5.506	62.7321	578.72	4.45838	7.12296	630.77	11.2551	5.16636	41.6365	130.003	4.19423	3.91657	7.17316	26.6635	12.7447	95.6106
0	0	4	421	249	640	2	18.4027	635.173	176.783	2.46378	4.51833	5.47694	1.79788	4.03343	6.80615	57.5099	625.946	4.3478	6.94541	675.625	10.8684	5.44232	39.7283	129.854	4.08853	3.48827	7.47103	25.3433	13.0347	92.7519
-1	0	2	422	329	680	4	21.2071	667.319	209.728	2.65772	4.02298	4.38438	3.26094	3.98953	5.29414	64.9754	602.507	4.80149	7.17059	500.299	5.39991	5.00661	22.5573	139.351	2.73206	3.71554	6.71633	136.66	30.3726	169.849
1	1	1	422	328	102	4	18.0114	650.819	218.82	3.92697	3.95468	4.02278	5.51607	3.83048	3.17881	75.5325	623.532	6.54689	6.59126	515.26	3.43088	5.9768	23.3408	141.075	2.65127	3.95699	6.79792	137.849	32.1485	177.361
0	0	3	422	328	102	4	20.1419	661.819	212.759	3.0808	4.00022	4.26385	4.01265	3.93651	4.58903	68.4944	609.515	5.38329	6.97748	505.286	4.74356	5.33001	22.8185	139.926	2.70513	3.79603	6.74353	137.057	30.9645	172.353
-1	1	1	423	562	818	7	34.457	810.825	200.336	3.91819	6.44248	6.94424	3.95415	4.54071	5.75327	63.7778	712.828	4.79649	7.73605	1247.38	11.2846	7.18199	35.3889	213.74	3.05918	2.55563	9.23127	90.1617	21.6757	142.464
1	1	1	423	561	794	7	11.5712	817.085	211.819	3.38256	5.35064	5.51086	4.01651	3.4078	5.6196	49.3846	740.105	3.46799	6.93225	1124.02	9.39987	5.10913	32.9675	227.125	2.96681	3.38419	9.04883	83.6885	17.2038	165.562
0	0	2	423	561	794	7	23.0141	813.955	206.078	3.65037	5.89656	6.22755	3.98533	3.97426	5.68644	56.5812	726.466	4.13224	7.33415	1185.7	10.3422	6.14556	34.1782	220.432	3.013	2.96991	9.14005	86.9251	19.4398	154.013
-1	1	1	424	927	1999	13	17.5815	619.765	211.843	2.01513	3.34732	3.54983	5.06296	22.6162	9.00062	29.6059	545.724	4.00445	3.82761	930.737	16.1948	7.10281	37.2313	289.34	12.719	7.98578	13.8068	7.81996	18.7737	35.399
1	1	1	424	926	1877	13	28.9057	732.569	234.302	1.72432	3.66905	4.10006	3.66515	12.4789	8.29344	59.4708	612.28	4.26482	3.05673	784.386	13.8246	7.53824	41.0225	321.268	10.8831	9.50726	20.5068	28.5656	16.8964	55.7601
0	0	2	424	926	1877	13	23.2436	676.167	223.073	1.86972	3.50818	3.82494	4.36405	17.5476	8.64703	44.5384	579.002	4.13464	3.44217	857.561	15.0097	7.32052	39.1269	305.304	11.8011	8.74652	17.1568	18.1928	17.835	45.5795
-1	1	1	425	193	462	2	32.3588	692.836	228.243	3.89381	6.21611	7.13303	2.17949	2.23459	4.36344	102.872	670.939	4.43865	8.44241	553.937	10.8837	4.90781	33.5593	163.17	3.67332	4.17934	4.39759	59.0883	26.2825	131.232
1	0	4	425	189	97	2	34.3369	707.368	197.346	2.89259	5.52144	6.5991	2.39747	4.28298	4.50906	74.844	592.1	4.29468	8.76212	630.996	13.2878	5.43782	35.978	177.626	3.65952	3.65047	6.28896	89.9262	24.6939	143.307
0	0	5	425	189	97	2	33.9413	704.461	203.526	3.09284	5.66037	6.70588	2.35387	3.8733	4.47994	80.4495	607.868	4.32347	8.69818	615.584	12.807	5.33182	35.4943	174.735	3.66228	3.75624	5.91069	83.7586	25.0116	140.892
-1	1	1	426	449	997	6	28.2671	899.259	278.481	3.11424	4.11145	4.14725	3.58638	7.38292	6.72017	45.7164	769.097	4.61423	4.41353	844.202	17.0227	8.26351	75.5758	302.808	6.25011	4.80295	10.5315	64.4793	25.119	138.232
1	1	1	426	448	463	6	23.389	843.992	273.714	2.71561	4.37797	4.54898	3.38373	3.96936	4.36921	61.6801	825.175	5.6807	5.04918	883.343	13.2551	8.83714	59.9968	247.236	6.16437	5.94112	12.3954	50.0417	25.1122	180.285
0	0	2	426	448	463	6	25.8281	871.625	276.098	2.91492	4.24471	4.34811	3.48505	5.67614	5.54469	53.6982	797.136	5.14746	4.73135	863.773	15.1389	8.55033	67.7863	275.022	6.20724	5.37203	11.4635	57.2605	25.1156	159.258
-1	1	1	427	54	63	1	6.21841	414.445	135.527	3.20912	3.92187	3.48325	1.08062	2.20764	2.87502	20.9249	465.106	3.58688	2.87938	555.538	5.18424	3.20564	21.8741	93.2539	1.96422	1.77384	4.04538	19.0844	7.40248	73.7652
1	0	4	427	50	16	1	11.9845	412.433	115.843	1.5965	2.89799	3.13451	1.25699	2.07595	3.05789	25.6451	343.043	2.87587	3.94339	483.187	4.73834	3.62081	19.1361	89.4415	1.90342	1.76807	4.89441	27.5324	10.5394	77.4729
0	0	5	427	50	16	1	10.8313	412.836	119.78	1.91902	3.10276	3.20426	1.22171	2.10228	3.02132	24.7011	367.455	3.01807	3.73058	497.657	4.82752	3.53778	19.6837	90.204	1.91558	1.76922	4.7246	25.8428	9.91202	76.7313
-1	1	1	428	996	2379	13	33.4829	710.834	241.551	2.79816	5.04804	5.41813	3.56186	7.15618	11.8049	48.1243	624.161	3.31534	4.01723	924.353	18.2721	6.14871	51.7397	281.857	7.01783	3.94351	11.3377	18.5663	13.7528	42.0403
1	0	2	428	994	2108	13	43.2476	733.957	237.473	2.41185	5.05531	5.53359	4.45402	15.5542	9.85708	68.4452	565.917	3.51401	5.01845	834.914	16.4585	7.17909	47.6869	209.289	7.21867	4.90672	12.9431	25.1623	17.5424	43.8792
0	0	3	428	994	2108	13	39.9927	726.25	238.832	2.54062	5.05289	5.4951	4.15663	12.7549	10.5063	61.6716	585.332	3.44779	4.68471	864.727	17.063	6.83563	49.0379	233.478	7.15172	4.58565	12.408	22.9636	16.2792	43.2662
-1	1	1	429	1242	2525	17	44.7888	807.094	240.732	2.09654	4.16537	4.54177	3.95696	29.4936	13.464	97.8913	787.364	5.21682	4.95175	962.628	12.2882	9.02793	42.9984	224.7	9.17402	5.78898	22.4445	15.3564	15.5105	39.4211
1	1	1	429	1241	2491	17	44.7177	767.987	227.467	2.86117	6.1281	4.96955	6.20188	34.5221	13.0103	82.7177	752.596	6.52119	5.82364	1021.5	18.5219	9.73576	47.3397	206.251	9.22663	6.10217	24.832	15.4396	17.9646	40.8976
0	0	2	429	1241	2491	17	44.7532	787.541	234.1	2.47886	5.14673	4.75566	5.07942	32.0078	13.2371	90.3045	769.98	5.86901	5.38769	992.066	15.405	9.38185	45.169	215.475	9.20032	5.94557	23.6383	15.398	16.7376	40.1594
-1	1	1	430	998	1540	14	22.6698	578.083	169.376	1.55297	3.40832	3.68303	3.24792	8.17748	6.36883	34.0744	482.606	3.60583	0.672094	804.076	21.1478	7.45639	48.4388	222.795	8.98116	3.40622	17.5118	16.6402	15.433	43.574
1	1	1	430	997	829	14	26.846	654.623	205.702	1.79654	2.91841	3.07043	1.34763	3.50898	5.79987	49.9653	574.416	4.70561	1.58593	898.99	18.6726	9.45886	44.545	190.479	8.65533	5.8418	24.0835	9.98983	14.9808	37.8569
0	0	2	430	997	829	14	24.7579	616.353	187.539	1.67475	3.16336	3.37673	2.29777	5.84323	6.08435	42.0198	528.511	4.15572	1.12901	851.533	19.9102	8.45763	46.4919	206.637	8.81824	4.62401	20.7976	13.315	15.2069	40.7155
-1	0	3	431	148	274	1	17.6275	577.752	168.946	2.9078	4.74715	4.65683	2.7366	2.71351	4.62842	34.494	491.061	4.87623	7.45004	693.879	5.35032	4.69471	20.268	115.068	1.28414	0.981024	6.67456	106.564	22.2874	130.73
1	1	1	431	147	142	1	10.183	660.507	176.783	3.17652	4.4101	4.38336	1.81776	5.26588	3.35564	18.271	550.673	3.57158	6.37552	846.935	3.95749	4.09868	16.0037	113.398	1.35195	1.63894	6.90196	123.279	25.0701	171.103
0	0	4	431	147	142	1	15.7664	598.441	170.905	2.97498	4.66289	4.58846	2.50689	3.3516	4.31022	30.4383	505.964	4.55007	7.18141	732.143	5.00211	4.5457	19.2019	114.65	1.30109	1.1455	6.73141	110.743	22.9831	140.823
-1	1	1	432	1179	2010	16	14.3805	530.766	203.515	3.18113	6.52213	5.76478	5.68444	17.9844	9.03952	30.7393	455.345	5.1604	8.96859	748.652	12.5484	6.02504	32.5264	290.814	4.94396	3.16507	12.4112	39.9589	17.4238	82.8572
1	1	1	432	1178	1439	16	13.7399	528.969	191.488	3.42276	5.48085	5.56308	3.13044	14.303	5.78147	26.1891	429.519	6.00105	9.86722	708.027	9.55187	7.50307	28.8706	289.274	5.01135	2.61614	12.44	73.4327	21.1871	104.137
0	0	2	432	1178	1439	16	14.0602	529.868	197.501	3.30194	6.00149	5.66393	4.40744	16.1437	7.41049	28.4642	442.432	5.58072	9.4179	728.34	11.0502	6.76406	30.6985	290.044	4.97765	2.8906	12.4256	56.6958	19.3054	93.497
-1	1	1	433	700	2009	11	7.08566	428.262	188.327	3.77933	7.59333	6.21189	3.28137	8.943	9.03881	16.5894	488.64	5.49363	5.60808	787.62	6.55158	3.81619	31.3748	237.708	4.28505	2.83716	10.1856	24.8707	12.9782	51.8745
1	1	1	433	699	1515	11	10.058	498.463	200.293	3.7897	8.07188	5.53954	4.16016	16.1889	6.20247	18.2414	527.053	7.33864	2.41705	799.426	9.95798	4.93928	28.5288	264.723	5.20763	3.39204	9.92085	17.4439	12.6417	52.0678
0	0	2	433	699	1515	11	8.57183	463.363	194.31	3.78452	7.8326	5.87571	3.72076	12.566	7.62064	17.4154	507.846	6.41614	4.01256	793.523	8.25478	4.37773	29.9518	251.216	4.74634	3.1146	10.0532	21.1573	12.81	51.9712
-1	1	1	434	62	1276	1	12.4645	451.037	139.666	1.74992	4.25968	4.6066	2.47806	14.0023	4.3432	29.86	390.594	3.52624	7.52246	713.069	6.9614	4.77919	19.8228	135.549	2.26939	1.29084	13.4079	35.7397	13.9693	76.6649
1	0	2	434	60	559	1	22.4605	492.579	135.418	2.52655	4.26144	5.16747	2.62635	3.9274	4.8351	28.6419	407.903	4.41821	6.91504	617.279	6.18238	4.18166	21.9104	105.225	1.59106	1.79935	5.5899	72.0353	14.5263	105.53
0	0	3	434	60	559	1	19.1285	478.731	136.834	2.26768	4.26085	4.98051	2.57692	7.28569	4.67113	29.0479	402.133	4.12089	7.11751	649.209	6.44205	4.38084	21.2145	115.333	1.81717	1.62985	8.19592	59.9368	14.3406	95.9083
-1	1	1	435	1420	2518	21	24.6661	830.603	252.364	2.49495	4.83714	4.47331	2.95828	16.0251	13.4142	91.4077	884.043	4.88899	7.09569	811.833	25.3564	6.92498	52.7072	329.915	12.3627	9.48732	16.5635	23.8787	18.6057	66.829
1	1	1	435	1419	1748	21	35.8913	882.409	264.814	2.91982	3.64725	4.05618	3.26616	12.1431	7.5998	94.9854	751.97	4.57312	6.53038	867.948	25.7198	7.4075	42.8831	350.141	10.7283	7.38776	10.8327	27.2645	17.6475	69.5865
0	0	2	435	1419	1748	21	30.2787	856.506	258.589	2.70739	4.2422	4.26475	3.11222	14.0841	10.507	93.1966	818.007	4.73105	6.81303	839.891	25.5381	7.16624	47.7951	340.028	11.5455	8.43754	13.6981	25.5716	18.1266	68.2077
-1	0	2	436	564	461	7	26.2208	859.269	230.119	3.50349	4.46621	4.09307	2.87944	3.13362	4.38512	47.3628	757.339	5.45643	5.80462	844.255	8.31309	7.54712	33.2618	191.979	4.49944	5.29245	13.4181	63.8242	28.6074	194.732
1	1	1	436	563	283	7	20.5519	715.551	189.673	2.76777	3.98214	4.52912	4.05146	5.99541	3.79416	48.0833	700.486	5.26343	7.82655	658.203	10.0377	7.43842	35.4927	175.39	4.68547	5.70972	12.3143	47.5401	30.282	198.594
0	0	3	436	563	283	7	24.3312	811.363	216.637	3.25825	4.30485	4.23842	3.27012	4.08755	4.18813	47.6029	738.388	5.3921	6.4786	782.238	8.88795	7.51088	34.0054	186.449	4.56145	5.43154	13.0502	58.3962	29.1656	196.019
-1	1	1	437	935	2003	13	32.8686	621.15	237.883	3.50802	4.28505	3.69658	4.43595	16.0938	9.01045	35.594	722.838	5.94986	3.15143	826.122	20.5304	6.32775	47.4362	239.392	8.81587	4.22672	10.3561	13.476	14.302	24.5017
1	1	1	437	934	1327	13	16.1339	577.902	237.13	3.94117	4.39041	3.53455	2.03457	7.2178	4.87877	22.8003	807.21	7.2466	2.86683	818.443	17.6352	7.22811	47.0533	274.968	9.56747	5.34656	12.2108	11.9213	11.2778	36.2385
0	0	2	437	934	1327	13	24.5013	599.526	237.506	3.7246	4.33773	3.61557	3.23526	11.6558	6.94461	29.1972	765.024	6.59823	3.00913	822.283	19.0828	6.77793	47.2448	257.18	9.19167	4.78664	11.2834	12.6986	12.7899	30.3701
-1	1	1	438	1170	2550	16	26.5843	612.347	226.429	3.30746	8.55479	7.89505	8.2377	21.9005	13.7798	49.2756	572.725	4.54784	9.71437	884.207	15.5296	6.47209	54.3318	236.325	6.99769	7.19884	10.7665	19.986	12.5773	34.9774
1	1	1	438	1169	2301	16	28.618	674.504	234.034	3.63929	7.35919	6.95717	5.92876	18.6082	11.0445	68.9354	622.084	5.87934	9.23282	814.772	15.7322	6.70449	61.5674	258.106	8.15736	8.35126	13.4394	24.1911	17.8806	60.0232
0	0	2	438	1169	2301	16	27.6011	643.425	230.231	3.47337	7.95699	7.42611	7.08323	20.2544	12.4121	59.1055	597.405	5.21359	9.4736	849.49	15.6309	6.58829	57.9496	247.215	7.57752	7.77505	12.103	22.0885	15.2289	47.5003
-1	1	1	439	736	1936	11	16.5058	581.078	186.079	2.20624	6.09226	7.14691	3.40029	14.4929	8.58242	32.5663	506.048	2.81213	7.9794	937.299	18.5832	6.83851	35.8048	214.526	6.7951	3.1596	18.8751	13.6023	15.0557	33.0295
1	0	2	439	734	1481	11	15.1017	537.362	196.38	2.40711	5.5986	5.62069	3.89221	14.7825	6.32982	28.6648	426.247	2.50314	6.53875	984.057	14.3542	6.59086	31.8382	247.298	6.68032	5.07465	16.8669	24.6444	13.961	63.9172
0	0	3	439	734	1481	11	15.5697	551.934	192.946	2.34015	5.76315	6.12943	3.72824	14.686	7.08069	29.9653	452.847	2.60613	7.01897	968.471	15.7639	6.67341	33.1604	236.374	6.71858	4.4363	17.5363	20.9637	14.3259	53.6213
-1	0	2	440	1022	2015	14	20.1369	514.318	179.618	2.62249	3.94352	4.15646	4.62646	22.2875	9.52205	29.8287	469.157	3.66804	3.71816	760.444	16.448	6.09845	35.9078	259.376	5.5647	4.12871	15.3261	39.0434	17.0204	68.9299
1	1	1	440	1021	2000	14	38.2504	601.759	204.769	2.87497	4.32071	4.38639	4.2591	18.148	9.00765	29.3273	481.49	3.56037	5.45277	838.5	12.1512	5.4504	40.2255	216.134	3.29531	3.01061	16.0608	39.6113	15.8253	89.466
0	0	3	440	1021	2000	14	26.1747	543.465	188.002	2.70665	4.06925	4.2331	4.504	20.9077	9.35058	29.6616	473.268	3.63215	4.29636	786.462	15.0157	5.88243	37.3471	244.962	4.80824	3.75601	15.571	39.2327	16.6221	75.7753
-1	1	1	441	379	698	5	38.5524	745.588	252.954	2.02876	2.00122	3.04714	1.47901	5.5347	5.19328	99.1044	614.573	3.15928	3.74367	622.394	11.2327	5.57598	36.1978	170.779	3.56806	3.51136	7.92393	71.2305	23.2049	145.013
1	1	1	441	378	638	5	21.9357	711.703	211.384	2.26881	4.44529	4.3342	1.90761	5.70384	4.9699	90.6159	624.957	2.73636	4.61148	583.498	16.9505	5.71094	34.454	175.116	4.78357	3.59177	8.21953	76.0166	27.696	129.493
0	0	2	441	378	638	5	30.244	728.645	232.169	2.14879	3.22326	3.69067	1.69331	5.61927	5.08159	94.8601	619.765	2.94782	4.17757	602.946	14.0916	5.64346	35.3259	172.948	4.17581	3.55156	8.07173	73.6236	25.4504	137.253
-1	1	1	442	916	2195	13	17.7108	543.58	199.814	1.69924	3.6155	3.32123	2.33383	10.8632	10.1597	30.9229	507.632	3.48452	4.05864	653.758	23.0123	5.998	41.7073	314.8	8.06533	7.39742	10.6337	14.3163	12.2773	40.6281
1	1	1	442	915	1773	13	27.4455	622.491	224.139	1.77182	3.24183	4.19702	2.85983	10.5053	7.70926	34.9195	539.747	4.6855	3.05652	740.213	24.0786	7.92939	35.0318	318.675	8.70691	5.86724	24.8406	25.7581	17.1455	69.7331
0	0	2	442	915	1773	13	22.5781	583.036	211.976	1.73553	3.42866	3.75912	2.59683	10.6842	8.93448	32.9212	523.689	4.08501	3.55758	696.985	23.5454	6.9637	38.3695	316.738	8.38612	6.63233	17.7372	20.0372	14.7114	55.1806
-1	1	1	443	633	1101	9	49.3549	1170.51	307.812	4.76418	5.97415	6.18	5.25896	6.54876	7.78786	94.6284	1034.45	6.46895	9.04444	965.303	20.7173	8.48682	43.0604	225.467	6.06677	6.6489	12.7112	95.5555	34.8789	216.476
1	1	1	443	632	545	9	49.7876	993.645	326.845	4.44357	6.67581	6.31887	4.70098	6.52981	4.68658	92.7084	863.837	6.33707	7.6613	697.971	14.9696	7.59257	47.4619	215.084	5.61651	6.07357	11.6763	115.656	35.9348	218.359
0	0	2	443	632	545	9	49.5712	1082.08	317.329	4.60388	6.32498	6.24943	4.97997	6.53929	6.23722	93.6684	949.143	6.40301	8.35287	831.637	17.8435	8.03969	45.2612	220.275	5.84164	6.36123	12.1937	105.606	35.4068	217.417
-1	1	1	444	1009	2183	14	36.1727	758.01	233.609	1.51908	2.97296	2.5198	3.13337	19.3419	10.0919	77.2792	685.205	3.49957	2.96074	572.998	15.2029	5.77515	38.2158	211.666	8.91068	5.21673	14.7899	14.5791	12.3408	55.8761
1	1	1	444	1008	1669	14	25.3115	705.3	199.656	2.14941	3.04286	2.74922	5.72601	17.5855	7.11193	72.4429	703.675	4.66641	3.90616	732.497	11.548	5.72327	32.1956	218.441	7.11881	6.27119	20.2876	12.5695	14.145	57.6612
0	0	2	444	1008	1669	14	30.7421	731.655	216.632	1.83424	3.00791	2.63451	4.42969	18.4637	8.60192	74.861	694.44	4.08299	3.43345	652.748	13.3754	5.74921	35.2057	215.053	8.01474	5.74396	17.5388	13.5743	13.2429	56.7686
-1	1	1	445	705	454	11	35.7146	518.965	154.877	3.68184	6.31796	7.03609	1.50517	3.28979	4.3261	18.898	476.865	6.94986	5.77388	812.012	8.80834	6.15315	28.36	124.268	2.38362	2.58055	9.70656	40.61	10.6104	104.523
1	1	1	445	704	235	11	6.88163	473.385	182.257	3.28547	8.50992	7.40316	2.67905	5.88795	3.63703	18.7226	449.679	7.50392	4.97008	781.953	4.06056	7.02154	23.8864	118.986	2.41223	2.99656	3.47365	46.1481	13.0863	96.6225
0	0	2	445	704	235	11	21.2981	496.175	168.567	3.48366	7.41394	7.21963	2.09211	4.58887	3.98157	18.8103	463.272	7.22689	5.37198	796.983	6.43445	6.58735	26.1232	121.627	2.39792	2.78855	6.5901	43.3791	11.8483	100.573
-1	0	2	446	268	136	3	18.9451	682.454	197.312	4.45469	8.29289	8.82928	2.74193	5.07781	3.96558	45.2816	568.62	3.78241	12.8269	755.255	6.91346	5.36619	29.0508	168.984	2.53434	3.21797	11.9447	90.2121	23.9447	164.611
1	1	1	446	267	122	3	20.0089	728.953	209.21	4.69067	9.32364	9.62004	1.75613	2.6388	3.27731	42.8655	660.492	3.58952	11.6093	1029.64	8.35078	7.27366	29.4275	161.568	2.08995	3.99092	9.00517	100.09	23.3089	189.349
0	0	3	446	267	122	3	19.2997	697.953	201.278	4.53335	8.63647	9.09287	2.41333	4.26481	3.73615	44.4763	599.244	3.71811	12.421	846.717	7.39256	6.00201	29.1763	166.512	2.38621	3.47562	10.9649	93.5049	23.7328	172.857
-1	1	1	447	132	417	1	19.2634	653.919	151.038	2.68067	3.79801	4.77276	5.17611	3.36224	4.22651	53.6577	613.86	7.15285	6.73386	541.887	9.11977	5.96342	23.7146	132.615	4.03436	5.7546	7.48594	60.8422	20.3365	168.167
1	0	2	447	130	248	1	23.1064	593.078	193.03	2.49545	3.9676	4.74497	3.98447	5.78296	4.00611	44.823	485.818	5.20557	6.515	611.156	6.70681	5.1999	29.8248	151.882	3.02969	3.88694	6.32518	71.5029	17.8424	155.31
0	0	3	447	130	248	1	21.8254	613.359	179.033	2.55719	3.91107	4.75423	4.38169	4.97605	4.07958	47.7679	528.499	5.85466	6.58795	588.066	7.51113	5.45441	27.7881	145.46	3.36458	4.50949	6.7121	67.9493	18.6738	159.596
-1	1	1	448	920	2121	13	32.5815	619.287	202.629	3.2476	4.24428	3.92933	4.49822	14.2328	9.71331	26.5846	602.796	4.88435	3.9644	736.994	25.3061	7.54664	37.3085	259.708	11.644	8.90825	20.8768	17.1807	16.4376	38.9946
1	1	1	448	919	1946	13	24.8246	637.36	229.26	2.90769	2.62807	2.78793	2.66413	12.0887	8.64524	35.0537	733.114	5.1712	1.76977	790.11	24.0043	7.38233	44.105	260.861	10.5534	7.28228	28.2568	13.8989	13.8623	50.0452
0	0	2	448	919	1946	13	28.703	628.324	215.944	3.07764	3.43617	3.35863	3.58118	13.1607	9.17928	30.8192	667.955	5.02778	2.86708	763.552	24.6552	7.46448	40.7068	260.284	11.0987	8.09526	24.5668	15.5398	15.1499	44.5199
-1	0	2	449	19	846	1	9.55431	560.942	167.045	2.83811	4.57555	4.52353	3.2313	5.80544	5.95072	17.874	596.785	4.11752	5.64089	817.209	6.61288	4.39891	20.5364	145.123	2.14779	1.4733	9.29197	44.5483	12.2609	82.7204
1	0	4	449	15	261	1	10.3681	596.69	177.797	3.19178	4.46497	4.84831	2.1604	4.05988	4.45948	27.0649	504.075	3.3378	6.55374	829.743	6.76077	4.05347	27.5393	161.876	2.43511	2.76688	7.53629	48.7555	12.1742	102.254
0	0	6	449	15	261	1	10.0968	584.774	174.213	3.07389	4.50183	4.74005	2.51737	4.64173	4.95656	24.0012	534.978	3.59771	6.24946	825.565	6.71148	4.16862	25.205	156.292	2.33934	2.33569	8.12152	47.3531	12.2031	95.7427
-1	1	1	450	395	1071	5	24.356	812.197	221.098	2.19028	3.56844	4.03726	2.31987	3.48175	7.4151	128.954	675.671	4.29915	6.25582	606.732	14.9896	4.69235	48.6695	240.187	4.923	4.2731	9.59204	78.1644	28.6888	195.927
1	0	2	450	393	739	5	22.7357	798.545	223.006	2.07828	3.27477	4.37045	2.62211	5.93515	6.93978	73.3497	739.453	3.9889	5.74423	847.543	15.0556	5.80813	45.6014	232.664	3.99798	4.49399	8.2492	91.974	27.4384	181.766
0	0	3	450	393	739	5	23.2758	803.096	222.37	2.11562	3.37266	4.25939	2.52136	5.11735	7.09822	91.8845	718.192	4.09232	5.91476	767.272	15.0336	5.4362	46.6241	235.171	4.30632	4.42036	8.69681	87.3708	27.8552	186.487
-1	1	1	451	606	1095	8	52.028	857.973	237.287	3.96852	8.33113	9.92755	4.5062	3.91941	7.74815	59.8819	710.357	4.05177	11.8432	896.158	20.3196	6.60765	52.3833	192.712	4.78623	5.98763	7.95824	66.3775	22.6919	175.162
1	1	1	451	605	319	8	41.7034	986.45	260.306	5.1772	8.47361	10.5858	4.13949	3.22679	3.94273	77.5138	720.617	4.73014	13.4474	797.587	15.6973	7.99741	44.944	173.365	4.83811	4.73643	8.52883	76.593	20.3395	162.678
0	0	2	451	605	319	8	46.8657	922.212	248.796	4.57286	8.40237	10.2567	4.32284	3.5731	5.84544	68.6978	715.487	4.39096	12.6453	846.873	18.0085	7.30253	48.6636	183.038	4.81217	5.36203	8.24353	71.4853	21.5157	168.92
-1	1	1	452	1266	2834	17	27.8209	709.069	239.608	2.85305	7.11724	5.33342	9.7628	43.8942	20.5106	57.9242	600.518	4.40174	4.81574	971.574	17.9877	7.66863	38.3902	266.498	8.16144	5.2875	20.9311	32.1431	16.2375	55.1548
1	1	1	452	1265	2802	17	31.2845	755.865	193.862	3.19211	6.33294	6.19729	7.95104	48.2997	18.9938	56.746	677.605	3.18926	6.4189	1085.62	20.6953	9.40124	42.7339	252.312	9.63667	4.8801	28.1246	13.93	19.1083	36.9349
0	0	2	452	1265	2802	17	29.5527	732.467	216.735	3.02258	6.72509	5.76535	8.85692	46.097	19.7522	57.3351	639.061	3.7955	5.61732	1028.59	19.3415	8.53494	40.562	259.405	8.89905	5.0838	24.5279	23.0366	17.6729	46.0449
-1	1	1	453	397	42	5	41.1136	777.914	205.575	2.94753	3.61843	4.4155	2.71201	3.56954	2.69536	126.155	605.776	6.51961	6.45622	559.969	13.5093	7.45719	49.3331	182.953	7.29964	7.18106	6.21052	48.8817	27.9308	131.244
1	1	1	453	396	32	5	42.0225	747.847	247.428	3.55629	4.67012	5.07725	2.55748	5.2854	2.60052	94.0582	690.28	4.54462	4.82286	539.026	14.3646	6.91253	42.1394	185.899	7.27448	4.65359	7.77342	42.7775	25.7823	113.56
0	0	2	453	396	32	5	41.568	762.881	226.501	3.25191	4.14428	4.74637	2.63474	4.42747	2.64794	110.106	648.028	5.53212	5.63954	549.498	13.9369	7.18486	45.7362	184.426	7.28706	5.91733	6.99197	45.8296	26.8566	122.402
-1	1	1	454	490	892	7	39.0965	670.316	202.872	2.89546	5.11761	5.99517	2.62724	4.28673	6.07494	67.5602	627.17	3.54347	6.93687	659.888	21.8592	6.89504	47.8651	118.632	4.42717	2.50421	6.40361	34.4893	19.6179	89.3297
1	1	1	454	489	881	7	30.3154	779.838	223.343	3.04039	4.39098	5.7547	1.26613	4.45668	6.0356	38.3937	703.248	3.8732	6.94129	782.306	12.6221	7.25374	50.5626	142.847	5.86678	2.40704	9.6999	29.6339	17.8493	133.061
0	0	2	454	489	881	7	34.706	725.077	213.108	2.96792	4.7543	5.87494	1.94669	4.3717	6.05527	52.9769	665.209	3.70833	6.93908	721.097	17.2407	7.07439	49.2139	130.739	5.14697	2.45562	8.05176	32.0616	18.7336	111.195
-1	1	1	455	503	971	7	24.4953	718.109	205.841	2.26069	4.59373	4.7579	3.11399	4.50627	6.58437	86.047	723.858	3.77899	5.18705	658.919	23.6574	6.37781	66.8823	212.933	5.97451	3.66656	5.90601	21.5667	15.9189	107.389
1	1	1	455	502	910	7	27.1229	870.085	240.163	2.6131	4.2856	4.61796	1.99586	3.9767	6.20693	111.185	799.342	3.66204	7.60187	727.189	19.57	6.20163	61.9129	205.213	5.25739	5.69433	6.93516	37.0295	17.1752	151.18
0	0	2	455	502	910	7	25.8091	794.097	223.002	2.4369	4.43967	4.68793	2.55492	4.24148	6.39565	98.616	761.6	3.72051	6.39446	693.054	21.6137	6.28972	64.3976	209.073	5.61595	4.68044	6.42059	29.2981	16.5471	129.285
-1	1	1	456	344	586	4	50.7993	890.301	254.425	3.19503	3.84159	4.9581	3.79169	5.54162	4.80941	137.281	860.664	6.37707	8.17099	730.115	9.8295	7.013	33.9343	201.621	3.87195	5.48139	8.9317	105.883	32.659	214.296
1	1	1	456	343	276	4	52.2109	930.885	235.616	2.41323	4.18804	5.18122	2.86832	3.32062	3.77378	101.588	811.94	4.7305	6.8413	780.333	10.6674	7.26443	42.4593	178.51	4.33368	6.77946	15.3085	83.7075	36.8363	253.687
0	0	2	456	343	276	4	51.5051	910.593	245.02	2.80413	4.01482	5.06966	3.33	4.43112	4.2916	119.435	836.302	5.55379	7.50614	755.224	10.2484	7.13871	38.1968	190.065	4.10282	6.13042	12.1201	94.7953	34.7476	233.991
-1	1	1	457	334	402	4	24.2547	752.754	198.859	3.94224	5.11489	6.29186	4.22377	2.83996	4.18942	64.5021	661.614	3.53287	8.08025	611.431	8.303	5.90108	25.5102	149.879	3.05229	4.05102	10.0554	173.32	34.072	210.558
1	0	2	457	332	222	4	20.5662	677.373	202.939	3.22648	3.93605	4.98641	3.52188	5.05359	4.68935	59.7638	564.093	3.9794	7.14241	659.4	10.398	5.27526	29.8494	154.688	2.49981	3.50565	8.02046	164.404	26.3965	187.957
0	0	3	457	332	222	4	21.7957	702.5	201.579	3.46507	4.32899	5.42156	3.75584	4.31571	4.52271	61.3432	596.6	3.83056	7.45502	643.411	9.69967	5.48386	28.403	153.085	2.68397	3.68744	8.69876	167.376	28.955	195.49
-1	1	1	458	1093	2616	14	26.8695	623.335	217.94	2.05743	3.22802	3.29737	6.25551	20.5559	14.651	33.916	611.265	3.80233	6.08965	783.987	20.3842	8.20448	40.2548	348.512	8.77006	4.8643	19.1316	20.103	19.6445	57.6913
1	1	1	458	1092	2056	14	32.1681	664.233	198.461	1.8761	4.15856	4.14836	6.61626	16.9261	9.29361	44.9482	702.807	5.09208	4.97864	646.649	20.2047	5.83587	41.409	345.919	8.5776	5.03479	9.62211	15.9304	15.4004	46.3987
0	0	2	458	1092	2056	14	29.5188	643.784	208.2	1.96677	3.69329	3.72287	6.43588	18.741	11.9723	39.4321	657.036	4.44721	5.53414	715.318	20.2944	7.02017	40.8319	347.215	8.67383	4.94954	14.3768	18.0167	17.5224	52.045
-1	1	1	459	730	1572	11	12.1645	521.129	169.908	2.88649	6.30667	5.76221	4.05766	10.6785	6.52799	27.2055	489.391	4.76301	7.88077	745.879	22.7887	6.4223	35.636	297.034	8.18223	4.9075	11.6992	21.7656	17.9777	40.0111
1	0	3	459	727	1569	11	19.1672	514.049	197.74	2.80918	4.91507	4.83308	2.67251	9.56451	6.6186	22.8318	510.413	4.70355	6.40228	738.73	18.6822	7.63399	31.868	296.397	8.91476	5.68216	15.3578	13.369	13.4545	46.6111
0	0	4	459	727	1569	11	17.4165	515.819	190.782	2.8285	5.26297	5.06536	3.0188	9.84301	6.59595	23.9252	505.158	4.71841	6.7719	740.517	19.7089	7.33107	32.81	296.556	8.73162	5.48849	14.4431	15.4682	14.5853	44.9611
-1	1	1	460	215	560	2	13.7164	507.074	150.988	2.93134	6.69671	7.76801	3.03135	4.18319	4.74391	23.9825	424.018	3.11881	11.2824	554.939	4.69565	3.29592	22.0525	130.602	2.29767	2.07298	3.95574	89.807	15.1786	123.352
1	0	3	460	212	170	2	10.8143	549.292	166.007	3.33854	6.31565	6.96467	2.74901	2.89014	4.2616	26.002	451.483	3.1802	9.53932	772.592	6.27677	4.71655	23.8878	120.139	1.92523	2.24232	6.78014	56.9457	15.4769	109.572
0	0	4	460	212	170	2	11.5398	538.738	162.253	3.23674	6.41092	7.16551	2.8196	3.2134	4.38218	25.4971	444.617	3.16485	9.97509	718.179	5.88149	4.3614	23.429	122.755	2.01834	2.19999	6.07404	65.161	15.4024	113.017
-1	0	3	461	154	203	1	21.554	587.362	166.476	2.40554	3.34609	4.28502	3.3411	4.56768	4.81183	95.1479	556.232	5.11142	7.5607	464.255	9.89951	4.75268	22.2241	104.595	2.36969	2.85067	5.80789	88.4449	22.9662	128.816
1	1	1	461	153	99	1	17.6383	616.427	185.717	3.09711	4.06198	4.77407	2.61213	6.60532	3.15678	83.1142	585.187	4.22867	8.00985	390.496	3.86694	4.09393	15.4634	103.408	2.48617	2.46974	5.36779	104.579	28.6542	121.045
0	0	4	461	153	99	1	20.5751	594.629	171.286	2.57844	3.52506	4.40728	3.15886	5.07709	4.39807	92.1395	563.471	4.89073	7.67299	445.815	8.39137	4.58799	20.5339	104.298	2.39881	2.75544	5.69787	92.4784	24.3882	126.873
-1	0	2	462	808	1249	12	14.3303	390.911	154.195	1.8757	3.77504	3.08183	1.58588	8.62894	4.3025	20.8871	299.646	2.56618	4.61433	499.002	11.7654	4.22394	28.8907	160.248	5.1068	2.1987	12.0032	10.805	8.59916	29.2596
1	0	2	462	806	110	12	8.7352	372.164	136.996	2.15571	4.16846	4.06038	1.87519	4.67988	4.10337	15.2759	330.296	3.50959	3.94095	486.145	7.80309	4.12232	28.123	163.314	4.61122	4.35786	5.68664	8.35361	6.18637	46.2151
0	0	4	462	806	110	12	11.5327	381.538	145.595	2.01571	3.97175	3.5711	1.73054	6.65441	4.20294	18.0815	314.971	3.03788	4.27764	492.574	9.78424	4.17313	28.5069	161.781	4.85901	3.27828	8.84492	9.57932	7.39276	37.7374
-1	1	1	463	884	1450	13	12.7411	615.581	209.051	2.31858	4.84331	2.75029	2.12975	8.29674	5.83587	36.01	584.671	4.91303	5.7728	841.684	10.5292	6.99759	35.9243	229.67	8.86179	8.62815	20.5275	9.63165	12.9703	37.684
1	0	2	463	882	1335	13	20.8311	554.422	175.233	1.87633	3.97207	4.10538	2.59499	12.2267	5.5739	46.5225	520.887	4.70624	7.35087	631.459	9.15047	7.379	29.8692	219.654	9.0492	8.58444	15.4585	6.16949	9.05314	47.3508
0	0	3	463	882	1335	13	18.1344	574.808	186.506	2.02375	4.26248	3.65368	2.43991	10.9167	5.66122	43.0183	542.148	4.77517	6.82484	701.534	9.61005	7.25186	31.8876	222.993	8.98673	8.59901	17.1482	7.32354	10.3589	44.1286
-1	1	1	464	322	923	4	14.2631	676.014	203.631	3.04776	4.46296	3.6014	4.48323	5.30122	6.28235	45.685	572.337	3.52106	6.60896	733.982	6.75009	5.6702	26.07	180.551	2.74936	2.40066	17.3033	85.6313	27.0143	198.646
1	0	2	464	320	148	4	30.1938	714.683	197.946	2.97596	3.81293	3.51155	4.13037	3.62508	3.55374	49.0285	610.551	5.30769	5.87078	684.379	6.67364	5.82604	22.5123	136.417	1.96872	3.24327	10.2005	115.137	27.7483	178.466
0	0	3	464	320	148	4	24.8836	701.794	199.841	2.9999	4.0296	3.5415	4.24799	4.18379	4.46327	47.914	597.813	4.71215	6.11684	700.914	6.69913	5.7741	23.6982	151.129	2.22894	2.9624	12.5681	105.302	27.5036	185.193
-1	1	1	465	983	1678	13	16.1766	743.201	244.152	2.85065	4.75509	4.21226	4.04666	8.89369	7.18297	41.919	968.423	5.41937	5.94668	1041.23	14.5786	5.7173	40.724	322.299	5.35421	5.02441	16.7993	38.1085	14.9895	92.0691
1	1	1	465	982	1537	13	28.8315	704.107	241.278	2.70784	5.01279	4.66652	3.0739	7.11759	6.35988	58.022	704.246	5.6121	6.01294	886.836	20.6148	7.47393	34.7658	315.905	8.17378	5.01518	20.8201	33.5822	17.0403	60.1028
0	0	2	465	982	1537	13	22.5041	723.654	242.715	2.77925	4.88394	4.43939	3.56028	8.00564	6.77142	49.9705	836.334	5.51573	5.97981	964.034	17.5967	6.59562	37.7449	319.102	6.764	5.01979	18.8097	35.8453	16.0149	76.0859
-1	1	1	466	726	1795	11	20.3978	548.879	203.544	3.22321	5.03748	4.68246	4.82804	20.3732	7.85864	22.0157	495.763	3.87764	7.0217	757.797	15.8483	6.45994	50.412	315.671	8.11215	5.29592	8.68997	14.1376	15.2358	41.892
1	0	3	466	723	1485	11	26.8379	618.311	199.665	2.78788	5.84358	5.23428	4.00239	11.8714	6.59434	38.9394	509.842	4.25417	6.56127	750.993	14.0481	6.99896	43.6889	241.933	8.30805	4.34422	15.8605	16.1933	13.754	46.5828
0	0	4	466	723	1485	11	25.2278	600.953	200.635	2.89671	5.64205	5.09633	4.2088	13.9968	6.91041	34.7085	506.322	4.16004	6.67638	752.694	14.4982	6.8642	45.3697	260.368	8.25908	4.58214	14.0679	15.6794	14.1244	45.4101
-1	1	1	467	352	756	4	53.0182	762.888	221.098	3.10277	3.5835	4.63194	3.62484	6.89336	5.40334	81.3337	589.22	5.7961	8.86221	709.53	16.0386	7.00645	49.4344	200.214	4.54929	7.35744	7.42765	107.024	26.3238	215.949
1	1	1	467	351	488	4	54.3862	872.624	240.275	3.08327	4.8024	6.61769	2.82275	4.49656	4.46439	96.2007	631.179	5.21769	6.74837	740.374	16.0078	7.01502	37.959	204.352	4.59058	6.33824	8.42557	92.5619	26.0348	180.243
0	0	2	467	351	488	4	53.7022	817.756	230.686	3.09302	4.19295	5.62481	3.22379	5.69496	4.93386	88.7672	610.2	5.50689	7.80529	724.952	16.0232	7.01073	43.6967	202.283	4.56994	6.84784	7.92661	99.793	26.1793	198.096
-1	0	3	468	841	1406	12	14.5715	504.779	178.517	1.87621	3.17931	3.00523	2.90424	9.73134	5.91212	20.0874	429.598	2.04176	2.91565	785.441	11.9862	4.24771	30.7451	261.79	5.23579	3.43385	15.8546	13.8809	11.4126	49.503
1	1	1	468	840	1278	12	13.0939	547.362	191.518	2.30593	2.32722	2.14413	2.11202	9.58612	4.37485	24.6249	417.221	2.53367	1.30303	843.266	11.7755	6.80309	33.4695	267	5.42319	5.58834	12.92	11.1063	9.39326	53.9538
0	0	4	468	840	1278	12	14.2021	515.425	181.767	1.98364	2.96629	2.78996	2.70618	9.69503	5.52781	21.2218	426.504	2.16474	2.51249	799.898	11.9336	4.88656	31.4262	263.092	5.28264	3.97247	15.121	13.1873	10.9078	50.6157
-1	1	1	469	947	2177	13	20.6667	597.598	254.256	3.2434	4.7983	3.85563	5.76896	15.3555	10.0603	24.361	598.816	5.06706	2.592	1010.61	17.5947	9.09207	61.6221	226.445	5.38235	4.69354	18.7733	32.5374	16.1351	80.5351
1	1	1	469	946	1947	13	26.172	654.283	242.915	3.60621	5.65415	5.02105	6.22203	19.1868	8.65111	39.3608	696.815	5.04208	4.24245	1143.41	22.1485	7.80692	73.4911	185.424	4.56165	3.11205	25.5947	32.266	17.0903	53.9547
0	0	2	469	946	1947	13	23.4193	625.941	248.585	3.42481	5.22623	4.43834	5.9955	17.2711	9.3557	31.8609	647.816	5.05457	3.41723	1077.01	19.8716	8.44949	67.5566	205.935	4.972	3.9028	22.184	32.4017	16.6127	67.2449
-1	1	1	470	414	927	5	55.8957	641.687	136.946	2.30572	3.90577	4.62706	2.09055	3.44942	6.31831	119.978	548.545	3.49564	6.38448	451.022	13.9538	5.26895	35.9293	124.509	4.87381	5.66749	4.43956	31.2496	16.3168	109.731
1	1	1	470	413	710	5	52.6696	839.973	203.496	2.99419	3.45794	4.83093	1.4529	5.10442	5.2396	113.18	697.585	3.92705	6.5479	474.225	12.4995	6.31813	42.5685	175.136	5.71181	6.94496	5.42049	35.4386	17.2363	156.433
0	0	2	470	413	710	5	54.2826	740.83	170.221	2.64995	3.68186	4.72899	1.77173	4.27692	5.77896	116.579	623.065	3.71134	6.46619	462.624	13.2267	5.79354	39.2489	149.822	5.29281	6.30623	4.93003	33.3441	16.7765	133.082
-1	1	1	471	691	1460	11	23.9892	617.846	206.897	3.74976	6.26641	5.08242	4.5172	10.0318	5.8892	30.3578	568.589	5.01363	7.11824	748.947	8.82971	4.99334	43.6958	175.342	9.07061	6.90202	12.8968	7.19044	13.5968	43.4656
1	1	1	471	690	1413	11	43.8633	554.307	222.913	3.30363	5.38624	3.85167	3.02323	17.4202	5.61199	23.3882	579.187	5.96774	7.96315	654.476	8.90915	6.50534	36.9947	179.536	6.89049	5.03692	12.4357	7.13025	8.857	30.9484
0	0	2	471	690	1413	11	33.9262	586.076	214.905	3.52669	5.82633	4.46704	3.77022	13.726	5.75059	26.873	573.888	5.49068	7.54069	701.711	8.86943	5.74934	40.3452	177.439	7.98055	5.96947	12.6663	7.16034	11.2269	37.207
-1	1	1	472	319	621	4	34.0265	785.092	187.661	2.88671	3.2523	4.79983	5.22709	3.05523	4.9304	99.3043	685.613	4.39002	6.90901	692.167	10.3601	7.24838	35.3896	147.828	3.24828	5.75156	10.4544	93.0843	24.4646	211.066
1	1	1	472	318	619	4	18.2902	712.552	223.283	2.11676	3.83367	5.38255	4.48369	2.97893	4.91942	73.4215	604.529	4.27769	6.72221	615.461	12.5524	5.24085	43.8635	189.954	3.9796	5.04959	5.49781	125.293	21.8981	187.62
0	0	2	472	318	619	4	26.1583	748.822	205.472	2.50174	3.54299	5.09119	4.85539	3.01708	4.92491	86.3629	645.071	4.33386	6.81561	653.814	11.4562	6.24462	39.6265	168.891	3.61394	5.40057	7.97608	109.189	23.1814	199.343
-1	1	1	473	97	291	1	24.4857	477.216	122.321	2.87176	4.2602	4.32721	2.72011	3.59521	3.81739	44.5713	493.871	5.89027	10.2201	434.217	4.43535	4.25295	22.8764	112.175	2.88627	1.9399	6.42646	50.9133	17.2327	96.4057
1	0	2	473	95	68	1	11.651	586.766	137.086	2.84912	5.59157	6.42203	2.10236	3.66962	3.92975	51.0347	565.354	4.86707	10.914	500.295	7.53082	3.74684	20.754	132.604	2.47231	2.53029	5.02739	39.1238	15.8342	101.612
0	0	3	473	95	68	1	15.9292	550.249	132.165	2.85667	5.14778	5.72376	2.30828	3.64482	3.8923	48.8803	541.526	5.20813	10.6827	478.269	6.499	3.91554	21.4615	125.794	2.61029	2.33349	5.49375	43.0536	16.3003	99.8768
-1	1	1	474	118	214	1	30.8078	536.258	200.08	1.8482	2.86398	3.3409	2.3909	5.42226	3.57816	57.4987	466.722	3.94871	6.38062	463.113	7.74728	5.145	42.9858	135.558	3.42887	3.30294	4.91732	58.277	15.0922	134.548
1	1	1	474	117	36	1	43.9009	615.627	180.655	1.70259	2.89909	3.85858	0.84465	2.41259	2.61725	63.7667	411.327	2.59897	5.57718	768.601	7.52107	6.20367	33.0361	137.752	2.96593	5.00434	6.03968	69.5981	12.8403	118.83
0	0	2	474	117	36	1	37.3543	575.942	190.367	1.7754	2.88154	3.59974	1.61778	3.91742	3.0977	60.6327	439.024	3.27384	5.9789	615.857	7.63417	5.67433	38.0109	136.655	3.1974	4.15364	5.4785	63.9375	13.9663	126.689
-1	0	3	475	901	1417	13	13.5597	481.367	179.653	1.5337	2.74846	2.92737	4.0652	11.7058	6.55587	26.763	474.231	4.15195	3.07333	680.035	10.6783	5.61875	29.7054	307.485	8.83588	7.7476	11.0625	13.4032	14.9064	48.0064
1	0	2	475	899	1330	13	11.769	503.317	202.063	2.23915	3.3625	2.63555	2.64834	9.10134	5.40479	27.7356	526.368	4.99046	3.67678	673.485	12.7272	7.01677	34.6914	292.011	9.2007	6.82437	11.7217	10.7316	13.5809	46.008
0	0	5	475	899	1330	13	12.8434	490.147	188.617	1.81588	2.99407	2.81064	3.49846	10.664	6.09544	27.152	495.085	4.48735	3.31471	677.415	11.4979	6.17796	31.6998	301.295	8.98181	7.37831	11.3262	12.3345	14.3762	47.2071
-1	1	1	476	1120	1290	15	10.0682	450.274	187.395	3.96616	8.95322	9.39163	1.65452	8.77615	4.54461	8.7545	336.961	2.81368	9.5459	988.876	10.3902	5.77695	32.3434	199.803	3.38322	3.86863	12.5123	24.7853	14.5639	63.0347
1	1	1	476	1119	1286	15	14.1043	458.041	191.85	3.24085	11.0367	10.3878	3.5732	7.57319	4.46237	12.085	372.432	3.86553	8.23577	986.385	15.4972	5.38643	38.0564	245.908	6.0182	3.86764	11.2516	21.2238	14.4042	59.953
0	0	2	476	1119	1286	15	12.0863	454.158	189.622	3.60351	9.99496	9.88972	2.61386	8.17467	4.50349	10.4197	354.697	3.3396	8.89084	987.631	12.9437	5.58169	35.1999	222.855	4.70071	3.86813	11.8819	23.0045	14.484	61.4938
-1	0	2	477	780	1649	11	11.9779	591.112	216.637	2.49728	4.79954	5.13256	4.30647	11.5568	7.1374	24.0724	500.641	4.42702	6.90835	1015.7	11.4792	8.14227	34.2233	283.334	5.55262	4.20008	19.2935	32.5463	17.9193	79.4668
1	0	2	477	778	1476	11	19.223	622.889	240.693	3.03403	4.95836	4.28502	4.29957	12.2999	6.51516	29.758	600.536	5.33916	4.89387	1016.29	13.0616	8.98614	38.1271	271.835	5.29845	2.92893	22.1848	40.2122	16.2399	84.0043
0	0	4	477	778	1476	11	15.6005	607	228.665	2.76566	4.87895	4.70879	4.30302	11.9284	6.82628	26.9152	550.588	4.88309	5.90111	1016	12.2704	8.5642	36.1752	277.584	5.42553	3.5645	20.7392	36.3793	17.0796	81.7355
-1	1	1	478	1400	1839	21	17.4727	685.203	224.56	2.52256	6.48638	4.996	4.27698	13.545	8.07286	32.3082	637.459	5.05175	5.15634	921.632	20.184	9.26659	46.4022	411.222	12.8973	7.10831	14.9951	14.3787	14.2269	56.0546
1	1	1	478	1399	1635	21	14.0645	686.762	238.266	2.59392	3.79672	3.89843	5.54803	19.3886	6.88015	33.6091	653.326	4.41787	4.65839	930.079	22.09	8.63358	37.9958	451.203	14.401	7.06508	17.3439	15.5752	20.8003	52.9133
0	0	2	478	1399	1635	21	15.7686	685.982	231.413	2.55824	5.14155	4.44722	4.91251	16.4668	7.4765	32.9586	645.392	4.73481	4.90737	925.856	21.137	8.95009	42.199	431.213	13.6491	7.0867	16.1695	14.977	17.5136	54.4839
-1	0	3	479	223	512	2	15.7272	624.899	174.032	3.4865	5.53091	6.48199	1.99072	4.20334	4.91122	30.7503	494.696	4.64947	9.1513	731.851	8.61579	5.78633	29.0098	159.593	3.01311	3.15728	6.42182	52.2025	18.5377	145.786
1	1	1	479	222	341	2	16.4855	712.288	146.88	3.70157	6.00798	5.60195	1.03791	3.29127	3.98818	21.4034	629.61	5.49464	10.2901	692.586	3.42145	4.80695	22.1684	163.02	2.89747	4.5611	6.16103	66.5163	20.3317	165.94
0	0	4	479	222	341	2	15.9168	646.747	167.244	3.54027	5.65018	6.26198	1.75252	3.97532	4.68046	28.4135	528.425	4.86076	9.43599	722.035	7.3172	5.54148	27.2994	160.449	2.9842	3.50823	6.35663	55.781	18.9862	150.825
-1	1	1	480	303	571	3	24.6748	716.324	188.571	3.20738	6.26552	8.6996	1.86618	4.26125	4.77484	66.1828	651.341	4.51023	15.6928	809.462	12.2371	6.10955	33.9066	170.454	4.02265	4.57876	12.3507	33.7785	13.3782	121.825
1	0	2	480	301	434	3	23.5319	801.309	196.13	4.07802	7.39699	7.88742	1.87247	2.83152	4.55509	58.2684	726.008	3.84309	12.8897	910.117	13.0705	6.04644	36.055	171.32	3.09831	4.32495	9.29475	45.3505	14.6186	156.866
0	0	3	480	301	434	3	23.9129	772.981	193.61	3.78781	7.01983	8.15815	1.87037	3.30809	4.62834	60.9065	701.119	4.06547	13.824	876.565	12.7927	6.06748	35.3389	171.031	3.40642	4.40956	10.3134	41.4932	14.2051	145.186
-1	1	1	481	1062	1847	14	9.22647	501.318	162.621	1.99924	3.28248	2.87738	7.08956	20.3017	8.12306	27.1216	544.288	4.7902	4.61634	553.693	4.77684	3.93335	24.7595	150.047	4.73866	3.61243	5.86055	4.04791	10.1532	34.9647
1	1	1	481	1061	1622	14	8.02162	557.403	149.831	2.3867	4.56297	3.53638	5.48664	21.2822	6.77705	43.5462	537.29	5.79768	6.60062	708.229	5.16138	5.34842	16.4014	183.761	8.00452	3.79115	10.8882	6.81554	11.6361	20.934
0	0	2	481	1061	1622	14	8.62405	529.361	156.226	2.19297	3.92272	3.20688	6.2881	20.7919	7.45006	35.3339	540.789	5.29394	5.60848	630.961	4.96911	4.64089	20.5805	166.904	6.37159	3.70179	8.37439	5.43173	10.8947	27.9493
-1	1	1	482	1392	2105	21	33.8248	834.227	294.115	3.51648	6.35575	5.08695	6.00343	20.8428	9.62157	83.0753	777.463	5.12952	6.59808	1082.08	25.3034	9.11249	56.3337	422.761	15.2519	10.8696	19.9877	22.7391	19.7406	60.2665
1	1	1	482	1391	1888	21	28.2785	886.289	257.764	2.57728	6.10325	4.28214	4.82324	16.7947	8.35168	44.4964	783.542	5.70893	5.09242	1014	19.2034	9.0219	53.8077	359.501	14.65	9.94142	17.9245	13.2099	21.5325	63.429
0	0	2	482	1391	1888	21	31.0516	860.258	275.939	3.04688	6.2295	4.68454	5.41333	18.8188	8.98663	63.7858	780.502	5.41923	5.84525	1048.04	22.2534	9.06719	55.0707	391.131	14.951	10.4055	18.9561	17.9745	20.6366	61.8478
-1	1	1	483	668	1498	11	17.2735	512.862	189.916	2.53207	5.40649	4.78365	1.8616	9.69837	6.08793	27.7787	581.539	3.46609	4.73035	843.905	10.9783	4.1984	37.4702	232.091	4.63611	1.72973	11.769	16.4725	10.6792	37.7332
1	1	1	483	667	1368	11	14.0214	554.597	186.944	2.08268	4.63672	4.14662	4.64209	6.82769	5.28275	21.1224	597.375	2.72754	4.5581	1154.72	10.8755	4.17063	29.6232	182.727	3.94809	1.93479	13.0628	9.35847	9.25223	45.4027
0	0	2	483	667	1368	11	15.6474	533.729	188.43	2.30738	5.02161	4.46514	3.25185	8.26303	5.68534	24.4505	589.457	3.09682	4.64422	999.313	10.9269	4.18452	33.5467	207.409	4.2921	1.83226	12.4159	12.9155	9.96572	41.568
-1	0	2	484	941	1821	13	31.749	601.547	210.534	2.81203	5.17108	4.91603	4.83042	15.2672	8.44223	34.7791	522.707	4.75336	3.98243	981.848	14.7524	8.26372	50.8102	234.649	7.8842	6.84383	14.4828	12.0195	13.3263	46.8287
1	0	2	484	939	1765	13	27.3487	675.311	231.861	2.73645	5.79489	4.93372	5.72721	15.9094	8.32544	43.1773	622.747	5.71621	5.7445	987.459	16.5804	8.03373	56.1112	238.869	8.96133	7.48602	21.7828	19.4092	17.1041	55.6409
0	0	4	484	939	1765	13	29.5489	638.429	221.197	2.77424	5.48298	4.92488	5.27882	15.5883	8.38383	38.9782	572.727	5.23478	4.86347	984.653	15.6664	8.14873	53.4607	236.759	8.42276	7.16492	18.1328	15.7143	15.2152	51.2348
-1	1	1	485	199	523	2	28.1415	578.278	154.528	2.46916	5.03513	7.22672	1.80876	3.45719	4.59965	86.9443	528.692	4.6548	10.1217	483.04	11.1703	5.60397	31.742	119.065	3.92677	3.85752	5.51624	50.3927	21.8824	114.49
1	0	3	485	196	105	2	30.2367	589.063	173.038	2.66571	4.28295	5.2503	1.86589	3.44975	3.4356	79.7601	521.023	4.50916	8.81758	464.737	7.40954	4.73517	23.7314	133.442	3.41899	3.95513	5.61817	67.4478	22.2749	142.15
0	0	4	485	196	105	2	29.7129	586.366	168.411	2.61657	4.471	5.74441	1.85161	3.45161	3.72661	81.5562	522.941	4.54557	9.14361	469.313	8.34974	4.95237	25.7341	129.848	3.54594	3.93072	5.59269	63.184	22.1767	135.235
-1	1	1	486	1132	2414	15	48.0765	764.359	238.704	3.73758	9.15295	7.86358	6.6691	22.6002	12.1563	53.547	756.407	6.99091	6.82438	1130	13.8432	8.58119	64.1567	231.86	8.22769	4.55624	13.3055	14.5822	13.6995	35.8772
1	1	1	486	1131	1967	15	42.1612	736.016	264.209	3.84638	8.67313	7.96799	4.87436	24.7037	8.76917	28.6608	790.607	6.94231	8.91151	1300.28	16.0157	10.1773	54.1342	196.692	7.2898	4.27452	21.0543	8.41706	11.3221	31.1271
0	0	2	486	1131	1967	15	45.1188	750.187	251.457	3.79198	8.91304	7.91578	5.77173	23.6519	10.4628	41.1039	773.507	6.96661	7.86795	1215.14	14.9295	9.37925	59.1455	214.276	7.75874	4.41538	17.1799	11.4996	12.5108	33.5022
-1	1	1	487	404	519	5	32.8274	761.386	267.474	3.07128	4.57215	5.09718	2.53692	4.85907	4.58375	158.335	811.287	4.9006	7.73144	688.097	7.6884	6.26222	42.276	157.418	3.96369	6.01368	5.41606	63.2622	24.524	201.606
1	1	1	487	403	270	5	32.9025	861.216	253.894	3.63036	3.69522	5.93048	1.84516	3.95833	3.76088	118.647	833.877	6.18316	9.19772	737.656	11.7619	6.58794	37.5764	145.044	3.10752	4.79627	6.09887	61.4878	26.6118	138.012
0	0	2	487	403	270	5	32.865	811.301	260.684	3.35082	4.13369	5.51383	2.19104	4.4087	4.17231	138.491	822.582	5.54188	8.46458	712.877	9.72515	6.42508	39.9262	151.231	3.53561	5.40497	5.75747	62.375	25.5679	169.809
-1	1	1	488	599	869	8	11.7192	703.706	251.6	4.98409	8.11717	8.84622	4.4767	3.84804	5.98545	43.1396	660.65	6.31292	12.3434	738.87	15.3366	6.46649	51.0709	263.97	4.78767	5.96296	8.50341	107.037	28.2513	173.094
1	1	1	488	598	690	8	33.7776	776.289	229.821	4.2057	7.63706	8.65698	6.20877	6.20962	5.18446	44.7001	644.991	5.85034	10.9845	872.446	10.9334	7.6124	45.2892	214.825	3.30942	4.9739	13.1402	99.459	30.4199	201.274
0	0	2	488	598	690	8	22.7484	739.998	240.711	4.59489	7.87712	8.7516	5.34273	5.02883	5.58496	43.9199	652.821	6.08163	11.6639	805.658	13.135	7.03945	48.1801	239.397	4.04855	5.46843	10.8218	103.248	29.3356	187.184
-1	1	1	489	1156	1650	16	26.5555	743.602	212.552	3.31405	7.37889	8.1405	4.03749	8.13529	6.97173	70.1011	541.764	5.50086	10.7905	888.847	21.2868	8.43013	54.3974	280.024	9.65262	5.28052	9.00329	21.8101	13.5586	40.0325
1	1	1	489	1155	1566	16	25.3814	709.356	263.022	3.50511	8.07295	7.01337	3.66748	15.1466	6.49435	37.954	648.262	5.37705	9.54524	1061.55	21.2747	7.39432	41.0067	273.945	7.98069	6.52096	15.4869	14.1369	13.0383	53.5878
0	0	2	489	1155	1566	16	25.9684	726.479	237.787	3.40958	7.72592	7.57693	3.85248	11.641	6.73304	54.0275	595.013	5.43896	10.1679	975.197	21.2807	7.91222	47.7021	276.984	8.81666	5.90074	12.2451	17.9735	13.2985	46.8102
-1	1	1	490	708	1666	11	10.628	406.889	153.348	2.63182	4.04797	4.62702	3.68784	13.1724	7.09217	18.4298	434.279	4.72635	8.29254	472.199	12.797	4.45489	30.323	240.555	3.24792	1.88057	11.0632	39.2485	11.982	72.1797
1	1	1	490	707	1312	11	6.43648	384.76	138.005	2.21098	5.34232	4.12658	4.10735	8.5446	4.73693	22.5915	421.61	4.98101	7.06682	426.237	11.2314	4.24899	22.3408	311.803	6.69352	3.32798	6.53833	11.7839	10.4339	57.0691
0	0	2	490	707	1312	11	8.53227	395.825	145.676	2.4214	4.69515	4.3768	3.8976	10.8585	5.91455	20.5107	427.944	4.85368	7.67968	449.218	12.0142	4.35194	26.3319	276.179	4.97072	2.60427	8.80075	25.5162	11.208	64.6244
-1	0	4	491	244	197	2	14.8402	625.377	173.671	2.7504	5.11681	5.58912	2.80797	3.90967	4.19772	46.2019	577.274	4.5457	7.78006	704.838	9.90644	5.34579	34.5313	155.833	3.33775	3.01561	8.65358	42.0058	17.1191	125.919
1	0	2	491	242	137	2	18.4079	663.78	194.807	3.00816	5.66673	5.44994	2.11652	4.28625	3.51703	54.974	680.45	4.36087	6.64983	692.424	7.37241	4.00384	32.1647	168.359	2.97305	2.85434	6.73386	36.5809	13.638	96.9248
0	0	6	491	242	137	2	16.0295	638.178	180.716	2.83632	5.30012	5.54273	2.57749	4.0352	3.97082	49.1259	611.666	4.48409	7.40332	700.7	9.06176	4.89848	33.7424	160.009	3.21619	2.96185	8.01368	40.1975	15.9587	116.254
-1	1	1	492	260	1127	2	11.9403	777.615	202.289	2.57955	7.24116	7.69209	1.45229	4.99144	8.12467	33.628	696.853	4.13266	10.2862	771.906	9.49075	5.11694	44.2195	177.052	3.38269	3.50608	6.77134	35.5237	15.5748	149.304
1	0	3	492	257	330	2	15.1827	661.213	201.154	3.30978	6.58838	6.99162	3.13206	5.24054	4.84791	56.2967	668.801	4.36097	9.83895	847.347	9.63895	5.38452	32.9852	174.331	3.00881	2.77782	5.29721	42.9285	15.1381	131.699
0	0	4	492	257	330	2	14.3721	690.313	201.437	3.12722	6.75157	7.16674	2.71211	5.17827	5.6671	50.6296	675.814	4.30389	9.95075	828.487	9.6019	5.31762	35.7938	175.012	3.10228	2.95988	5.66575	41.0773	15.2473	136.1
-1	1	1	493	1045	1710	14	12.7831	564.519	227.149	1.72044	3.60951	3.03216	3.01221	27.1383	7.36835	24.5714	561.606	6.37399	4.35879	988.753	16.6869	9.664	30.517	281.329	5.7323	2.5233	33.2279	17.3593	14.4195	42.538
1	1	1	493	1044	1655	14	17.394	600.313	209.56	2.87307	3.4918	2.74168	4.54066	13.5662	7.03988	28.7709	660.822	6.02658	2.46842	1021.07	13.656	10.2502	41.1153	241.58	6.36287	4.55978	37.3575	12.6642	13.3714	32.5163
0	0	2	493	1044	1655	14	15.0886	582.416	218.355	2.29676	3.55065	2.88692	3.77644	20.3523	7.20412	26.6711	611.214	6.20028	3.4136	1004.91	15.1715	9.9571	35.8162	261.454	6.04759	3.54154	35.2927	15.0118	13.8954	37.5272
-1	0	2	494	1108	2627	14	36.974	681.406	211.397	2.43043	5.59927	4.2974	6.233	37.0674	15.1614	43.1452	543.103	3.44584	5.0983	858.519	15.8139	6.36375	35.8533	219.273	6.3069	4.74778	19.5966	15.687	12.2738	48.8704
1	1	1	494	1107	2460	14	57.3074	712.228	222.976	2.7408	4.43844	4.16873	6.62051	31.5521	12.6389	45.7055	655.228	4.19751	4.01859	835.964	11.8952	5.78867	48.1393	198.275	6.93215	4.67913	13.7914	11.6856	10.6904	41.2005
0	0	3	494	1107	2460	14	43.7518	691.68	215.257	2.53389	5.21233	4.25451	6.36217	35.229	14.3205	43.9986	580.478	3.6964	4.73839	851.001	14.5077	6.17206	39.9486	212.273	6.51532	4.72489	17.6615	14.3532	11.746	46.3138
-1	1	1	495	508	1183	7	25.7313	732.273	242.67	1.75252	4.32619	4.17757	5.32685	17.4144	9.33193	47.9107	705.871	3.85225	5.83797	842.25	13.9655	6.57908	53.5094	239.796	4.87198	3.2505	14.9195	36.5149	20.3736	137.823
1	0	3	495	505	1047	7	19.71	814.201	227.295	2.47069	4.41884	4.37156	3.6516	8.65676	7.94743	50.7328	803.067	4.44751	6.27034	738.639	14.2651	5.43542	49.3458	201.996	4.87793	4.99795	10.3685	46.1371	17.7096	149.816
0	0	4	495	505	1047	7	21.2153	793.719	231.139	2.29115	4.39568	4.32306	4.07041	10.8462	8.29355	50.0273	778.768	4.2987	6.16225	764.542	14.1902	5.72134	50.3867	211.446	4.87644	4.56109	11.5063	43.7316	18.3756	146.817
-1	1	1	496	361	634	4	25.7126	861.506	223.613	4.68809	6.09971	5.79421	5.05697	4.66586	4.96269	44.6681	662.402	5.77772	7.48216	919.919	17.6824	7.65738	34.7083	208.988	3.31806	3.9493	10.4869	139.936	33.3048	229.134
1	1	1	496	360	511	4	17.1578	779.039	263.279	3.53906	5.05847	5.08504	5.95987	4.7874	4.5446	58.1451	676.132	5.84022	6.79419	857.704	9.40112	6.50701	36.5317	212.766	3.01442	3.32932	8.73251	155.241	26.3877	218.534
0	0	2	496	360	511	4	21.4352	820.272	243.446	4.11358	5.57909	5.43962	5.50842	4.72663	4.75365	51.4066	669.267	5.80897	7.13817	888.812	13.5417	7.0822	35.62	210.877	3.16624	3.63931	9.60972	147.588	29.8462	223.834
-1	1	1	497	763	1707	11	9.29805	533.935	216.005	3.02128	3.84144	2.63761	4.94077	25.7784	7.35426	22.9691	456.204	5.84558	3.53284	973.368	9.42944	5.70768	23.1514	193.448	4.54505	2.54834	18.7092	45.3557	15.8327	86.8409
1	0	2	497	761	1308	11	14.236	599.488	222.18	3.27956	4.87805	4.30663	5.08023	13.5983	5.08138	21.472	542.541	4.83251	4.94926	868.807	9.29656	5.85651	29.1909	217.698	4.65491	2.66295	15.6382	30.8022	13.4778	85.6585
0	0	3	497	761	1308	11	12.59	577.637	220.122	3.19347	4.53251	3.75029	5.03375	17.6583	5.839	21.971	513.762	5.1702	4.47712	903.661	9.34085	5.8069	27.1777	209.615	4.61829	2.62475	16.6619	35.6534	14.2628	86.0526
-1	1	1	498	402	504	5	50.8914	850.333	294.561	3.24646	3.68201	4.88573	2.26729	4.28603	4.53518	138.328	981.595	5.78901	5.49518	605.848	19.275	7.71056	40.7995	180.324	6.17916	6.42233	11.4947	49.0581	26.3824	170.248
1	1	1	498	401	373	5	51.9557	817.054	259.359	2.74131	3.27584	5.75681	2.14622	5.49306	4.09641	158.241	859.85	6.69512	4.86029	635.829	21.1123	8.7711	59.5914	174.798	7.071	7.431	7.83908	43.0605	33.4565	162.532
0	0	2	498	401	373	5	51.4235	833.693	276.96	2.99389	3.47893	5.32127	2.20675	4.88954	4.31579	148.285	920.723	6.24206	5.17774	620.839	20.1937	8.24083	50.1955	177.561	6.62508	6.92667	9.6669	46.0593	29.9194	166.39
-1	1	1	499	406	573	5	49.2557	871.456	240.316	3.33922	4.65879	6.52573	3.70581	4.56075	4.77776	136.462	864.387	5.45839	8.93731	460.609	11.6769	4.56429	31.284	155.787	6.62815	6.01934	6.47109	75.2223	32.9478	172.736
1	1	1	499	405	401	5	64.9141	729.791	198.242	3.12447	4.04594	4.94362	2.98706	3.80581	4.18667	130.06	797.895	5.07835	8.59172	551.442	6.74945	6.22199	25.6867	111.883	5.81841	4.61445	8.72104	49.1389	34.5138	181.346
0	0	2	499	405	401	5	57.0849	800.624	219.279	3.23184	4.35237	5.73467	3.34644	4.18328	4.48221	133.261	831.141	5.26837	8.76451	506.026	9.21316	5.39314	28.4854	133.835	6.22328	5.3169	7.59606	62.1806	33.7308	177.041
-1	1	1	500	1047	2366	14	17.7624	608.121	252.204	3.47999	4.22654	2.82768	4.42016	35.1665	11.6508	19.2389	591.372	4.14012	2.78594	1159.71	5.68597	7.66774	33.4108	224.602	4.20933	3.56057	34.3495	8.97449	10.2018	40.465
1	1	1	500	1046	1675	14	28.6424	590.411	231.061	3.9784	4.49985	3.54728	3.96166	17.3798	7.14334	24.85	627.122	4.36459	3.31104	1040.36	9.86216	7.07101	29.2889	198.769	5.37811	3.70814	35.2827	25.9417	16.4831	50.3773
0	0	2	500	1046	1675	14	23.2024	599.266	241.633	3.72919	4.36319	3.18748	4.19091	26.2732	9.39708	22.0444	609.247	4.25235	3.04849	1100.04	7.77406	7.36937	31.3498	211.685	4.79372	3.63436	34.8161	17.4581	13.3425	45.4211
-1	1	1	501	308	521	3	39.815	832.163	235.182	3.50546	5.58523	6.37472	1.94538	3.32851	4.58511	57.0589	691.564	6.23149	11.6553	989.918	13.0947	7.81929	48.6665	193.299	4.03357	4.58447	8.8775	79.1766	22.8179	128.824
1	1	1	501	307	474	3	27.1153	833.329	206.572	3.24853	7.61329	8.6727	2.50738	3.9526	4.4221	79.1764	656.656	5.59923	12.8889	1118.93	11.9916	6.56162	47.5885	217.186	4.16842	4.01837	9.17872	64.001	22.0197	145.641
0	0	2	501	307	474	3	33.4651	832.746	220.877	3.37699	6.59926	7.52371	2.22638	3.64056	4.50361	68.1176	674.11	5.91536	12.2721	1054.42	12.5431	7.19046	48.1275	205.243	4.101	4.30142	9.02811	71.5888	22.4188	137.233
-1	1	1	502	1197	2039	16	34.6114	934.994	296.727	4.07604	8.29808	7.38506	6.09054	13.9153	9.20408	67.3091	914.571	6.75672	6.00142	1339.53	16.7962	10.2975	68.2508	284.403	7.60949	6.54898	27.6529	38.184	23.5485	92.0064
1	1	1	502	1196	1790	16	37.95	834.947	266.866	4.17345	7.89747	7.50148	4.62612	17.952	7.82979	58.7121	774.62	6.04662	8.08942	1126.96	15.8717	8.74355	52.9286	260.737	7.19793	6.69027	31.5245	46.3879	23.6861	86.1544
0	0	2	502	1196	1790	16	36.2807	884.97	281.797	4.12474	8.09777	7.44327	5.35833	15.9337	8.51694	63.0106	844.595	6.40167	7.04542	1233.24	16.334	9.52053	60.5897	272.57	7.40371	6.61963	29.5887	42.286	23.6173	89.0804
-1	0	2	503	549	421	7	29.5534	742.023	214.23	2.92556	5.27589	5.54461	3.88465	5.64583	4.64268	69.2734	635.829	4.17961	7.5465	777.619	9.75345	6.496	37.0705	208.969	4.41658	3.00229	10.1647	68.1317	22.4035	150.818
1	0	2	503	547	324	7	23.2134	806.851	206.241	3.6113	5.7867	5.89083	2.61855	2.99439	4.13681	59.6165	749.296	4.8204	8.06553	918.366	10.3332	7.23902	42.6994	163.81	3.68639	3.14813	8.36442	53.7977	22.0012	148.616
0	0	4	503	547	324	7	26.3834	774.437	210.235	3.26843	5.53129	5.71772	3.2516	4.32011	4.38974	64.4449	692.563	4.50001	7.80602	847.993	10.0433	6.86751	39.885	186.389	4.05148	3.07521	9.26455	60.9647	22.2023	149.717
-1	1	1	504	284	529	3	16.5604	839.879	213.108	4.57037	7.60459	6.86561	2.39354	3.75111	4.63461	47.3977	848.317	6.82226	10.4802	1114.34	7.67396	7.38869	32.1199	161.878	2.8236	2.29265	11.5745	74.2274	23.6751	172.784
1	1	1	504	283	38	3	19.1715	875.074	218.718	5.82721	6.47061	6.81723	2.60579	2.51618	2.64029	40.2623	768.375	4.77718	9.03926	878.454	9.12205	5.88947	33.7025	166.807	3.70995	2.80055	9.98951	61.593	20.8701	134.794
0	0	2	504	283	38	3	17.866	857.476	215.913	5.19879	7.0376	6.84142	2.49966	3.13364	3.63745	43.83	808.346	5.79972	9.75973	996.399	8.398	6.63908	32.9112	164.343	3.26677	2.5466	10.782	67.9102	22.2726	153.789
-1	1	1	505	457	1209	6	49.2107	1142.26	242.065	3.37246	4.18601	4.32506	3.69844	7.34001	10.5276	148.646	1042.59	5.8915	5.49766	905.742	19.6711	7.42781	52.9215	246.864	5.90707	5.49224	11.279	76.1278	27.3283	152.996
1	1	1	505	456	902	6	52.5996	1104.55	229.161	2.9687	3.24485	4.19826	2.68003	7.4744	6.14294	137.582	1008.68	5.18409	4.27984	795.567	20.858	5.80553	48.8018	267.001	7.01701	8.79789	10.5358	80.7322	27.6341	193.454
0	0	2	505	456	902	6	50.9052	1123.4	235.613	3.17058	3.71543	4.26166	3.18924	7.4072	8.33528	143.114	1025.63	5.53779	4.88875	850.655	20.2646	6.61667	50.8617	256.932	6.46204	7.14507	10.9074	78.43	27.4812	173.225
-1	0	2	506	164	191	2	13.2601	536.418	151.82	3.38374	5.88395	5.78252	4.80248	4.64866	3.93667	36.6839	481.364	5.64338	11.9067	523.444	5.78582	4.44672	18.2273	161.656	2.13387	2.79908	6.00834	116.685	18.6314	149.235
1	1	1	506	163	7	2	17.7332	629.947	172.689	3.78911	6.05619	6.23515	3.31127	3.52833	2.09663	35.1212	493.749	5.78846	13.656	767.471	6.77152	4.73556	26.968	148.297	1.46786	1.53806	5.59017	127.746	21.6189	165.238
0	0	3	506	163	7	2	14.7511	567.594	158.776	3.51886	5.94136	5.9334	4.30541	4.27522	3.32332	36.163	485.492	5.69174	12.4898	604.787	6.11438	4.543	21.1409	157.203	1.91186	2.37874	5.86895	120.372	19.6272	154.57
-1	1	1	507	696	1974	11	12.2981	638.378	205.433	3.36096	6.47764	5.98159	2.69882	22.6405	8.80387	22.001	557.679	4.67196	7.30243	851.46	8.02496	6.6803	32.2102	195.579	7.26024	4.61091	14.041	4.61953	9.15087	33.4724
1	1	1	507	695	1559	11	13.5444	538.549	185.728	4.09627	6.7004	5.61927	1.55339	5.83122	6.47175	18.4639	403.934	4.78715	6.64771	952.357	9.93296	7.10202	37.1787	127.627	6.62332	3.05874	23.2755	4.48548	7.5973	13.9841
0	0	2	507	695	1559	11	12.9212	588.463	195.58	3.72861	6.58902	5.80043	2.1261	14.2359	7.63781	20.2325	480.806	4.72956	6.97507	901.908	8.97896	6.89116	34.6944	161.603	6.94178	3.83482	18.6583	4.55251	8.37408	23.7282
-1	1	1	508	1096	2093	14	21.6979	657.314	223.899	3.73524	4.59117	4.06524	5.50851	14.5566	9.55217	56.3047	670.046	7.07797	7.61884	632.036	17.6186	6.90655	41.2431	331.721	11.099	7.9075	14.3883	23.045	21.1818	48.4311
1	1	1	508	1095	1897	14	21.2747	594.416	261.42	3.50338	5.64566	5.52103	5.38546	18.7317	8.39029	26.3009	565.742	5.70994	6.93075	814.162	19.0253	7.24764	52.6637	344.633	10.0237	9.41161	18.4882	24.6357	19.3656	79.6351
0	0	2	508	1095	1897	14	21.4863	625.865	242.659	3.61931	5.11842	4.79313	5.44698	16.6442	8.97123	41.3028	617.894	6.39396	7.27479	723.099	18.322	7.0771	46.9534	338.177	10.5613	8.65955	16.4382	23.8403	20.2737	64.0331
-1	0	2	509	1084	2067	14	17.9664	595.649	208.881	1.92575	3.19729	3.50754	6.31634	21.3303	9.70463	35.7327	657.146	4.3476	4.29543	814.31	12.4344	6.27314	35.6814	277.196	6.40959	4.21969	13.7803	14.2655	13.1153	58.9425
1	0	2	509	1082	1856	14	18.7731	661.916	196.883	2.24854	4.90419	4.15879	7.3123	28.0954	9.34842	34.809	625.816	5.06628	5.45683	850.43	12.5501	6.30926	37.5965	233.779	7.05424	5.14339	15.1331	11.0279	12.5054	42.463
0	0	4	509	1082	1856	14	18.3697	628.783	202.882	2.08715	4.05074	3.83316	6.81432	24.7129	9.52653	35.2709	641.481	4.70694	4.87613	832.37	12.4923	6.2912	36.6389	255.488	6.73192	4.68154	14.4567	12.6467	12.8104	50.7028
-1	1	1	510	753	1280	11	20.959	536.016	182.327	3.36835	3.72855	3.69146	2.53283	6.30682	4.38386	43.8039	550.785	4.62919	4.77275	668.369	11.4669	5.90945	26.1318	147.916	3.06472	1.90236	25.8746	51.6108	15.0571	81.8038
1	1	1	510	752	46	11	23.6627	563.56	175.187	1.8152	3.60535	4.23982	2.4855	2.97598	2.72348	34.2499	483.043	3.12941	3.79957	666.464	10.8865	6.78338	28.5735	214.641	5.40361	2.94989	19.3086	55.98	19.6416	116.219
0	0	2	510	752	46	11	22.3108	549.788	178.757	2.59178	3.66695	3.96564	2.50917	4.6414	3.55367	39.0269	516.914	3.8793	4.28616	667.417	11.1767	6.34641	27.3527	181.278	4.23416	2.42612	22.5916	53.7954	17.3494	99.0115
-1	1	1	511	881	1735	13	17.1424	536.94	167.593	2.19626	4.08704	4.16083	3.06085	12.0674	7.52276	39.3219	519.375	5.10814	5.11094	471.082	12.0604	4.48573	35.4482	212.721	7.64214	5.98336	12.4021	13.7107	11.3843	27.9498
1	0	2	511	879	1268	13	15.1328	537.254	175.924	2.12094	4.45867	4.81211	1.94584	9.45159	5.1719	40.4457	450.22	3.10898	7.41404	654.916	10.4769	5.30235	35.1471	240.007	7.14098	6.88648	11.3923	10.3513	9.922	39.0987
0	0	3	511	879	1268	13	15.8026	537.15	173.147	2.14605	4.33479	4.59502	2.31751	10.3235	5.95552	40.0711	473.271	3.77537	6.64634	593.638	11.0048	5.03014	35.2475	230.912	7.30803	6.58544	11.7289	11.4711	10.4094	35.3824
-1	1	1	512	519	963	7	25.6914	765.615	176.52	2.94143	5.80587	6.82743	0.873722	4.40592	6.52937	61.0653	740.48	4.44409	7.41243	960.746	18.1293	5.73363	50.0112	204.315	4.42573	4.27597	8.31214	20.0165	11.0341	105.391
1	1	1	512	518	485	7	26.0002	650.379	184.603	2.29798	7.3239	8.12901	1.25976	3.99898	4.45258	95.2089	592.068	4.81661	7.24908	635.762	17.4162	6.00993	47.1428	174.445	5.46127	4.73824	4.5002	17.1259	10.4798	98.9579
0	0	2	512	518	485	7	25.8458	707.997	180.562	2.6197	6.56488	7.47822	1.06674	4.20245	5.49098	78.1371	666.274	4.63035	7.33076	798.254	17.7728	5.87178	48.577	189.38	4.9435	4.5071	6.40617	18.5712	10.757	102.174
-1	1	1	513	697	2048	11	18.2609	595.09	219.929	2.66391	6.6869	5.62345	2.10261	10.1987	9.26442	31.2048	530.87	3.61413	5.60471	959.057	12.1486	6.90778	51.1745	177.158	6.09971	4.15373	20.5869	11.4032	10.1643	34.5966
1	0	2	513	695	1559	11	12.9212	588.463	195.58	3.72861	6.58902	5.80043	2.1261	14.2359	7.63781	20.2325	480.806	4.72956	6.97507	901.908	8.97896	6.89116	34.6944	161.603	6.94178	3.83482	18.6583	4.55251	8.37408	23.7282
0	0	3	513	695	1559	11	14.7011	590.672	203.697	3.37371	6.62165	5.74143	2.11827	12.8901	8.18001	23.8899	497.494	4.35775	6.51828	920.958	10.0355	6.8967	40.1878	166.788	6.66109	3.94113	19.3011	6.83608	8.97081	27.351
-1	1	1	514	273	699	3	9.28896	715.094	199.603	4.56197	7.34177	7.03956	4.35986	3.8239	5.19506	18.1865	577.226	6.10598	13.2594	895.033	4.72788	7.37918	14.2062	149.385	2.82202	4.25309	12.2886	98.6112	23.399	173.991
1	1	1	514	272	393	3	36.0035	737.592	216.394	4.41215	6.73918	7.65071	4.19115	6.00893	4.16777	44.8916	537.631	4.19367	12.8365	1021.4	5.46768	5.57977	25.8275	163.927	2.5345	3.03464	6.67065	93.9755	22.2584	197.91
0	0	2	514	272	393	3	22.6463	726.343	207.998	4.48706	7.04048	7.34514	4.2755	4.91641	4.68141	31.539	557.428	5.14983	13.048	958.219	5.09778	6.47947	20.0169	156.656	2.67826	3.64386	9.47963	96.2934	22.8287	185.951
-1	1	1	515	1018	2132	14	27.2217	502.554	221.064	2.36954	3.97638	3.41895	4.73465	21.4737	9.79152	23.5751	467.37	2.95175	4.75896	772.941	14.4106	7.18174	30.543	280.105	9.0564	3.29108	25.0513	25.0296	20.6182	45.2205
1	0	2	515	1016	1546	14	21.2716	526.151	186.359	2.17015	4.16269	3.60832	4.24668	14.9623	6.89978	26.0696	427.873	3.05044	3.91505	834.554	17.5501	7.19111	32.6569	276.161	7.14559	5.19522	29.5482	15.8835	12.3994	60.5579
0	0	3	515	1016	1546	14	23.255	518.285	197.927	2.23661	4.10059	3.5452	4.40934	17.1328	7.86369	25.2381	441.039	3.01755	4.19635	814.016	16.5036	7.18798	31.9523	277.476	7.78253	4.56051	28.0492	18.9322	15.139	55.4454
-1	1	1	516	376	1093	5	31.8405	706.364	210.845	2.65216	3.8115	4.49614	1.82981	4.45636	7.72738	106.351	665.2	3.59843	6.12292	598.077	10.5023	4.92088	28.5708	137.588	3.94668	5.63947	4.73491	48.3465	21.4876	184.401
1	0	2	516	374	432	5	37.0361	789.212	211.996	2.46136	3.96636	4.53357	3.36294	4.76602	4.34358	83.3782	710.167	4.5663	4.78996	553.109	10.3274	5.00401	34.6787	184.931	4.40024	6.56645	7.95541	74.2283	25.4547	197.535
0	0	3	516	374	432	5	35.3042	761.596	211.612	2.52496	3.91474	4.52109	2.8519	4.6628	5.47151	91.0357	695.178	4.24368	5.23428	568.098	10.3857	4.9763	32.6427	169.15	4.24906	6.25745	6.88191	65.601	24.1324	193.157
-1	0	2	517	688	1350	11	15.1817	472.433	177.714	2.91959	5.29685	5.48388	3.31714	11.1808	5.73827	24.3678	480.56	5.10006	5.08626	721.67	11.2501	6.62077	40.8207	238.753	6.64566	4.18291	12.468	9.49669	9.78886	48.5276
1	0	4	517	684	1291	11	15.6688	501.575	174.704	3.08322	5.57541	4.89664	2.36096	7.78436	6.33188	23.8636	443.463	4.34944	6.56656	737.132	13.2531	6.13818	30.3059	215.143	6.09285	4.15185	13.4271	14.3806	11.3036	47.2656
0	0	6	517	684	1291	11	15.5064	491.861	175.707	3.02868	5.48256	5.09239	2.67969	8.91651	6.13401	24.0316	455.829	4.59965	6.07313	731.978	12.5854	6.29904	33.8108	223.013	6.27712	4.1622	13.1074	12.7526	10.7987	47.6863
-1	0	2	518	494	876	7	36.9354	716.712	189.822	2.42721	3.61112	5.06928	2.50542	4.56786	7.78686	78.2578	660.509	4.16115	5.68714	657.071	9.14669	5.4155	40.6416	190.165	5.03993	4.60482	7.35128	35.7799	14.9543	119.97
1	1	1	518	493	531	7	53.3028	632.359	176.271	2.8722	4.22936	5.16374	0.870159	2.91897	4.63995	45.0148	488.977	3.48703	4.54471	531.798	9.98416	5.03314	40.3637	170.291	5.17911	5.05525	5.05461	42.8353	12.628	125.71
0	0	3	518	493	531	7	42.3912	688.594	185.305	2.57554	3.8172	5.10077	1.96033	4.01823	6.73789	67.1768	603.332	3.93644	5.30633	615.313	9.42585	5.28805	40.5489	183.54	5.08632	4.75497	6.58572	38.1317	14.1788	121.884
-1	1	1	519	408	785	5	15.2131	737.974	190.89	2.69353	3.89856	6.36872	3.91989	4.61622	5.55881	149.994	687.314	4.33747	7.21962	401.635	11.1949	5.18272	31.5088	150.238	4.41325	5.2071	8.75364	56.3686	20.7465	119.522
1	1	1	519	407	327	5	32.5981	743.506	233.778	2.49385	3.28681	4.68445	2.28717	4.00071	3.95623	147.181	809.465	4.79475	6.43715	524.205	7.74884	7.16145	31.4247	132.206	4.94586	4.68128	8.16753	63.2755	27.182	131.17
0	0	2	519	407	327	5	23.9056	740.74	212.334	2.59369	3.59269	5.52658	3.10353	4.30847	4.75752	148.588	748.39	4.56611	6.82839	462.92	9.47189	6.17209	31.4667	141.222	4.67956	4.94419	8.46059	59.822	23.9642	125.346
-1	1	1	520	161	1174	1	46.2518	665.554	172.682	2.63907	3.94635	4.39399	2.73652	4.56618	9.06069	65.7638	520.843	3.22748	6.08289	528.552	5.74049	4.56574	23.9355	102.777	1.80312	2.1357	12.7532	87.9506	25.0868	157.483
1	0	2	520	159	200	1	33.1913	536.528	145.247	3.01865	3.88519	4.11187	2.66365	4.29246	3.7741	55.4789	430.42	4.48585	6.33242	508.623	5.48119	5.57901	20.4513	102.705	2.22154	2.33908	6.90272	62.1915	25.253	130.96
0	0	3	520	159	200	1	37.5448	579.537	154.392	2.89213	3.90558	4.20591	2.68794	4.3837	5.5363	58.9072	460.561	4.06639	6.24924	515.266	5.56762	5.24125	21.6127	102.729	2.08207	2.27129	8.85287	70.7779	25.1976	139.801
-1	1	1	521	356	880	4	86.3503	783.429	238.62	3.73908	4.51793	6.11178	2.6789	3.40458	6.02602	33.8477	573.448	3.9961	6.51331	819.656	9.72667	5.56316	37.1452	141.986	2.94587	3.46335	12.4812	137.877	23.212	164.404
1	1	1	521	355	239	4	55.5437	739.426	222.724	3.56611	4.58641	4.95232	3.74751	5.36555	3.6457	61.4013	549.617	3.60109	7.35224	722.905	10.3368	4.29295	27.6009	168.886	2.63642	4.42664	7.33624	119.289	25.8836	178.913
0	0	2	521	355	239	4	70.947	761.428	230.672	3.6526	4.55217	5.53205	3.21321	4.38506	4.83586	47.6245	561.533	3.79859	6.93277	771.28	10.0318	4.92805	32.373	155.436	2.79114	3.945	9.90875	128.583	24.5478	171.659
-1	1	1	522	337	951	4	18.8366	589.657	190.555	3.40385	3.20823	3.07709	5.22931	6.34171	6.44011	55.4047	527.524	4.35114	5.71798	500.545	7.37671	5.25222	18.7617	138.196	1.96835	2.89915	7.23339	232.98	34.749	183.9
1	0	2	522	335	172	4	27.6477	693.373	210.197	3.44795	4.18507	4.22975	5.97155	5.22662	3.93973	50.9885	490.089	3.81773	7.14569	598.575	6.54195	5.077	22.8347	171.396	2.86833	3.54032	7.07005	197.012	31.1395	191.902
0	0	3	522	335	172	4	24.7107	658.801	203.649	3.43325	3.85945	3.84553	5.72413	5.59831	4.77319	52.4605	502.567	3.99553	6.66978	565.899	6.8202	5.13541	21.477	160.329	2.56834	3.3266	7.1245	209.001	32.3427	189.235
-1	1	1	523	1122	1412	15	11.7348	506.995	182.447	4.16585	9.92411	8.74108	2.78899	15.152	5.61163	19.8303	558.825	6.07873	8.55485	993.187	5.51903	5.49075	25.8543	211.658	5.32733	3.04196	20.8013	6.54703	7.58485	51.8155
1	1	1	523	1121	1403	15	8.47909	491.606	210.178	4.40072	10.7313	8.90582	4.43869	10.1063	5.52769	11.2824	494.017	5.24407	7.51122	1134.8	11.2732	6.89668	30.621	255.553	7.47858	2.93927	12.4442	10.0394	13.8035	18.6918
0	0	2	523	1121	1403	15	10.1069	499.3	196.312	4.28329	10.3277	8.82345	3.61384	12.6292	5.56966	15.5563	526.421	5.6614	8.03303	1063.99	8.39614	6.19371	28.2377	233.606	6.40296	2.99062	16.6228	8.29319	10.6942	35.2537
-1	1	1	524	954	2020	13	20.6687	585.696	195.002	2.02874	3.85352	3.07669	5.15751	10.4867	9.08739	63.7079	522.906	4.81127	4.67629	950.664	13.3368	7.93245	56.9184	220.486	6.65055	3.92361	10.3653	17.9515	13.5763	41.7742
1	0	3	524	951	1884	13	33.0031	656.665	218.298	2.16345	3.72347	3.25319	5.01338	17.2698	9.96728	49.8232	576.286	4.308	4.03641	816.894	17.2914	7.27529	47.7105	240.452	6.57149	4.66278	15.7498	31.1012	18.9041	70.809
0	0	4	524	951	1884	13	29.9195	638.922	212.474	2.12977	3.75598	3.20906	5.04941	15.574	9.74731	53.2944	562.941	4.43381	4.19638	850.337	16.3027	7.43958	50.0125	235.46	6.59126	4.47799	14.4036	27.8138	17.5722	63.5503
-1	1	1	525	530	2059	7	25.8557	560.694	197.196	2.32795	4.28562	4.29873	2.65585	8.61339	9.30375	54.4139	487.858	5.06343	5.24423	556.738	16.0136	5.53824	38.6276	200.698	6.21857	3.29868	12.144	43.9675	21.7589	66.2635
1	0	2	525	528	1529	7	23.9127	560.388	164.983	2.63117	4.57378	3.98102	3.78325	12.0035	7.3239	51.9918	591.012	4.80116	6.44084	610.872	9.51187	5.6388	40.6603	168.268	5.10526	3.84583	12.5705	24.7873	14.4333	64.5928
0	0	3	525	528	1529	7	24.5604	560.49	175.721	2.5301	4.47772	4.08693	3.40745	10.8734	7.98385	52.7992	556.627	4.88858	6.04197	592.828	11.6791	5.60528	39.9828	179.078	5.47636	3.66345	12.4284	31.1807	16.8752	65.1497
-1	1	1	526	1252	2742	17	42.9865	851.732	274.171	3.1093	5.32956	5.21145	9.45561	45.271	17.1177	69.3607	889.97	6.6359	6.68765	972.719	18.3706	8.55497	48.2366	315.769	9.78241	8.27719	30.4959	33.3519	26.8574	83.8347
1	1	1	526	1251	2526	17	38.0368	927.607	276.989	3.18002	5.38736	4.92328	10.7938	36.6813	13.4697	74.8636	1098.89	7.71909	7.77793	984.476	18.5001	10.0392	59.4988	291.176	9.68221	9.55553	21.6407	16.6384	23.204	50.9297
0	0	2	526	1251	2526	17	40.5117	889.669	275.58	3.14466	5.35846	5.06736	10.1247	40.9761	15.2937	72.1121	994.431	7.1775	7.23279	978.598	18.4354	9.29707	53.8677	303.472	9.73231	8.91636	26.0683	24.9952	25.0307	67.3822
-1	0	6	527	39	278	1	14.6008	512.854	159.979	2.59177	3.51988	3.95097	2.28956	4.29702	4.87776	35.7933	462.669	4.1963	5.77429	549.343	7.80118	4.68302	26.4686	125.307	2.96152	2.35339	5.07477	46.4722	15.6425	106.834
1	0	2	527	37	124	1	29.9259	503.428	173.782	2.62703	3.46561	3.3806	1.10364	3.02112	4.27204	54.0408	448.798	4.01655	4.62557	518.909	4.9932	4.68631	27.5814	120.561	2.19139	1.84235	6.77143	58.2682	15.3165	102.279
0	0	8	527	37	124	1	18.4321	510.498	163.43	2.60058	3.50632	3.80837	1.99308	3.97805	4.72633	40.3552	459.201	4.15136	5.48711	541.734	7.09919	4.68384	26.7468	124.121	2.76899	2.22563	5.49894	49.4212	15.561	105.695
-1	1	1	528	537	398	7	32.4114	777.226	168.272	3.5477	4.07152	4.58843	2.05754	4.23465	4.179	65.1712	716.633	4.97204	4.08953	821.775	11.7923	6.27383	34.1395	136.679	4.07519	3.33042	20.0509	41.621	25.3058	129.166
1	0	2	528	535	174	7	41.4968	776.528	208.023	3.77062	4.54452	4.4728	1.34182	4.12771	3.66092	40.9946	722.431	4.99883	6.64728	821.923	6.47905	6.78648	30.9469	132.016	2.86555	2.77692	11.3483	59.2377	22.0014	136.194
0	0	3	528	535	174	7	38.4683	776.761	194.772	3.69631	4.38685	4.51134	1.58039	4.16336	3.83362	49.0535	720.498	4.9899	5.7947	821.873	8.25013	6.6156	32.0111	133.571	3.26876	2.96142	14.2491	53.3655	23.1029	133.851
-1	0	2	529	384	646	5	27.8925	746.641	207.708	2.30515	3.00029	3.32968	3.1479	3.91046	5.47709	145.54	684.16	3.38549	5.60172	472.489	8.1304	4.35672	30.2621	202.417	3.11322	4.61228	5.6174	91.8607	19.8467	173.199
1	1	1	529	383	106	5	25.7717	717.841	190.794	2.563	2.85134	2.82232	3.68871	4.59654	3.20102	134.876	718.436	2.68593	5.14159	686.637	5.28252	4.6443	31.2969	164.134	2.66582	1.73767	8.0977	70.8863	22.4329	151.467
0	0	3	529	383	106	5	27.1856	737.041	202.07	2.3911	2.95064	3.16056	3.32817	4.13916	4.7184	141.985	695.585	3.1523	5.44834	543.872	7.1811	4.45258	30.6071	189.656	2.96409	3.65408	6.44417	84.8692	20.7087	165.955
-1	1	1	530	86	103	1	40.5344	602.559	160.718	2.5075	4.37997	4.91988	3.5298	3.69446	3.18089	74.8716	542.645	5.19038	9.38897	521.313	7.62979	4.48825	31.7811	152.942	2.86136	4.59623	6.38468	48.6121	12.3656	124.81
1	0	2	530	84	90	1	24.6921	647.31	202.921	2.54083	3.96901	4.16095	2.81724	5.20994	3.7002	90.3955	670.018	4.91874	7.3441	605.103	5.44537	6.00077	37.1386	132.571	3.41862	3.05715	5.0113	34.5237	15.0408	132.945
0	0	3	530	84	90	1	29.9729	632.393	188.854	2.52972	4.106	4.41393	3.05476	4.70478	3.52709	85.2209	627.56	5.00929	8.02572	577.173	6.17351	5.49659	35.3528	139.361	3.23287	3.57018	5.4691	39.2199	14.149	130.233
-1	1	1	531	718	1329	11	8.87091	490.596	158.129	2.46305	5.11136	4.89854	3.90447	9.9941	4.88063	15.1835	396.054	4.22749	8.89637	661.922	9.8798	8.20331	37.2792	272.953	8.66037	5.63951	13.3876	12.9731	14.9391	45.33
1	0	3	531	715	1316	11	14.9542	434.592	160.163	2.42944	5.15386	4.54545	3.41177	11.2386	5.47869	18.4147	354.364	2.75738	7.25396	582.658	11.4277	6.2036	25.4141	274.928	6.72955	4.64319	11.1837	14.1681	11.1644	50.5861
0	0	4	531	715	1316	11	13.4333	448.593	159.654	2.43784	5.14323	4.63373	3.53495	10.9274	5.32917	17.6069	364.786	3.12491	7.66456	602.474	11.0407	6.70353	28.3803	274.434	7.21226	4.89227	11.7347	13.8693	12.1081	49.2721
-1	1	1	532	971	1605	13	34.7577	625.721	213.326	2.6305	6.95981	6.42579	3.0038	15.7428	6.69185	26.8279	445.103	4.14482	5.95652	805.023	19.3638	7.38248	58.8347	274.412	9.20898	6.68116	8.09132	12.6282	12.0279	51.9909
1	0	2	532	969	1407	13	14.7402	627.146	231.306	2.75408	6.02297	6.07492	2.69142	8.27356	5.91051	28.1103	558.566	4.12158	5.95666	1066.92	17.2943	9.07753	52.4303	297.481	9.99689	6.89803	15.2973	14.368	14.392	62.8693
0	0	3	532	969	1407	13	21.4127	626.671	225.313	2.71289	6.33525	6.19188	2.79555	10.7633	6.17096	27.6828	520.745	4.12933	5.95661	979.622	17.9841	8.51251	54.5651	289.791	9.73426	6.82574	12.8953	13.7881	13.604	59.2432
-1	1	1	533	1227	2047	16	28.1721	772.273	310.514	4.29573	6.82424	5.67818	6.74871	28.2491	9.26337	59.5101	806.953	6.95016	6.99693	1121.58	24.95	9.75432	56.1675	302.132	7.68431	4.57543	39.5192	35.2535	18.038	59.8676
1	1	1	533	1226	1860	16	25.7737	752.825	278.06	3.80355	7.87887	6.42176	7.3631	26.6272	8.22691	35.0501	720.926	4.55357	6.36452	1169.07	21.0921	7.09423	59.2695	266.901	5.99929	3.02184	40.6086	28.2598	16.4683	80.8169
0	0	2	533	1226	1860	16	26.9729	762.549	294.287	4.04964	7.35155	6.04997	7.0559	27.4381	8.74514	47.2801	763.94	5.75187	6.68073	1145.32	23.021	8.42428	57.7185	284.517	6.8418	3.79863	40.0639	31.7566	17.2531	70.3423
-1	0	2	534	799	2222	11	21.9703	590.608	204.433	2.92041	6.20208	5.67497	6.51602	29.2207	10.9395	32.8569	490.098	4.52585	7.42328	977.937	12.0841	6.63383	33.3081	214.107	5.88555	3.41214	17.0787	16.7262	14.2941	59.4701
1	1	1	534	798	2114	11	27.7826	587.092	217.794	2.43463	5.95331	4.3025	7.2064	23.0389	9.66629	31.5386	459.799	2.5709	6.22546	981.232	15.8899	6.28082	39.2154	257.381	4.76057	3.93116	23.3328	34.8313	16.2138	73.5939
0	0	3	534	798	2114	11	23.9077	589.436	208.887	2.75848	6.11916	5.21748	6.74615	27.1601	10.5151	32.4175	479.998	3.8742	7.024	979.035	13.3527	6.51616	35.2772	228.532	5.51056	3.58515	19.1634	22.7612	14.934	64.1781
-1	0	2	535	961	2274	13	34.1255	798.634	254.223	3.21316	4.34682	3.70142	6.10023	29.685	10.8249	40.5731	803.105	6.04859	3.51757	998.91	13.9234	8.84948	46.1149	197.181	6.27249	3.68502	28.1385	19.6498	14.5491	49.1104
1	1	1	535	960	2019	13	41.7565	731.999	251.385	2.60471	5.84112	4.91037	5.67751	24.1233	9.0842	38.1329	688.15	5.46569	3.24994	1045.09	19.862	8.00288	43.3062	253.973	7.42099	2.9501	31.9799	17.9705	16.1355	33.082
0	0	3	535	960	2019	13	36.6691	776.422	253.277	3.01034	4.84492	4.1044	5.95932	27.8311	10.2447	39.7597	764.787	5.85429	3.42836	1014.3	15.9029	8.56728	45.1786	216.112	6.65533	3.44005	29.4189	19.09	15.0779	43.7676
-1	1	1	536	1055	2559	14	36.6182	684.887	217.442	2.51677	4.49548	4.23734	3.75655	38.4172	13.9059	28.022	577.015	2.81939	4.37366	1093.85	12.7638	5.27655	43.3212	198.128	7.42895	5.30909	13.5327	7.64305	13.9846	40.3093
1	0	2	536	1053	2246	14	21.4218	615.978	221.494	2.67259	4.07331	3.05022	4.48685	24.0363	11.3212	33.0011	460.542	2.77956	3.6373	1032.46	13.4534	7.30109	37.9278	209.549	5.80381	4.73863	19.4508	16.0724	13.6806	54.0781
0	0	3	536	1053	2246	14	26.4873	638.947	220.143	2.62065	4.21403	3.44592	4.24342	28.83	12.1828	31.3414	499.366	2.79284	3.88275	1052.92	13.2235	6.62624	39.7256	205.742	6.34552	4.92879	17.4781	13.2626	13.7819	49.4885
-1	1	1	537	546	901	7	12.9793	781.423	242.424	3.9125	5.14757	4.42462	3.09776	2.59723	6.14094	28.6333	796.284	5.52034	6.35258	925.696	6.07452	5.45812	37.2079	157.55	3.10922	3.09953	6.30443	66.3168	19.8929	127.176
1	0	4	537	542	615	7	21.5952	709.328	205.656	3.14611	4.93722	5.42929	2.96392	7.48892	6.57794	44.4117	643.655	4.68176	6.03711	896.663	10.8763	6.91283	39.6546	152.769	3.25198	3.59002	9.02305	43.8818	18.6957	137.958
0	0	5	537	542	615	7	19.872	723.747	213.01	3.29939	4.97929	5.22836	2.99069	6.51058	6.49054	41.256	674.181	4.84948	6.10021	902.47	9.91593	6.62189	39.1652	153.726	3.22343	3.49192	8.47933	48.3688	18.9351	135.801
-1	1	1	538	202	96	2	16.3823	606.034	186.307	3.90597	7.18798	8.34479	3.00233	2.94914	3.1365	24.9641	470.158	5.75583	9.48791	773.556	8.65064	4.94474	26.5079	214.647	3.29443	3.64056	4.90758	85.7375	15.6296	133.827
1	1	1	538	201	10	2	8.01258	566.071	177.366	3.17392	6.22833	6.88815	1.33659	3.22942	2.18639	38.0005	444.723	3.84836	11.5188	624.022	6.03674	5.46738	26.0499	215.265	2.84345	4.01638	7.14939	52.6022	12.5793	133.9
0	0	2	538	201	10	2	12.1974	586.052	181.836	3.53995	6.70815	7.61647	2.16946	3.08928	2.66145	31.4823	457.441	4.80209	10.5033	698.789	7.34369	5.20606	26.2789	214.956	3.06894	3.82847	6.02849	69.1699	14.1044	133.864
-1	1	1	539	171	127	2	14.4964	648.687	195.388	3.46313	5.43878	5.73424	5.87218	2.59649	3.31356	38.1449	497.48	3.63432	6.91048	697.118	8.55845	5.12818	30.2767	175.872	3.34231	5.7196	9.41342	91.1142	30.5515	138.102
1	0	2	539	169	116	2	21.5854	615.204	187.875	3.22822	5.83492	5.92731	5.54524	8.0992	3.39089	40.4488	522.764	3.97075	10.0201	651.358	6.86211	5.05529	27.2776	158.645	2.61213	3.89341	9.30577	114.211	27.9701	178.22
0	0	3	539	169	116	2	19.2224	626.365	190.379	3.30652	5.70287	5.86295	5.65422	6.26496	3.36511	39.6808	514.336	3.85861	8.98359	666.611	7.42756	5.07959	28.2773	164.388	2.85552	4.50214	9.34165	106.512	28.8306	164.847
-1	1	1	540	1224	2433	16	34.7584	742.929	247.537	2.60245	5.32455	4.43048	5.79961	23.2849	12.3151	41.2372	695.015	3.91948	4.51152	1106.86	17.6354	7.56398	43.7865	261.69	6.07343	4.03214	21.033	58.2432	27.8629	102.968
1	1	1	540	1223	2426	16	29.1161	739.046	261.368	2.42805	5.01872	4.20319	4.96144	25.3228	12.2129	40.8484	636.954	3.84543	3.99877	1121.39	21.3157	8.89025	40.2356	318.569	6.67658	5.77293	38.8935	45.6436	19.0853	78.8657
0	0	2	540	1223	2426	16	31.9373	740.988	254.452	2.51525	5.17163	4.31683	5.38053	24.3038	12.264	41.0428	665.985	3.88245	4.25515	1114.13	19.4755	8.22712	42.011	290.129	6.375	4.90254	29.9633	51.9434	23.4741	90.9168
-1	0	3	541	239	135	2	26.5656	602.883	158.555	2.75276	5.45474	6.75691	2.56749	3.25871	3.80447	42.6084	499.305	5.09496	8.56228	681.563	10.8515	6.01703	37.4262	154.582	4.37867	4.81701	5.00135	47.2417	16.9138	136.865
1	0	2	541	237	101	2	22.8715	554.14	171.434	2.77825	5.38007	5.56543	3.0078	3.75285	3.56802	49.6798	531.609	5.14366	8.54141	515.524	16.6023	5.10635	34.0958	154.24	3.48353	4.08708	7.06768	50.962	18.9522	133.57
0	0	5	541	237	101	2	25.088	583.386	163.707	2.76295	5.42487	6.28031	2.74362	3.45636	3.70989	45.437	512.226	5.11444	8.55393	615.147	13.1519	5.65276	36.0941	154.445	4.02061	4.52504	5.82788	48.7298	17.7291	135.547
-1	1	1	542	419	753	5	37.5884	770.959	223.736	1.90508	3.09326	3.99709	2.05895	3.86348	5.40049	126.404	747.175	5.91666	4.33657	685.724	7.86992	5.68155	34.3318	205.27	5.04507	5.49276	5.858	34.2577	16.3061	144.105
1	0	3	542	416	334	5	32.8344	834.996	227.096	2.71876	3.66462	4.2748	2.30617	5.58979	5.40717	116.757	822.962	4.99934	5.2484	806.715	11.7157	7.51609	41.5479	174.448	4.55896	4.48475	11.2653	47.8577	21.2015	125.651
0	0	4	542	416	334	5	34.0229	818.987	226.256	2.51534	3.52178	4.20537	2.24436	5.15821	5.4055	119.169	804.015	5.22867	5.02044	776.467	10.7542	7.05746	39.7439	182.153	4.68049	4.73675	9.91347	44.4577	19.9777	130.265
-1	1	1	543	1322	2442	19	50.8775	972.804	248.284	2.78151	5.25503	4.94058	3.46429	12.1787	12.4192	133.789	779.606	6.30575	3.82465	1031.42	24.3625	9.33674	68.5786	307.566	11.4997	8.41613	30.6155	21.0278	15.9421	41.4461
1	1	1	543	1321	2422	19	55.0945	809.696	202.588	2.11346	4.92848	5.11999	2.82127	14.1676	12.1942	118.709	760.421	5.50937	4.65697	959.852	30.8926	10.7679	64.3649	263.907	10.9575	5.79154	19.3846	21.4228	16.0718	67.4198
0	0	2	543	1321	2422	19	52.986	891.25	225.436	2.44748	5.09175	5.03028	3.14278	13.1732	12.3067	126.249	770.014	5.90756	4.24081	995.634	27.6275	10.0523	66.4717	285.736	11.2286	7.10383	25	21.2253	16.007	54.433
-1	1	1	544	966	2381	13	44.3816	757.636	267.826	4.26988	5.57704	4.78755	7.25875	31.8674	11.8423	75.0656	860.042	6.09431	5.06978	624.63	16.5647	6.04884	42.7941	230.344	7.09737	3.96792	11.4612	21.199	19.4953	52.436
1	1	1	544	965	2085	13	49.9669	703.119	275.612	4.45126	5.45814	4.63528	6.73364	20.6653	9.51086	43.8604	730.062	7.08218	4.22444	983.635	15.7762	7.26321	44.0682	208.157	5.99343	2.72469	16.2439	15.9597	15.4474	44.6403
0	0	2	544	965	2085	13	47.1743	730.377	271.719	4.36057	5.51759	4.71142	6.9962	26.2664	10.6766	59.463	795.052	6.58824	4.64711	804.132	16.1705	6.65603	43.4312	219.251	6.5454	3.3463	13.8525	18.5793	17.4714	48.5381
-1	1	1	545	797	2007	11	18.712	723.509	255.906	2.0092	4.39379	4.17722	4.37833	12.2347	9.02807	50.4655	730.587	5.73537	5.13254	1053.33	7.63059	6.55969	31.306	215.596	4.89656	4.53455	16.2308	26.3376	15.5873	79.4032
1	0	2	545	795	1993	11	24.2942	677.554	224.355	2.80283	5.39242	3.91578	5.34899	19.6007	8.99436	29.0704	657.802	5.61023	6.62027	1007.38	11.6062	8.40703	29.7381	237.736	6.05164	3.48893	28.7027	18.7305	15.9556	73.5409
0	0	3	545	795	1993	11	22.4335	692.872	234.872	2.53829	5.05954	4.00293	5.02544	17.1454	9.00559	36.2021	682.064	5.65195	6.12436	1022.7	10.281	7.79125	30.2608	230.356	5.66661	3.83747	24.5454	21.2662	15.8328	75.495
-1	0	4	546	2	154	1	17.4658	609.688	173.178	2.75147	4.14073	4.6612	1.78711	3.65298	3.99672	36.537	529.99	3.24732	5.66869	712.846	6.59448	4.6882	25.2789	135.825	2.6335	2.52688	7.04973	53.213	19.0259	141.08
1	0	2	546	0	1	1	18.3346	598.824	156.997	2.184	4.44257	5.47325	1.36536	2.96149	2.42815	52.5168	535.863	3.14185	8.12219	662.107	6.98825	4.34626	25.8215	138.452	2.72891	2.64557	7.95718	46.0266	18.7682	131.149
0	0	6	546	0	1	1	17.7554	606.067	167.784	2.56231	4.24134	4.93189	1.64653	3.42248	3.47386	41.8636	531.948	3.21217	6.48652	695.933	6.72574	4.57422	25.4597	136.701	2.66531	2.56644	7.35221	50.8175	18.94	137.77
-1	0	2	547	500	782	7	33.4749	714.208	233.955	2.43335	4.00159	4.4042	2.74423	5.34823	5.55657	81.8412	671.178	3.78256	6.7704	669.848	14.8932	6.93165	49.1016	203.48	5.68626	7.01586	9.80397	54.1654	23.3566	184.119
1	1	1	547	499	551	7	54.5997	762.064	209.097	2.67444	3.939	4.42008	1.89873	3.19291	4.70352	72.5222	558.652	3.65247	4.4156	774.831	10.5501	5.90919	52.0736	194.149	4.23367	7.02785	8.5084	49.9768	18.0132	196.757
0	0	3	547	499	551	7	40.5165	730.16	225.669	2.51371	3.98073	4.40949	2.46239	4.62979	5.27222	78.7349	633.67	3.7392	5.98547	704.842	13.4455	6.59083	50.0923	200.37	5.20207	7.01986	9.37211	52.7692	21.5755	188.332
-1	1	1	548	482	500	7	20.2248	668.735	210.574	2.32522	3.402	4.05254	1.16194	4.36353	4.518	82.0997	667.863	3.09983	5.40984	516.368	16.675	4.59323	42.0217	159.84	4.118	5.98756	4.07614	24.9251	11.573	97.2921
1	0	4	548	478	115	7	21.5925	636.608	188.647	2.70158	3.7582	3.82735	1.98413	5.32821	4.81255	38.0561	578.42	4.10465	4.80691	645.268	13.9116	5.12301	40.4555	144.798	4.4379	3.73561	7.6866	20.3057	12.4124	80.743
0	0	5	548	478	115	7	21.319	643.034	193.032	2.62631	3.68696	3.87239	1.81969	5.13527	4.75364	46.8648	596.308	3.90369	4.9275	619.488	14.4643	5.01705	40.7687	147.806	4.37392	4.186	6.96451	21.2296	12.2445	84.0528
-1	0	4	549	951	1884	13	29.9195	638.922	212.474	2.12977	3.75598	3.20906	5.04941	15.574	9.74731	53.2944	562.941	4.43381	4.19638	850.337	16.3027	7.43958	50.0125	235.46	6.59126	4.47799	14.4036	27.8138	17.5722	63.5503
1	1	1	549	950	1823	13	29.9186	681.831	225.067	2.09442	3.17234	3.32384	4.26002	15.4229	8.00787	57.022	706.399	3.94757	4.11543	764.887	13.3567	6.64072	44.1916	163.601	5.2258	2.48875	20.9321	31.6778	16.7602	65.9406
0	0	5	549	950	1823	13	29.9193	647.504	214.993	2.1227	3.63925	3.23202	4.89153	15.5438	9.39942	54.0399	591.633	4.33657	4.18019	833.247	15.7135	7.27981	48.8483	221.088	6.31817	4.08014	15.7093	28.5866	17.4098	64.0283
-1	1	1	550	885	1800	13	17.6481	567.242	192.006	1.81482	3.51796	3.98329	3.36593	13.9103	7.88778	53.2237	450.508	4.09314	7.11641	739.109	8.34992	7.48448	43.4657	148.893	6.92247	7.76805	14.0067	4.21013	8.1904	25.5537
1	0	3	550	882	1335	13	18.1344	574.808	186.506	2.02375	4.26248	3.65368	2.43991	10.9167	5.66122	43.0183	542.148	4.77517	6.82484	701.534	9.61005	7.25186	31.8876	222.993	8.98673	8.59901	17.1482	7.32354	10.3589	44.1286
0	0	4	550	882	1335	13	18.0129	572.917	187.881	1.97152	4.07635	3.73608	2.67142	11.6651	6.21786	45.5697	519.238	4.60466	6.89774	710.928	9.29502	7.31001	34.7821	204.468	8.47066	8.39127	16.3628	6.54519	9.81674	39.4848
-1	1	1	551	1407	2013	21	17.8311	778.766	254.34	2.01263	3.74454	4.17616	4.19758	12.3289	9.04431	96.1202	683.737	3.00107	5.36093	1106.07	27.9612	8.24923	53.3386	396.413	11.5774	8.76202	22.9667	28.6191	21.2578	48.9469
1	0	2	551	1405	1698	21	20.2001	696.215	234.784	2.63551	3.85299	3.65836	3.85109	10.96	8.32005	60.0574	643.312	4.25345	4.92364	878.277	26.389	7.67584	47.9668	356.457	13.9558	8.84137	14.3995	17.9507	21.5148	40.1128
0	0	3	551	1405	1698	21	19.4105	723.732	241.302	2.42788	3.81684	3.83096	3.96659	11.4163	8.56147	72.0783	656.787	3.83599	5.0694	954.208	26.9131	7.86697	49.7574	369.775	13.163	8.81492	17.2552	21.5068	21.4291	43.0575
-1	0	2	552	871	888	12	10.1791	584.249	162.383	1.90423	2.49222	3.26294	1.23346	3.03897	6.17919	31.1298	563.51	3.80638	2.33008	725.426	8.80254	4.19327	30.6064	130.456	4.27622	3.42356	3.66132	8.12008	6.55566	61.8577
1	1	1	552	870	201	12	10.0005	514.491	104.912	1.54515	2.36962	2.76323	1.25908	2.81921	3.5512	43.0912	538.645	4.49203	3.36415	416.835	7.53584	3.21646	24.851	122.939	5.12596	4.08236	4.50023	11.9494	7.26835	39.6586
0	0	3	552	870	201	12	10.1196	560.996	143.226	1.78454	2.45136	3.09637	1.242	2.96571	5.30319	35.1169	555.221	4.03493	2.67477	622.562	8.38031	3.86767	28.6879	127.951	4.55947	3.64316	3.94095	9.39653	6.79323	54.458
-1	0	2	553	580	268	8	16.0015	756.069	223.669	3.89932	5.88522	6.72284	3.71456	4.55183	4.73775	53.8803	680.072	4.91254	11.374	771.717	6.7136	5.8498	30.4508	177.762	3.14832	5.36073	9.18205	117.456	26.6387	205.096
1	1	1	553	579	221	8	23.1199	772.903	263.173	4.24341	7.2337	7.07238	3.41492	3.97759	3.60587	49.978	613.559	3.95504	11.926	755.495	14.2098	3.91275	26.5448	227.139	4.12331	5.4754	10.1537	133.556	28.9955	206.714
0	0	3	553	579	221	8	18.3743	761.68	236.837	4.01402	6.33471	6.83935	3.61468	4.36041	4.36046	52.5795	657.901	4.59337	11.558	766.31	9.21233	5.20411	29.1488	194.221	3.47332	5.39896	9.50593	122.822	27.4243	205.635
-1	1	1	554	1189	1960	16	19.1817	648.65	269.751	3.39812	7.49648	7.38995	5.73453	14.0752	8.73975	37.8411	480.209	3.81282	8.088	1099.26	21.8348	6.14953	45.462	316.414	6.65817	3.10681	15.8871	64.805	24.2285	81.7602
1	1	1	554	1188	1788	16	26.5605	714.44	235.123	3.29615	6.61089	5.95435	4.57747	21.1503	7.8171	80.153	581.482	4.34815	7.84574	889.444	25.3259	8.42653	40.2408	281.486	5.77605	3.59417	20.6281	59.833	25.685	78.8222
0	0	2	554	1188	1788	16	22.8711	681.545	252.437	3.34714	7.05368	6.67215	5.156	17.6128	8.27842	58.9971	530.846	4.08049	7.96687	994.353	23.5804	7.28803	42.8514	298.95	6.21711	3.35049	18.2576	62.319	24.9568	80.2912
-1	1	1	555	296	969	3	41.3434	839.27	255.047	3.81207	6.47316	8.49848	2.3645	4.07518	6.57455	76.2053	606.245	3.83384	10.6606	616.855	15.8026	5.36937	31.3033	124.975	3.29824	3.54407	10.7275	87.2427	37.4389	167.156
1	1	1	555	295	572	3	41.2602	772.609	223.254	4.13132	6.1898	6.58696	1.89837	6.66938	4.77508	64.2019	665.66	5.78507	9.93904	734.665	16.0833	7.34879	33.8988	126.476	3.39027	1.50908	8.34204	77.4112	30.1618	161.447
0	0	2	555	295	572	3	41.3018	805.939	239.15	3.97169	6.33148	7.54272	2.13144	5.37228	5.67482	70.2036	635.953	4.80946	10.2998	675.76	15.9429	6.35908	32.6011	125.725	3.34426	2.52658	9.53477	82.3269	33.8003	164.301
-1	0	4	556	1039	1399	14	26.5706	643.622	226.488	2.7077	4.98352	4.65182	3.29696	21.8378	7.69588	27.9703	638.003	4.87512	3.30751	1018.83	14.0756	7.04695	36.3287	242.864	6.9764	4.93168	21.3992	14.9801	14.1991	43.3105
1	0	2	556	1037	1367	14	19.6593	590.608	232.474	2.63332	4.49245	4.20767	2.90773	11.3939	5.5786	23.5598	588.331	4.72124	4.76754	1014.96	14.2478	7.21053	31.0732	259.209	6.30702	3.50328	25.6032	14.6502	14.6779	37.3732
0	0	6	556	1037	1367	14	24.2668	625.951	228.483	2.68291	4.81983	4.50377	3.16722	18.3565	6.99012	26.5001	621.446	4.82382	3.79419	1017.54	14.133	7.10148	34.5768	248.312	6.75327	4.45555	22.8005	14.8701	14.3587	41.3314
-1	1	1	557	827	1475	12	7.07491	435.253	178.579	1.83726	4.25115	3.91693	2.21235	8.47618	5.97659	17.5034	388.626	2.63273	3.58399	1110.97	3.96484	5.86883	22.9467	131.762	2.28941	1.55772	25.396	22.5807	10.5964	63.2088
1	0	2	557	825	1265	12	8.18273	456.67	159.517	1.55952	3.49085	3.3392	2.00928	9.14425	5.35726	10.7082	362.304	2.50334	5.39464	797.325	7.92739	5.70197	18.4319	151.854	3.02122	1.9675	13.6514	15.3691	7.96253	56.3491
0	0	3	557	825	1265	12	7.81346	449.531	165.871	1.6521	3.74428	3.53177	2.07697	8.92156	5.5637	12.9732	371.078	2.54647	4.79109	901.873	6.60654	5.75759	19.9368	145.157	2.77728	1.83091	17.5663	17.773	8.84048	58.6357
-1	1	1	558	643	1181	9	37.3568	951.947	236.212	3.68645	4.93488	5.46021	4.37406	5.73726	9.31509	116.638	1011.68	6.95757	7.56916	706.091	16.2027	8.75704	47.6774	241.917	8.71903	10.0493	15.0625	64.6907	42.4975	225.12
1	1	1	558	642	931	9	49.9438	931.658	238.13	3.59508	4.21945	5.26533	5.98224	5.55595	6.34265	113.447	763.613	7.37625	8.07197	579.218	8.49348	9.36648	34.5949	258.643	7.21433	9.57674	13.8681	84.393	41.3973	230.534
0	0	2	558	642	931	9	43.6503	941.803	237.171	3.64076	4.57716	5.36277	5.17815	5.64661	7.82887	115.042	887.645	7.16691	7.82056	642.655	12.3481	9.06176	41.1361	250.28	7.96668	9.813	14.4653	74.5418	41.9474	227.827
-1	0	2	559	874	1382	12	13.4918	442.48	160.675	2.02539	2.53025	2.72854	3.23148	12.0039	5.79013	17.6185	385.945	3.60602	2.38643	636.068	7.84686	5.12332	31.5988	156.572	4.74263	2.97317	13.3947	7.01401	7.44493	26.667
1	1	1	559	873	1267	12	16.8916	546.75	180.693	1.53085	2.44344	2.90882	1.91721	8.59935	4.17108	34.0519	555.855	5.38769	3.95848	648.614	7.67853	7.53286	24.7329	156.323	5.1252	4.27796	11.2438	8.01834	7.85512	36.9433
0	0	3	559	873	1267	12	14.6251	477.237	167.348	1.86054	2.50131	2.78863	2.79339	10.869	5.25045	23.0963	442.582	4.19991	2.91045	640.25	7.79075	5.9265	29.3102	156.489	4.87015	3.4081	12.6777	7.34879	7.58166	30.0924
-1	0	2	560	68	51	1	25.4053	612.019	145.226	1.78747	2.59103	3.00642	2.07109	2.34014	3.07409	77.8355	561.179	3.74532	4.89558	421.424	7.64418	4.0928	30.234	118.133	3.11455	3.67488	4.86585	63.6103	18.3764	101.393
1	0	2	560	66	8	1	20.3773	477.257	151.796	2.14248	2.32999	3.39158	1.55837	3.21432	2.8491	65.3557	456.461	3.66434	4.06137	326.943	5.19448	4.37723	15.7264	112.853	3.18637	2.97789	4.8602	62.6182	21.2223	116.896
0	0	4	560	66	8	1	22.8913	544.638	148.511	1.96498	2.46051	3.199	1.81473	2.77723	2.96159	71.5956	508.82	3.70483	4.47848	374.183	6.41933	4.23502	22.9802	115.493	3.15046	3.32639	4.86302	63.1142	19.7994	109.145
-1	0	2	561	220	492	2	18.335	643.296	208.129	3.41078	5.14209	5.45185	2.96744	5.41601	5.26942	49.0685	583.994	5.36513	8.44403	659.153	7.70132	4.98639	29.0831	185.94	3.25844	2.95101	7.61263	69.6813	18.5476	129.78
1	0	2	561	218	60	2	14.4628	730.253	207.618	3.3993	5.22996	6.02984	2.06008	2.14368	2.9472	39.9028	667.234	3.7344	9.58388	764.116	7.45791	5.41478	37.6477	174.515	3.10848	3.54389	10.8921	60.9979	19.6183	152.219
0	0	4	561	218	60	2	16.3989	686.774	207.874	3.40504	5.18603	5.74084	2.51376	3.77985	4.10831	44.4856	625.614	4.54976	9.01396	711.635	7.57962	5.20058	33.3654	180.227	3.18346	3.24745	9.25237	65.3396	19.083	141
-1	1	1	562	435	1049	6	21.9408	800.894	209.326	2.8957	5.90503	6.20212	3.4595	4.67172	7.21449	86.5564	814.28	4.97201	8.60501	700.263	13.9044	6.99755	48.469	212.625	4.57554	7.40795	9.95238	55.8971	21.2715	179.497
1	1	1	562	434	871	6	28.4358	868.836	238.994	2.85469	5.18883	6.66334	1.73045	4.11476	5.99083	68.2613	687.2	3.21669	7.78992	885.392	16.1304	5.43564	39.1128	171.811	4.06319	6.40962	7.77188	60.8761	20.8222	128.628
0	0	2	562	434	871	6	25.1883	834.865	224.16	2.8752	5.54693	6.43273	2.59498	4.39324	6.60266	77.4088	750.74	4.09435	8.19746	792.827	15.0174	6.2166	43.7909	192.218	4.31936	6.90878	8.86213	58.3866	21.0469	154.063
-1	0	2	563	372	43	5	27.6384	666.993	170.181	2.0631	3.44455	4.40345	2.15997	3.58398	3.33846	93.3029	574.829	4.87019	6.16227	504.071	9.27808	6.06582	25.1458	114.566	4.52316	5.2728	6.01103	49.2772	29.3348	142.027
1	1	1	563	371	27	5	25.2373	635.1	183.088	2.35202	3.80246	4.84193	2.39395	3.77292	2.55169	75.7811	591.229	3.97075	7.78288	505.067	5.37908	6.27933	25.6096	154.03	4.09817	4.76261	5.62452	77.9557	37.6687	176.466
0	0	3	563	371	27	5	26.8381	656.362	174.483	2.15941	3.56385	4.54961	2.23796	3.64696	3.07621	87.4623	580.296	4.57038	6.70247	504.403	7.97841	6.13699	25.3004	127.721	4.3815	5.10274	5.8822	58.8367	32.1128	153.507
-1	1	1	564	1127	2083	15	41.5841	708.976	255.649	4.42765	10.0369	8.81056	5.21405	13.6334	9.49979	27.0335	653.072	7.43376	6.34882	953.581	19.5135	8.83722	45.9147	237.969	5.60025	3.88237	25.8246	27.3748	17.2096	86.717
1	1	1	564	1126	1708	15	46.5411	689.781	206.945	4.7424	10.8698	9.00514	4.65023	20.4493	7.36634	38.721	673.747	7.04236	6.4852	1030.94	11.1042	9.37204	50.7152	259.943	8.18301	4.25229	14.4966	9.24984	12.6668	49.4253
0	0	2	564	1126	1708	15	44.0626	699.379	231.297	4.58502	10.4534	8.90785	4.93214	17.0414	8.43307	32.8772	663.41	7.23806	6.41701	992.26	15.3089	9.10463	48.315	248.956	6.89163	4.06733	20.1606	18.3123	14.9382	68.0712
-1	0	2	565	125	340	1	14.5636	570.006	174.393	2.29373	3.59211	3.76357	3.47401	2.68677	4.22644	62.566	509.663	4.04037	6.42892	606.084	5.78097	4.91646	22.9417	127.009	2.44733	1.90824	6.8244	103.44	20.3807	130.226
1	0	3	565	122	206	1	21.0499	600.916	173.665	2.54774	3.39085	4.15452	2.66353	2.78821	3.65562	61.3362	525.752	3.30785	4.23067	567.967	8.87416	4.31521	26.8548	144.948	2.48377	2.79284	6.85906	88.9492	23.2706	147.719
0	0	5	565	122	206	1	18.4554	588.552	173.956	2.44614	3.47136	3.99814	2.98772	2.74764	3.88395	61.8281	519.316	3.60086	5.10997	583.214	7.63688	4.55571	25.2896	137.772	2.46919	2.439	6.8452	94.7457	22.1146	140.722
-1	1	1	566	1432	2456	21	35.0414	759.525	252.495	2.75306	5.27223	5.29232	6.42308	25.8062	12.6043	61.0099	689.137	3.89383	7.02845	997.012	24.4628	8.43962	64.4217	303.414	10.0109	7.96077	14.1573	14.9731	17.1363	54.7301
1	1	1	566	1431	2447	21	32.7704	728.063	215.9	2.70305	6.6835	4.93246	7.02452	28.3417	12.5164	51.7048	636.218	4.77101	5.87441	705.826	25.677	8.87592	46.6518	273.333	11.6809	9.0049	16.0725	18.7974	14.721	44.669
0	0	2	566	1431	2447	21	33.9059	743.794	234.198	2.72806	5.97787	5.11239	6.7238	27.0739	12.5604	56.3573	662.677	4.33242	6.45143	851.419	25.0699	8.65777	55.5368	288.374	10.8459	8.48283	15.1149	16.8853	15.9286	49.6995
-1	1	1	567	1246	2812	17	33.3675	774.833	216.907	2.03717	4.72749	4.83737	5.53688	24.506	19.2335	94.2268	777.482	4.47923	5.47972	809.226	20.0254	6.92907	37.7826	296.781	8.30811	4.2616	20.5306	32.9409	19.6697	85.601
1	1	1	567	1245	2450	17	35.0007	869.977	259.847	1.87274	4.6199	5.38986	5.46456	19.8119	12.5322	105.465	764.777	5.34498	6.27433	927.632	16.3431	9.44746	42.3894	313.849	9.38772	6.23727	19.2828	25.9141	19.7718	70.7623
0	0	2	567	1245	2450	17	34.1841	822.405	238.377	1.95495	4.6737	5.11362	5.50072	22.159	15.8829	99.8461	771.13	4.91211	5.87703	868.429	18.1843	8.18827	40.086	305.315	8.84791	5.24944	19.9067	29.4275	19.7207	78.1817
-1	1	1	568	933	2212	13	27.3702	724.153	213.884	2.92172	4.15756	3.70278	3.38215	18.7951	10.2733	73.2865	746.343	9.98493	6.05102	1076.99	6.06491	9.47214	52.5371	147.406	6.99747	4.46745	34.1405	4.90905	10.0123	33.789
1	1	1	568	932	1866	13	28.5136	649.998	179.268	2.34637	4.96071	4.43141	3.56069	12.6248	8.24841	45.8218	940.215	8.0927	5.94347	1054.83	11.6711	8.03589	58.9664	155.26	4.92248	4.00298	20.0577	15.7278	10.9127	32.1339
0	0	2	568	932	1866	13	27.9419	687.075	196.576	2.63404	4.55913	4.0671	3.47142	15.71	9.26086	59.5542	843.279	9.03882	5.99725	1065.91	8.86798	8.75401	55.7518	151.333	5.95997	4.23522	27.0991	10.3184	10.4625	32.9614
-1	1	1	569	567	1054	7	44.2932	856.738	233.727	2.82451	5.26972	3.99932	2.0867	4.05097	7.28395	60.2869	789.195	3.54106	5.13867	890.958	10.1287	7.91602	40.7931	212.951	5.79578	6.55611	14.3334	49.5908	32.7043	204.527
1	1	1	569	566	451	7	19.1076	804.985	230.893	2.95265	5.70405	5.53164	2.3958	4.23781	4.31745	43.8222	694.577	3.84187	5.02487	820.882	11.8909	6.21739	41.3456	215.46	4.98251	4.61457	10.0742	91.368	35.81	221.21
0	0	2	569	566	451	7	31.7004	830.862	232.31	2.88858	5.48689	4.76548	2.24125	4.14439	5.8007	52.0546	741.886	3.69146	5.08177	855.92	11.0098	7.0667	41.0693	214.206	5.38914	5.58534	12.2038	70.4794	34.2572	212.869
-1	1	1	570	381	743	5	64.2114	679.306	193.48	2.53395	2.80601	3.82975	1.16701	3.30867	5.35586	72.6286	429.55	3.44001	3.99153	710.502	10.315	4.85466	26.3191	159.778	3.07587	2.35599	13.2516	114.167	27.9879	148.997
1	1	1	570	380	645	5	64.9507	698.475	187.228	2.53234	2.44402	3.80597	3.11608	3.68172	4.98561	52.5603	481.358	3.24653	2.56831	667.879	11.4643	6.24033	37.5446	139.828	2.90029	4.82172	6.52511	76.9635	21.5622	162.807
0	0	2	570	380	645	5	64.5811	688.891	190.354	2.53314	2.62502	3.81786	2.14155	3.4952	5.17073	62.5945	455.454	3.34327	3.27992	689.191	10.8897	5.5475	31.9319	149.803	2.98808	3.58886	9.88835	95.5653	24.775	155.902
-1	1	1	571	367	61	5	15.2481	563.841	155.016	1.81241	2.92537	2.47259	2.06585	3.12013	2.86304	121.646	639.81	4.4439	6.42335	274.221	4.88264	3.25702	16.179	147.873	4.25312	5.47654	3.59547	43.3303	19.3609	142.354
1	1	1	571	366	14	5	42.069	623.798	224.333	2.2711	2.47325	3.46999	2.96008	4.36677	2.27874	153.134	650.17	4.7677	5.21414	373.987	3.77806	4.05773	20.0952	119.541	2.72099	4.93514	7.58264	66.7872	19.786	168.58
0	0	2	571	366	14	5	28.6586	593.82	189.675	2.04175	2.69931	2.97129	2.51297	3.74345	2.57089	137.39	644.99	4.6058	5.81875	324.104	4.33035	3.65738	18.1371	133.707	3.48705	5.20584	5.58906	55.0587	19.5734	155.467
-1	0	2	572	255	471	2	22.7164	755.406	186.329	2.7074	5.21339	6.92731	1.81545	3.89565	4.80858	65.1967	701.48	5.99773	8.72714	749.825	11.9957	7.10834	41.1853	151.578	4.28073	3.40631	8.30805	34.9898	19.5259	108.29
1	0	2	572	253	139	2	28.2608	732.331	196.262	3.26325	6.40076	7.20141	1.23131	3.31623	4.8622	60.8289	653.83	4.83323	9.13696	757.813	9.61836	5.78995	32.278	125.766	3.01562	2.84269	8.98809	27.5783	14.2976	96.2288
0	0	4	572	253	139	2	25.4886	743.869	191.296	2.98533	5.80708	7.06436	1.52338	3.60594	4.83539	63.0128	677.655	5.41548	8.93205	753.819	10.807	6.44915	36.7316	138.672	3.64817	3.1245	8.64807	31.2841	16.9118	102.26
-1	1	1	573	1439	2430	21	54.1618	904.441	253.787	2.02766	4.86842	4.12078	2.80912	16.5066	12.2625	106.897	826.185	4.41836	3.25622	892.644	35.2591	7.69637	53.7858	228.132	8.42096	3.84556	20.9416	27.7888	13.6291	31.5772
1	1	1	573	1438	2280	21	36.3065	795.843	258.731	2.19826	3.92334	3.82347	3.1891	14.532	10.843	102.167	687.184	3.53315	3.02869	717.765	37.6872	7.19607	44.592	300.499	9.49184	6.22316	14.7506	38.9563	18.0976	51.6744
0	0	2	573	1438	2280	21	45.2341	850.142	256.259	2.11296	4.39588	3.97213	2.99911	15.5193	11.5528	104.532	756.685	3.97575	3.14246	805.204	36.4732	7.44622	49.1889	264.315	8.9564	5.03436	17.8461	33.3725	15.8633	41.6258
-1	1	1	574	94	80	1	26.5943	471.674	144.62	2.36242	4.78536	5.97453	1.8982	3.20248	3.02567	62.1521	418.396	4.56357	10.5517	546.625	3.80063	3.99231	16.4354	108.606	3.48446	2.23318	5.063	15.3877	7.79094	60.4999
1	0	2	574	92	67	1	12.8516	544.481	162.079	2.66668	4.58601	5.15781	1.36777	2.93028	3.07872	55.4482	546.312	5.12916	9.04683	541.426	5.66628	4.69571	24.6717	152.537	4.05166	3.97184	4.33504	21.9755	13.6556	99.4899
0	0	3	574	92	67	1	17.4325	520.212	156.259	2.56526	4.65246	5.43005	1.54458	3.02101	3.06104	57.6828	503.673	4.94063	9.54845	543.159	5.0444	4.46125	21.9262	137.893	3.86259	3.39229	4.5777	19.7795	11.7007	86.4933
-1	1	1	575	200	271	2	32.3648	587.207	193.07	2.57991	4.5371	5.6056	2.34179	3.51324	3.76269	129.466	553.793	4.90124	9.00322	597.119	7.7558	6.25575	32.4536	173.231	3.15884	2.95801	5.67725	83.8795	25.502	155.312
1	0	4	575	196	105	2	29.7129	586.366	168.411	2.61657	4.471	5.74441	1.85161	3.45161	3.72661	81.5562	522.941	4.54557	9.14361	469.313	8.34974	4.95237	25.7341	129.848	3.54594	3.93072	5.59269	63.184	22.1767	135.235
0	0	5	575	196	105	2	30.2433	586.535	173.342	2.60924	4.48422	5.71664	1.94964	3.46393	3.73383	91.138	529.111	4.61671	9.11554	494.874	8.23095	5.21305	27.078	138.524	3.46852	3.73618	5.6096	67.3231	22.8418	139.25
-1	1	1	576	498	390	7	32.7054	715.767	203.425	3.05174	4.21074	3.73766	4.74216	4.45678	4.14797	43.11	599.841	3.96796	4.71759	697.551	11.0483	8.65585	44.5109	191.599	4.68606	6.62354	15.7376	64.2284	23.12	165.697
1	0	2	576	496	379	7	36.9092	715.937	216.228	2.55135	3.09476	2.88337	4.12759	3.80953	5.29615	57.954	612.18	3.69427	4.63816	775.627	14.2582	6.41702	45.3607	147.967	3.2137	3.57295	9.6659	60.998	22.2861	150.882
0	0	3	576	496	379	7	35.5079	715.88	211.961	2.71815	3.46675	3.16813	4.33245	4.02528	4.91342	53.006	608.067	3.7855	4.66464	749.602	13.1882	7.16329	45.0775	162.511	3.70449	4.58981	11.6898	62.0748	22.5641	155.821
-1	0	2	577	489	881	7	34.706	725.077	213.108	2.96792	4.7543	5.87494	1.94669	4.3717	6.05527	52.9769	665.209	3.70833	6.93908	721.097	17.2407	7.07439	49.2139	130.739	5.14697	2.45562	8.05176	32.0616	18.7336	111.195
1	1	1	577	488	651	7	18.2445	670.368	183.026	2.74055	4.37877	5.29797	1.7629	2.62263	5.0058	43.8114	605.717	2.78789	5.39336	790.8	19.4747	6.02072	58.8042	191.113	3.26453	3.15267	17.0986	44.5718	19.9342	117.218
0	0	3	577	488	651	7	29.2188	706.84	203.08	2.89213	4.62912	5.68261	1.88542	3.78868	5.70544	49.9217	645.378	3.40152	6.42384	744.332	17.9853	6.72317	52.4106	150.864	4.51949	2.68797	11.0674	36.2317	19.1338	113.203
-1	1	1	578	180	957	2	15.2415	619.814	211.098	3.3312	5.88993	7.09706	2.80649	5.31803	6.47304	31.285	571.107	3.17601	6.1233	712.119	7.8644	4.00653	39.0498	154.097	2.58166	4.2211	6.34722	86.905	22.7787	171.624
1	0	2	578	178	179	2	27.0409	756.118	234.133	3.31368	5.89194	6.58344	2.63399	2.30965	3.8734	43.8287	662.013	3.91919	8.08897	909.312	7.46492	5.4646	30.7356	163.523	2.5799	3.78713	10.208	111.314	24.7894	185.268
0	0	3	578	178	179	2	23.1078	710.684	226.455	3.31952	5.89127	6.75464	2.69149	3.31244	4.73995	39.6475	631.711	3.67147	7.43375	843.581	7.59808	4.97858	33.507	160.381	2.58049	3.93179	8.92104	103.178	24.1192	180.72
-1	0	2	579	1065	2351	14	10.1269	415.04	144.152	2.06623	4.27253	3.79892	5.05967	22.425	12.0935	19.3287	407.114	2.48724	4.95591	673.619	7.98351	3.97119	22.3113	163.383	3.89267	2.42887	11.6285	18.6238	11.4998	52.8659
1	1	1	579	1064	1922	14	5.17687	362.643	170.233	2.0755	4.15226	3.16378	5.54276	28.919	8.52713	10.1192	377.697	3.2381	3.25387	805.23	7.69519	5.92197	22.4344	176.899	3.30401	1.20555	24.5859	11.3486	6.80802	43.495
0	0	3	579	1064	1922	14	8.4769	397.574	152.846	2.06932	4.23244	3.5872	5.2207	24.5896	10.9047	16.2589	397.309	2.73753	4.38856	717.489	7.8874	4.62145	22.3523	167.889	3.69645	2.02109	15.9476	16.1987	9.93589	49.7422
-1	1	1	580	810	1287	12	25.1453	389.929	149.834	1.74192	3.31028	2.79408	2.07617	10.3149	4.46276	12.5397	370.424	3.88728	4.72179	520.631	2.70423	4.87484	15.7586	174.427	5.03086	1.63726	8.11923	8.63358	8.69569	29.9971
1	0	4	580	806	110	12	11.5327	381.538	145.595	2.01571	3.97175	3.5711	1.73054	6.65441	4.20294	18.0815	314.971	3.03788	4.27764	492.574	9.78424	4.17313	28.5069	161.781	4.85901	3.27828	8.84492	9.57932	7.39276	37.7374
0	0	5	580	806	110	12	14.2553	383.216	146.443	1.96095	3.83946	3.4157	1.79966	7.38651	4.2549	16.9731	326.062	3.20776	4.36647	498.185	8.36823	4.31347	25.9572	164.31	4.89338	2.95007	8.69978	9.39017	7.65335	36.1893
-1	0	2	581	438	583	6	47.4514	790.104	203.862	2.84307	6.63981	8.50446	2.59919	7.85293	5.22476	108.895	660.342	4.65428	9.42436	761.394	17.4049	6.54632	44.2869	197.044	4.48718	5.68931	6.50371	67.289	20.3255	152.749
1	1	1	581	437	558	6	61.0321	765.528	233.738	3.50883	7.99115	8.53308	1.35235	3.09239	4.72745	74.0115	630.88	3.54471	9.84908	739.02	13.8349	6.41558	53.7285	203.083	4.39864	6.49073	9.28436	40.6126	17.8865	150.968
0	0	3	581	437	558	6	51.9783	781.912	213.82	3.06499	7.09025	8.514	2.18357	6.26608	5.05899	97.2675	650.521	4.28442	9.56593	753.936	16.2149	6.50274	47.4341	199.057	4.45767	5.95645	7.43059	58.3969	19.5125	152.155
-1	1	1	582	450	1192	6	26.453	970.062	243.369	2.17915	3.93445	3.48998	2.98965	3.87855	9.6037	104.046	920.809	4.55446	5.07323	916.128	18.6471	7.36165	67.0833	251.069	6.29797	5.02284	11.4311	51.2823	23.7538	170.293
1	0	2	582	448	463	6	25.8281	871.625	276.098	2.91492	4.24471	4.34811	3.48505	5.67614	5.54469	53.6982	797.136	5.14746	4.73135	863.773	15.1389	8.55033	67.7863	275.022	6.20724	5.37203	11.4635	57.2605	25.1156	159.258
0	0	3	582	448	463	6	26.0364	904.438	265.188	2.66967	4.14129	4.06207	3.31992	5.07694	6.8977	70.4808	838.36	4.9498	4.84531	881.224	16.3083	8.1541	67.552	267.038	6.23748	5.25564	11.4527	55.2678	24.6617	162.936
-1	0	2	583	1216	2243	16	29.3564	703.864	268.427	3.44759	6.25694	5.30723	4.38698	25.1291	10.9357	37.9743	681.625	5.83857	5.24816	1053.57	19.4284	7.59503	49.5764	305.449	9.37483	7.8674	26.3842	13.3213	14.5406	52.0937
1	1	1	583	1215	2103	16	33.8581	732.306	273.057	3.69886	8.09432	6.29763	4.19528	20.6134	9.60012	40.57	671.593	4.67809	4.47254	995.249	28.9781	8.77732	44.2082	295.94	9.1169	7.82602	31.381	16.9435	13.1973	55.2957
0	0	3	583	1215	2103	16	30.857	713.345	269.97	3.53134	6.8694	5.63737	4.32308	23.6239	10.4905	38.8395	678.281	5.45174	4.98962	1034.13	22.6117	7.98913	47.787	302.28	9.28886	7.85361	28.0498	14.5287	14.0928	53.161
-1	1	1	584	90	429	1	16.0496	716.87	163.496	1.88607	2.76043	3.53371	2.42908	4.74742	4.25569	68.2198	912.817	8.13879	6.3812	456.943	4.85091	5.76162	19.9791	110.565	4.49702	2.55321	7.48702	21.3446	18.37	85.2635
1	1	1	584	89	295	1	33.5307	724.357	165.401	3.1324	3.76118	4.17845	1.93382	5.58384	3.84549	27.0214	654.9	8.69129	7.02976	494.185	5.67754	7.0761	21.9209	88.0954	2.2535	2.63917	8.50369	47.7223	14.14	106.638
0	0	2	584	89	295	1	24.7902	720.613	164.448	2.50923	3.26081	3.85608	2.18145	5.16563	4.05059	47.6206	783.858	8.41504	6.70548	475.564	5.26423	6.41886	20.95	99.3301	3.37526	2.59619	7.99535	34.5334	16.255	95.9508
-1	1	1	585	990	2473	13	20.7417	639.527	240.245	2.40156	5.40426	4.98499	4.28238	22.9613	12.7764	40.1085	474.326	3.11428	6.74241	985.425	19.9202	5.50879	47.1501	269.574	7.64638	3.56081	11.6973	19.6921	19.117	89.4501
1	0	2	585	988	1549	13	21.7423	603.168	222.902	2.57711	5.16327	4.85995	3.97151	11.2776	6.74886	41.3634	510.163	2.92038	4.92892	871.269	19.8052	6.57707	41.2385	293.122	7.93336	4.74223	14.2119	30.4788	16.4636	69.9241
0	0	3	585	988	1549	13	21.4087	615.287	228.683	2.51859	5.2436	4.90163	4.07513	15.1722	8.75805	40.9451	498.217	2.98501	5.53341	909.321	19.8435	6.22098	43.209	285.273	7.8377	4.34842	13.3737	26.8832	17.3481	76.4327
-1	1	1	586	1240	2543	17	25.877	805.799	244.438	2.10295	4.42901	4.13147	8.44812	32.7704	13.7081	85.678	759.842	4.47062	4.49685	1032.71	12.4888	6.81556	52.898	227.556	5.98385	5.67962	14.388	16.9462	14.1609	57.8492
1	1	1	586	1239	2337	17	23.8176	723.983	207.228	2.62179	2.97372	2.69523	8.67684	34.5598	11.3428	66.4291	685.203	5.22596	3.35353	930.593	14.8474	8.28528	43.1386	255.802	8.21762	5.68451	30.0615	23.4887	14.7903	77.5657
0	0	2	586	1239	2337	17	24.8473	764.891	225.833	2.36237	3.70137	3.41335	8.56248	33.6651	12.5254	76.0536	722.522	4.84829	3.92519	981.652	13.6681	7.55042	48.0183	241.679	7.10074	5.68207	22.2247	20.2174	14.4756	67.7075
-1	0	2	587	860	1365	12	11.1002	431.579	161.556	2.05662	3.99956	3.44239	5.27182	12.7804	5.3433	17.6832	398.088	3.04473	5.21171	715.847	10.9473	4.69984	23.0602	259.787	6.78853	4.46934	10.2624	11.9931	12.32	36.4304
1	0	4	587	856	1292	12	12.7717	436.451	166.051	1.9768	3.99735	3.62955	2.52347	9.61202	5.20047	23.0223	419.112	3.54311	4.59261	593.935	12.1091	4.80567	23.3384	258.387	6.15632	4.44326	9.46057	13.2117	11.0855	42.0615
0	0	6	587	856	1292	12	12.2145	434.827	164.553	2.00341	3.99809	3.56717	3.43959	10.6682	5.24808	21.2426	412.104	3.37699	4.79897	634.572	11.7219	4.77039	23.2457	258.853	6.36706	4.45195	9.72787	12.8055	11.497	40.1845
-1	1	1	588	597	1063	8	28.8388	908.894	247.852	3.55127	5.57585	7.89335	3.71675	4.86196	7.34139	142.829	762.905	5.33701	13.3163	732.462	12.9324	6.24151	37.7834	250.615	5.59743	4.70221	8.15189	151.421	30.5147	184.615
1	1	1	588	596	672	8	48.9666	894.83	263.694	4.36462	6.8701	7.88654	2.51596	5.86477	5.06199	118.436	725.991	4.19491	10.52	804.396	14.2826	8.49037	41.3095	243.497	4.28656	5.45137	14.3248	136.93	29.2938	201.951
0	0	2	588	596	672	8	38.9027	901.862	255.773	3.95795	6.22297	7.88995	3.11635	5.36336	6.20169	130.632	744.448	4.76596	11.9182	768.429	13.6075	7.36594	39.5464	247.056	4.942	5.07679	11.2384	144.176	29.9043	193.283
-1	1	1	589	931	1878	13	22.8894	603.848	171.941	1.64967	4.57741	4.59222	2.34785	6.3553	8.30099	33.7338	692.856	7.84601	5.32362	804.804	7.29524	8.93947	41.6488	180.142	6.96268	5.33658	18.0815	8.18719	14.33	48.7305
1	1	1	589	930	801	13	34.26	789.157	198.767	2.76381	2.83041	4.20042	1.75435	5.28679	5.67115	54.8312	731.578	7.13542	4.64247	640.435	10.6888	7.18182	42.2507	189.22	5.98003	6.00772	7.2141	14.823	10.2402	76.8766
0	0	2	589	930	801	13	28.5747	696.503	185.354	2.20674	3.70391	4.39632	2.0511	5.82104	6.98607	44.2825	712.217	7.49071	4.98304	722.62	8.99201	8.06064	41.9497	184.681	6.47136	5.67215	12.6478	11.5051	12.2851	62.8035
-1	1	1	590	522	1440	7	34.2183	767.181	232.053	3.74232	5.62773	6.41143	1.76869	12.2737	5.79509	68.086	680.892	5.50174	6.71663	591.97	13.4641	5.97781	33.1838	204.813	5.48399	3.83002	12.8014	49.2974	15.8928	53.5529
1	1	1	590	521	1126	7	35.6256	748.507	229.894	2.68477	3.95181	5.61124	2.07963	6.25244	8.10538	99.4475	818.155	5.17815	7.3603	627.265	16.6517	4.84288	46.8215	187.863	4.83128	4.57084	5.77092	25.8679	12.5306	88.776
0	0	2	590	521	1126	7	34.9219	757.844	230.973	3.21355	4.78977	6.01134	1.92416	9.26305	6.95024	83.7668	749.523	5.33995	7.03847	609.617	15.0579	5.41034	40.0027	196.338	5.15763	4.20043	9.28618	37.5827	14.2117	71.1644
-1	0	3	591	557	882	7	14.5434	673.902	189.952	2.76759	5.42765	6.46751	2.56977	4.58752	6.53839	31.5079	599.078	3.50621	7.97613	878.291	9.01849	6.02987	33.5183	167.452	3.59125	3.9809	10.2584	51.7741	16.5488	153.543
1	0	2	591	555	507	7	18.8264	698.552	198.341	3.63208	5.58838	6.77762	2.61445	3.84038	4.6806	32.8448	603.464	5.20439	6.65757	938.353	10.4393	6.0198	33.2411	146.309	2.43734	2.73471	8.33597	62.9514	17.1203	135.086
0	0	5	591	555	507	7	16.2566	683.762	193.307	3.11339	5.49195	6.59155	2.58765	4.28867	5.79527	32.0427	600.833	4.18548	7.44871	902.316	9.58683	6.02584	33.4074	158.995	3.12969	3.48243	9.48943	56.245	16.7774	146.16
-1	1	1	592	1166	2595	16	48.0117	759.537	258.157	3.16286	7.9967	7.68725	6.23878	29.4684	14.4081	52.6657	655.717	3.71395	8.70576	1096.78	17.337	6.14087	45.0202	286.597	6.90743	3.51407	16.5816	22.1781	16.673	57.4412
1	0	2	592	1164	2094	16	28.521	674.201	226.601	3.46414	7.14248	6.66016	6.46786	18.9566	10.2976	40.3235	639.713	4.69423	8.25428	947.464	15.6258	7.55336	41.2632	279.858	6.91641	4.0302	10.8458	21.0112	14.3509	50.2729
0	0	3	592	1164	2094	16	35.0179	702.646	237.12	3.36371	7.42722	7.00252	6.3915	22.4605	11.6678	44.4375	645.048	4.36747	8.40477	997.237	16.1962	7.08253	42.5155	282.104	6.91342	3.85816	12.7578	21.4002	15.1249	52.6623
-1	1	1	593	790	1430	11	15.7517	615.146	212.151	4.36657	7.2957	5.07089	3.38288	15.2894	5.72248	34.5724	632.378	6.43213	6.0535	891.681	11.7666	7.06145	36.7497	196.265	4.69101	4.16768	60.3196	27.1588	14.5929	56.1784
1	1	1	593	789	1337	11	24.3502	703.703	231.904	2.73495	5.75901	5.69092	2.46509	8.60792	4.94326	41.8708	635.05	4.78913	4.8817	1023.31	13.0205	7.19093	28.2792	230.434	5.75088	5.47177	52.3593	36.8782	13.984	87.1669
0	0	2	593	789	1337	11	20.0509	659.424	222.027	3.55076	6.52735	5.38091	2.92399	11.9486	5.33287	38.2216	633.714	5.61063	5.4676	957.496	12.3936	7.12619	32.5144	213.349	5.22094	4.81973	56.3395	32.0185	14.2884	71.6727
-1	1	1	594	1158	1704	16	11.7931	633.329	234.158	4.4007	9.22405	9.54151	2.54176	10.3892	7.34171	38.9508	669.832	5.33648	9.52115	1205.81	22.224	6.52764	41.1422	319.981	6.48653	4.48992	28.5311	19.9045	12.4242	58.0479
1	1	1	594	1157	1444	16	12.7347	594.2	222.853	3.32127	7.15175	8.13525	2.88044	9.92587	5.82768	22.1846	478.925	3.37262	9.84885	1142.21	18.8889	7.40938	35.788	365.136	8.50604	4.7179	24.3017	25.9474	15.9647	60.7407
0	0	2	594	1157	1444	16	12.2639	613.765	228.506	3.86098	8.1879	8.83838	2.7111	10.1575	6.58469	30.5677	574.378	4.35455	9.685	1174.01	20.5565	6.96851	38.4651	342.558	7.49628	4.60391	26.4164	22.9259	14.1944	59.3943
-1	0	2	595	151	229	1	38.6385	647.125	180.87	3.21231	4.58275	5.19407	3.53766	2.6446	3.76931	32.8635	520.372	4.22288	7.41799	815.623	6.10983	5.50862	24.2713	118.612	1.81575	2.25989	9.84303	113.22	21.0158	142.111
1	0	4	595	147	142	1	15.7664	598.441	170.905	2.97498	4.66289	4.58846	2.50689	3.3516	4.31022	30.4383	505.964	4.55007	7.18141	732.143	5.00211	4.5457	19.2019	114.65	1.30109	1.1455	6.73141	110.743	22.9831	140.823
0	0	6	595	147	142	1	23.3905	614.669	174.227	3.05409	4.63618	4.79033	2.85048	3.11593	4.12992	31.2467	510.767	4.441	7.26027	759.969	5.37135	4.86668	20.8917	115.971	1.47265	1.51696	7.76862	111.568	22.3273	141.252
-1	1	1	596	985	2179	13	24.6193	711.772	262.952	3.59936	4.90645	4.34536	3.80562	21.2703	10.0636	60.0192	602.925	4.76206	4.81992	757.265	20.4315	6.72603	43.0749	263.34	6.08491	3.57637	9.46668	62.9956	19.6952	81.4448
1	1	1	596	984	1667	13	24.2487	701.124	275.037	2.61082	4.63592	5.1994	4.42663	17.5332	7.09361	43.4823	526.513	3.85841	4.94869	1079.86	25.3471	8.7867	48.8597	302.428	6.64057	3.71079	17.1423	58.0035	22.2261	110.922
0	0	2	596	984	1667	13	24.434	706.448	268.995	3.10509	4.77119	4.77238	4.11613	19.4017	8.57862	51.7508	564.719	4.31024	4.8843	918.564	22.8893	7.75637	45.9673	282.884	6.36274	3.64358	13.3045	60.4995	20.9607	96.1835
-1	1	1	597	1394	2075	21	30.8093	764.407	274.512	2.96384	5.43895	4.46673	3.14341	15.4289	9.39819	61.4919	702.059	4.42944	7.65645	1181.41	16.993	8.7575	44.224	330.445	9.61138	10.6553	22.9497	12.3646	15.8112	57.3097
1	1	1	597	1393	1422	21	23.5266	800.89	281.46	3.1493	5.52249	5.6654	3.4301	11.0737	5.65645	60.9166	690.508	7.43517	9.02351	1039.72	18.714	9.6262	52.8715	359.488	9.77251	8.59826	19.5696	16.7571	12.1576	58.6284
0	0	2	597	1393	1422	21	27.168	782.648	277.986	3.05657	5.48072	5.06607	3.28676	13.2513	7.52732	61.2043	696.284	5.93231	8.33998	1110.56	17.8535	9.19185	48.5478	344.967	9.69195	9.62679	21.2596	14.5609	13.9844	57.9691
-1	1	1	598	1102	2560	14	29.2667	590.229	223.569	3.26821	5.01045	4.85644	6.14534	45.2501	13.93	31.594	580.23	3.20525	5.68289	792.285	12.5256	6.83156	44.5562	260.049	9.50832	8.60085	16.7605	10.6801	13.5262	42.772
1	1	1	598	1101	1979	14	20.6879	535.237	186.549	2.4845	4.69842	3.8729	5.61786	43.155	8.83787	24.3548	481.619	2.85702	5.55684	811.971	12.716	5.82542	29.159	198.436	7.29078	7.37219	22.2555	13.5948	11.3893	55.2873
0	0	2	598	1101	1979	14	24.9773	562.733	205.059	2.87635	4.85444	4.36467	5.8816	44.2026	11.3839	27.9744	530.924	3.03114	5.61987	802.128	12.6208	6.32849	36.8576	229.243	8.39955	7.98652	19.508	12.1374	12.4578	49.0296
-1	1	1	599	1087	2647	14	13.0399	461.028	165.238	2.02199	3.78233	3.79194	4.40347	28.3953	15.1328	29.5861	447.513	2.91483	5.13221	534.854	15.9085	5.05969	25.6003	252.214	6.85344	3.61118	8.10798	15.0569	9.66905	40.6921
1	1	1	599	1086	2070	14	16.9984	488.611	181.43	2.51661	4.37164	3.37865	5.89356	21.5164	9.35957	32.2616	553.747	5.0214	7.42541	568.334	18.0083	5.54946	26.2174	281.611	8.67337	3.6606	13.0714	10.9922	14.4736	36.1309
0	0	2	599	1086	2070	14	15.0191	474.82	173.334	2.2693	4.07698	3.5853	5.14851	24.9559	12.2462	30.9238	500.63	3.96812	6.27881	551.594	16.9584	5.30457	25.9089	266.912	7.7634	3.63589	10.5897	13.0246	12.0713	38.4115
-1	1	1	600	600	1155	8	21.8179	837.681	245.202	4.4907	6.67407	7.94986	5.4625	6.14463	8.56625	43.5395	721.387	4.58535	10.5563	1000.71	11.7858	5.82253	45.6382	242.216	3.85199	4.30422	9.41109	105.267	21.7189	163.274
1	0	2	600	598	690	8	22.7484	739.998	240.711	4.59489	7.87712	8.7516	5.34273	5.02883	5.58496	43.9199	652.821	6.08163	11.6639	805.658	13.135	7.03945	48.1801	239.397	4.04855	5.46843	10.8218	103.248	29.3356	187.184
0	0	3	600	598	690	8	22.4382	772.559	242.208	4.56016	7.4761	8.48435	5.38266	5.40076	6.57872	43.7931	675.676	5.58287	11.2947	870.674	12.6853	6.63381	47.3328	240.337	3.98303	5.08036	10.3516	103.921	26.7967	179.214
-1	1	1	601	186	742	2	13.4511	634.863	197.557	3.72774	5.88509	6.1283	3.2416	2.88974	5.35496	35.0477	454.265	3.6197	9.13901	633.707	9.54236	8.77566	33.2001	224.18	4.74843	5.10643	6.87355	78.2763	27.4249	201.325
1	0	2	601	184	439	2	16.7032	754.316	197.334	3.6528	6.15795	6.61961	3.46965	3.82205	4.77928	67.3522	725.247	4.91515	9.97342	647.713	9.58865	5.917	32.2244	188.959	4.50029	4.62664	9.03132	76.1601	24.287	175.791
0	0	3	601	184	439	2	15.6192	714.498	197.408	3.67778	6.067	6.45584	3.39363	3.51128	4.97118	56.584	634.92	4.48333	9.69528	643.045	9.57322	6.86989	32.5496	200.699	4.583	4.78657	8.31206	76.8655	25.333	184.302
-1	0	2	602	1426	2298	21	31.869	760.603	247.621	3.11239	4.82346	3.96405	3.86389	25.4539	13.0793	50.2384	797.822	5.25378	5.13074	953.926	22.2835	7.40985	48.8355	251.99	7.48437	4.80474	20.6488	24.0526	18.6047	68.9606
1	1	1	602	1425	2128	21	26.7167	823.119	254.076	3.12531	4.1384	4.19468	2.20828	33.0909	9.76429	87.6324	635.686	4.54422	4.39116	847.76	22.2599	6.56879	44.1472	229.317	6.84668	4.14061	32.1581	35.8382	15.9113	61.2392
0	0	3	602	1425	2128	21	30.1515	781.442	249.772	3.1167	4.59511	4.04093	3.31202	27.9996	11.9743	62.7031	743.776	5.01726	4.88421	918.538	22.2756	7.1295	47.2727	244.432	7.27181	4.58336	24.4853	27.9811	17.7069	66.3868
-1	1	1	603	1441	2646	21	38.4623	811.851	240.232	2.71864	4.35874	3.41869	4.33552	15.2704	15.1164	72.9374	828.196	4.98355	4.83364	907.919	29.5836	8.04715	51.0988	330.039	10.2878	4.35202	19.5824	26.7537	23.0029	50.8669
1	1	1	603	1440	2572	21	62.1086	877.786	251.951	1.75796	3.5091	3.0317	5.05361	23.2958	14.0374	88.1208	724.931	3.23802	4.22154	830.147	31.5137	8.98524	42.7951	260.539	9.53965	5.48474	21.4474	46.2914	23.3404	82.1218
0	0	2	603	1440	2572	21	50.2855	844.819	246.091	2.2383	3.93392	3.2252	4.69456	19.2831	14.5769	80.5291	776.564	4.11078	4.52759	869.033	30.5486	8.51619	46.9469	295.289	9.91372	4.91838	20.5149	36.5225	23.1716	66.4944
-1	1	1	604	764	1565	11	18.7435	529.145	225.455	3.10124	4.48195	3.53808	5.08827	16.0441	6.48965	24.9783	535.277	6.00926	6.32189	852.167	5.17251	7.91039	30.6519	189.25	3.32516	2.31653	26.6505	69.8376	18.4644	89.8067
1	0	3	604	761	1308	11	12.59	577.637	220.122	3.19347	4.53251	3.75029	5.03375	17.6583	5.839	21.971	513.762	5.1702	4.47712	903.661	9.34085	5.8069	27.1777	209.615	4.61829	2.62475	16.6619	35.6534	14.2628	86.0526
0	0	4	604	761	1308	11	14.1284	565.514	221.455	3.17041	4.51987	3.69724	5.04738	17.2548	6.00167	22.7228	519.141	5.37996	4.93831	890.787	8.29877	6.33277	28.0463	204.524	4.29501	2.5477	19.1591	44.1994	15.3132	86.9912
-1	0	2	605	926	1877	13	23.2436	676.167	223.073	1.86972	3.50818	3.82494	4.36405	17.5476	8.64703	44.5384	579.002	4.13464	3.44217	857.561	15.0097	7.32052	39.1269	305.304	11.8011	8.74652	17.1568	18.1928	17.835	45.5795
1	1	1	605	925	1493	13	12.5714	680.904	185.046	1.40229	3.54456	3.73438	3.64443	12.5165	6.06901	32.3573	584.28	5.09308	6.36441	712.946	11.3539	7.17936	38.5732	306.364	13.2544	8.62735	10.3948	9.63179	19.8002	70.7311
0	0	3	605	925	1493	13	19.6862	677.746	210.397	1.71391	3.52031	3.79475	4.12418	15.8706	7.78769	40.478	580.761	4.45412	4.41625	809.356	13.7911	7.27347	38.9424	305.657	12.2855	8.70679	14.9028	15.3391	18.4901	53.9634
-1	1	1	606	821	1310	12	3.88781	383.82	181.017	2.36741	5.60786	3.59612	1.17707	6.00015	4.71725	15.3351	348.699	4.71382	7.12009	644.101	4.34885	4.91594	23.7075	248.768	6.46892	4.24024	7.57556	4.43444	7.70396	34.8885
1	0	2	606	819	1253	12	6.19948	342.41	163.34	1.76431	4.20331	4.29513	2.11314	5.90294	3.99036	11.759	252.313	2.25949	6.09386	616.598	10.7873	3.86961	25.4329	217.086	5.82067	3.70605	9.50062	12.7538	10.6965	37.8882
0	0	3	606	819	1253	12	5.42893	356.213	169.232	1.96534	4.67149	4.06213	1.80111	5.93535	4.23266	12.951	284.441	3.0776	6.43593	625.766	8.64116	4.21839	24.8578	227.647	6.03676	3.88411	8.85893	9.98067	9.69896	36.8883
-1	0	3	607	991	1907	13	21.75	653.896	229.425	2.11751	5.73644	5.58582	4.25055	19.1953	9.50426	49.6362	530.133	3.31207	5.74059	849.762	16.4268	5.80546	40.5887	270.298	8.20874	5.7812	13.0215	17.102	13.6188	42.8384
1	0	3	607	988	1549	13	21.4087	615.287	228.683	2.51859	5.2436	4.90163	4.07513	15.1722	8.75805	40.9451	498.217	2.98501	5.53341	909.321	19.8435	6.22098	43.209	285.273	7.8377	4.34842	13.3737	26.8832	17.3481	76.4327
0	0	6	607	988	1549	13	21.5794	634.592	229.054	2.31805	5.49002	5.24373	4.16284	17.1837	9.13115	45.2907	514.175	3.14854	5.637	879.542	18.1351	6.01322	41.8989	277.785	8.02322	5.06481	13.1976	21.9926	15.4834	59.6356
-1	1	1	608	1161	2392	16	21.9623	713.045	216.188	2.91215	6.68691	6.96432	6.75729	29.5165	11.9338	55.6995	623.117	4.10321	9.63847	1039.39	14.1176	9.07512	44.2345	235.776	9.84203	3.95125	29.2601	13.913	17.7512	40.1716
1	1	1	608	1160	2151	16	26.6482	764.719	270.256	3.45712	6.87752	7.38316	5.64065	16.5765	9.91125	34.173	585.459	4.39885	6.76361	1259.04	13.5033	8.95648	53.5601	197.344	9.36818	4.66459	23.4066	19.1281	17.0995	43.1942
0	0	2	608	1160	2151	16	24.3053	738.882	243.222	3.18464	6.78221	7.17374	6.19897	23.0465	10.9225	44.9362	604.288	4.25103	8.20104	1149.21	13.8104	9.0158	48.8973	216.56	9.6051	4.30792	26.3333	16.5206	17.4254	41.6829
-1	1	1	609	452	1173	6	23.3022	920.777	307.775	3.87227	6.33998	5.86179	3.56524	5.29839	9.04731	70.7935	787.095	4.50086	5.70376	1107.45	30.2902	9.71222	65.0679	217.976	5.22351	4.09548	15.5476	48.0878	22.1462	167.199
1	1	1	609	451	1053	6	39.8818	978.715	262.953	3.81553	5.2654	5.3453	3.3084	6.31209	7.28213	75.4368	882.814	5.41101	6.17304	910.741	22.9154	7.80366	56.3339	193.209	4.609	5.25094	10.4534	74.0381	25.773	174.779
0	0	2	609	451	1053	6	31.592	949.746	285.364	3.8439	5.80269	5.60354	3.43682	5.80524	8.16472	73.1152	834.954	4.95593	5.9384	1009.1	26.6028	8.75794	60.7009	205.592	4.91625	4.67321	13.0005	61.0629	23.9596	170.989
-1	1	1	610	1208	1939	16	32.4602	793.293	219.587	2.70474	8.48542	6.24954	5.10021	14.9442	8.59755	44.3394	694.047	5.71948	7.71639	988.19	16.6058	9.14431	36.864	335.305	11.5588	7.58696	23.8513	15.0255	22.9486	52.9573
1	1	1	610	1207	1882	16	60.3247	773.432	241.921	3.54516	6.74452	6.92867	4.21608	8.71254	8.31964	52.4438	732.478	5.07569	8.98439	974.057	21.2036	9.24087	40.2523	283.997	8.84395	6.94313	21.794	25.0445	18.314	71.6626
0	0	2	610	1207	1882	16	46.3924	783.362	230.754	3.12495	7.61497	6.5891	4.65815	11.8284	8.4586	48.3916	713.263	5.39758	8.35039	981.123	18.9047	9.19259	38.5581	309.651	10.2014	7.26505	22.8227	20.035	20.6313	62.31
-1	0	3	611	119	111	1	31.8841	618.493	169.373	2.08019	3.25116	2.97662	2.50928	2.77777	3.89989	48.5173	527.827	2.64241	4.68364	688.352	10.5545	4.71791	36.1683	141.477	3.16856	3.62166	5.90193	69.2093	18.5908	159.54
1	0	2	611	117	36	1	37.3543	575.942	190.367	1.7754	2.88154	3.59974	1.61778	3.91742	3.0977	60.6327	439.024	3.27384	5.9789	615.857	7.63417	5.67433	38.0109	136.655	3.1974	4.15364	5.4785	63.9375	13.9663	126.689
0	0	5	611	117	36	1	34.0722	601.472	177.771	1.95827	3.10331	3.22587	2.15268	3.23363	3.57902	53.3634	492.306	2.89498	5.20174	659.354	9.38634	5.10048	36.9053	139.548	3.1801	3.83446	5.73256	67.1006	16.741	146.4
-1	0	2	612	401	373	5	51.4235	833.693	276.96	2.99389	3.47893	5.32127	2.20675	4.88954	4.31579	148.285	920.723	6.24206	5.17774	620.839	20.1937	8.24083	50.1955	177.561	6.62508	6.92667	9.6669	46.0593	29.9194	166.39
1	1	1	612	400	361	5	42.7321	822.557	229.406	2.29392	3.35946	4.69566	1.51992	3.8165	4.06972	143.057	718.429	6.09521	4.24299	459.4	17.7192	6.19076	39.6868	168.038	7.8136	6.32636	9.65113	50.3954	34.7926	156.263
0	0	3	612	400	361	5	48.5264	829.981	261.109	2.76057	3.43911	5.11274	1.97781	4.53186	4.23377	146.542	853.291	6.19311	4.86615	567.026	19.3688	7.55747	46.6926	174.387	7.02126	6.72656	9.66164	47.5047	31.5438	163.014
-1	0	2	613	682	1696	11	18.3238	587.893	194.119	2.89163	5.76241	4.50892	4.28662	19.5308	7.79628	31.2209	654.036	6.23606	5.79437	871.363	11.6813	6.86046	33.7975	208.25	7.08808	3.52205	17.829	9.79048	13.5253	41.3719
1	0	2	613	680	1577	11	18.4309	587.985	204.59	2.41712	6.23666	5.76275	3.74105	17.3465	7.80466	26.4158	530.041	4.56316	5.27445	930.587	11.23	6.95785	31.2879	271.937	6.84403	2.67016	15.8008	10.2737	10.6348	37.4341
0	0	4	613	680	1577	11	18.3774	587.939	199.354	2.65438	5.99953	5.13583	4.01383	18.4387	7.80047	28.8184	592.038	5.39961	5.53441	900.975	11.4556	6.90916	32.5427	240.093	6.96605	3.0961	16.8149	10.0321	12.0801	39.403
-1	1	1	614	1234	2529	17	21.5237	585.493	229.875	4.25274	7.89332	4.82387	8.52855	40.4193	13.5231	25.9589	564.457	5.62563	4.88231	954.06	10.1421	7.99974	30.0743	219.92	6.56729	4.12102	20.4932	58.7264	20.7762	108.2
1	1	1	614	1233	2523	17	36.3402	738.457	252.378	4.78941	8.39791	6.26273	8.5028	34.0098	13.4457	58.9429	734.406	7.5147	5.42311	1171.26	11.9902	8.01421	31.9559	237.699	5.45014	4.37894	23.5092	27.6843	23.1372	91.0349
0	0	2	614	1233	2523	17	28.932	661.975	241.126	4.52108	8.14562	5.5433	8.51567	37.2145	13.4844	42.4509	649.432	6.57017	5.15271	1062.66	11.0661	8.00697	31.0151	228.809	6.00872	4.24998	22.0012	43.2053	21.9567	99.6173
-1	1	1	615	208	177	2	34.8537	630.523	190.778	3.21288	7.64703	8.96365	1.21237	4.14288	3.4837	51.9861	474.951	3.00563	10.7749	635.874	9.47063	5.24152	39.6774	179.723	3.81387	4.41208	5.22379	47.5223	16.6797	134.095
1	1	1	615	207	31	2	43.4427	619.62	152.422	2.76074	6.35812	7.79705	2.07139	6.56447	2.5877	37.1404	502.891	3.92761	8.97919	855.94	6.80819	6.209	26.1786	134.603	2.74005	4.2251	8.24293	56.7972	22.1358	143.508
0	0	2	615	207	31	2	39.1482	625.072	171.6	2.98681	7.00257	8.38035	1.64188	5.35368	3.0357	44.5633	488.921	3.46662	9.87707	745.907	8.13941	5.72526	32.928	157.163	3.27696	4.31859	6.73336	52.1597	19.4078	138.801
-1	0	2	616	79	64	1	10.6879	463.816	141.681	2.47576	2.73987	3.22834	1.31353	2.37541	4.28197	19.7028	392.598	2.84549	4.49344	542.376	3.63017	3.16327	17.7811	102.636	1.12669	1.81773	4.83657	76.6472	12.2673	98.9862
1	0	4	616	75	24	1	14.4498	426.283	123.451	1.9951	2.85679	3.02883	2.76924	4.47977	3.52227	24.7758	346.706	3.48018	3.98157	422.272	3.63985	3.52481	16.5838	101.947	1.91097	3.04479	4.33744	73.2236	17.7965	120.575
0	0	6	616	75	24	1	13.1958	438.794	129.528	2.15532	2.81782	3.09533	2.284	3.77832	3.77551	23.0848	362.003	3.26862	4.15219	462.307	3.63662	3.4043	16.9829	102.177	1.64954	2.63577	4.50382	74.3648	15.9534	113.378
-1	0	2	617	1176	1879	16	20.2844	619.735	210.812	3.57631	6.65347	6.18163	4.11172	11.1053	8.72265	49.4441	597.623	4.26686	8.12368	836.923	15.3149	7.2724	42.2195	288.433	7.17275	3.82064	15.4758	35.0109	19.9219	77.1063
1	1	1	617	1175	1358	16	34.7208	696.172	205.964	3.54953	5.93086	6.25529	4.36303	10.7773	5.15446	51.6316	723.649	5.28311	8.81675	766.762	16.5351	6.94711	33.0314	272.832	4.85464	2.80364	25.9046	69.9615	18.3221	77.3474
0	0	3	617	1175	1358	16	25.0965	645.214	209.196	3.56738	6.4126	6.20618	4.19549	10.996	7.53325	50.1733	639.632	4.60561	8.3547	813.536	15.7216	7.16397	39.1568	283.232	6.40005	3.48164	18.952	46.6611	19.3886	77.1867
-1	0	2	618	570	620	7	22.2041	685.378	204.916	3.68595	4.90921	4.13589	3.20518	5.05825	5.74898	65.3635	682.084	4.91893	4.70199	772.611	11.983	6.76878	37.8841	170.799	3.30808	4.79259	10.4303	103.895	22.6221	188.055
1	0	2	618	568	478	7	36.0251	721.18	224.511	3.26027	3.95729	4.50615	3.72115	7.25225	5.21255	59.9183	585.082	3.95839	5.26824	681.724	12.8285	5.91074	34.5675	167.929	3.8591	5.17143	16.7304	92.0068	29.8414	194.224
0	0	4	618	568	478	7	29.1146	703.279	214.714	3.47311	4.43325	4.32102	3.46316	6.15525	5.48076	62.6409	633.583	4.43866	4.98512	727.168	12.4057	6.33976	36.2258	169.364	3.58359	4.98201	13.5804	97.9511	26.2317	191.14
-1	1	1	619	1134	2315	15	36.8545	816.081	231.605	4.9959	7.90268	6.29271	4.57108	26.1624	11.2202	58.1758	854.819	7.73124	7.45135	884.861	23.7579	9.28352	40.8263	254.753	6.25686	4.06592	32.3088	34.6067	13.5957	56.3227
1	1	1	619	1133	2237	15	29.1509	722.929	236.963	5.86601	8.99256	5.20118	5.52276	22.8211	10.4128	48.7323	956.695	9.16126	4.64301	830.288	18.8992	7.56592	37.4364	247.5	9.11135	3.94243	27.6344	13.2185	12.1962	39.1751
0	0	2	619	1133	2237	15	33.0027	769.505	234.284	5.43096	8.44762	5.74695	5.04692	24.4917	10.8165	53.4541	905.757	8.44625	6.04718	857.574	21.3286	8.42472	39.1314	251.126	7.6841	4.00417	29.9716	23.9126	12.8959	47.7489
-1	1	1	620	1203	1808	16	31.8823	702.159	228.032	2.6409	4.69659	3.62896	5.84769	14.0199	7.94957	42.954	868.214	6.60909	8.17332	1017.82	14.9655	11.5686	39.4571	278.185	10.7417	6.91061	24.2276	11.6791	17.3903	61.1377
1	0	2	620	1201	1728	16	38.2429	866.99	257.582	3.55474	6.12051	5.15038	5.48996	17.4774	8.55359	62.6973	850.725	7.2395	6.88918	1060.17	15.7012	9.56067	45.0769	294.261	9.98012	6.47667	21.5273	18.3994	21.6275	57.8409
0	0	3	620	1201	1728	16	36.1227	812.046	247.732	3.25013	5.64587	4.64324	5.60921	16.3249	8.35225	56.1162	856.555	7.02936	7.31722	1046.06	15.456	10.23	43.2037	288.902	10.234	6.62131	22.4274	16.1593	20.2151	58.9399
-1	0	2	621	749	1892	11	19.4371	518.207	165.376	2.35914	5.91454	5.5833	4.2559	19.3813	9.51472	32.1723	506.313	4.66533	8.57388	748.739	12.7928	4.70808	36.5513	248.102	7.07479	4.02779	11.7186	15.0232	15.49	27.8907
1	1	1	621	748	1794	11	15.3403	461.275	157.203	3.0188	6.96226	6.35805	4.88305	15.5981	7.84934	40.9622	493.672	5.2047	8.54713	464.421	12.0207	4.88416	33.3574	311.118	7.45386	5.98146	7.74138	12.4747	11.8207	48.2265
0	0	3	621	748	1794	11	18.0715	499.23	162.652	2.57903	6.26378	5.84155	4.46495	18.1203	8.95959	35.1023	502.099	4.84512	8.56497	653.966	12.5354	4.76677	35.4867	269.107	7.20115	4.67901	10.3929	14.1737	14.2669	34.6693
-1	1	1	622	1183	1715	16	15.9338	717.302	259.966	3.60618	6.47258	5.32132	5.23718	24.1254	7.40196	17.2178	588.52	5.078	7.96566	1052.84	11.7204	7.94816	34.909	387.597	8.84914	6.37035	19.1228	31.3266	22.2093	85.2409
1	0	3	622	1180	1429	16	15.51	605.168	224.218	3.27204	6.92368	6.55476	4.97393	27.105	6.40178	23.9304	508.698	4.84951	7.58146	956.637	12.6425	7.13582	36.7694	319.243	7.55364	4.26824	13.3655	27.4879	17.8319	75.9762
0	0	4	622	1180	1429	16	15.616	633.202	233.155	3.35558	6.8109	6.2464	5.03974	26.3601	6.65182	22.2523	528.653	4.90663	7.67751	980.688	12.412	7.33891	36.3043	336.332	7.87752	4.79377	14.8048	28.4475	18.9263	78.2924
-1	1	1	623	976	2099	13	24.2526	629.667	231.094	2.98353	5.17409	4.76724	3.88442	17.1581	9.57098	76.279	695.714	5.30501	6.32363	623.903	13.7755	6.23567	48.9712	233.181	10.6525	7.83115	11.3327	19.1998	16.8303	57.3996
1	0	2	623	974	1434	13	21.1497	591.716	189.793	2.40192	5.5034	5.53826	3.22921	9.22547	5.82143	47.8558	624.959	5.60727	4.82144	739.193	14.2594	8.38582	39.9336	234.171	10.5327	7.92604	16.6304	13.2017	13.489	47.5974
0	0	3	623	974	1434	13	22.184	604.367	203.56	2.59579	5.39363	5.28125	3.44761	11.8697	7.07128	57.3302	648.544	5.50652	5.32217	700.763	14.0981	7.6691	42.9461	233.841	10.5727	7.89441	14.8645	15.2011	14.6027	50.8648
-1	1	1	624	1052	2367	14	27.2867	750.769	205.028	2.03096	3.92414	4.21679	3.58812	23.209	11.6608	61.0548	560.717	3.71126	4.02835	1065.87	22.4081	7.83985	38.7081	218.055	8.76123	5.20948	17.1048	7.62597	10.7783	40.9807
1	0	2	624	1050	1958	14	33.9059	723.368	247.399	2.12534	4.42339	3.47265	4.45977	20.7173	9.98557	39.3822	575.246	4.41712	3.90187	1127.47	18.1076	7.58597	57.4418	211.917	7.61855	6.44477	20.4279	14.3109	13.838	37.7153
0	0	3	624	1050	1958	14	31.6995	732.502	233.276	2.09388	4.25697	3.72069	4.16922	21.5478	10.544	46.6064	570.403	4.18183	3.94403	1106.94	19.5411	7.6706	51.1973	213.963	7.99945	6.033	19.3202	12.0826	12.8181	38.8038
-1	1	1	625	1312	2602	19	48.4517	859.913	298.764	3.5426	4.79325	3.95489	6.24956	26.8596	14.4614	60.2387	816.15	6.62228	3.55855	1102.43	16.5628	10.2377	58.9703	260.518	10.9855	8.43919	34.6773	16.7401	19.0322	44.0022
1	0	3	625	1309	2199	19	39.7212	892.734	261.267	2.97778	4.08851	3.16421	5.90842	21.4345	11.5809	65.9496	852.936	6.26322	4.96002	986.824	18.1711	9.00877	58.1061	236.941	9.58761	6.16083	24.6188	17.716	18.3401	59.9182
0	0	4	625	1309	2199	19	41.9039	884.528	270.641	3.11898	4.26469	3.36188	5.99371	22.7908	12.301	64.5219	843.74	6.35299	4.60966	1015.73	17.7691	9.31599	58.3221	242.835	9.93708	6.73042	27.1334	17.472	18.5131	55.9392
[truncated: 2,628 more rows]

## Sheet: FIG1B
Type	Weight	Size	Index	Position	Label	Group	fa_Myristic	fa_Palmitic	fa_Stearic	fa_Arachidic	fa_Behenic	fa_Lignoceric	fa_Palmitelaidic	fa_Elaidic	fa_Linoelaidic	fa_Palmitoleic	fa_Oleic	fa_Eicosenoic	fa_Nervonic	fa_Linoleic	fa_gammaLinolenic	fa_Eicosadienoic	fa_Dihomoglinolenic	fa_Arachidonic	fa_Docosatetraenoic	fa_Docosapentaenoicn6	fa_alphaLinolenic	fa_Eicosapentaenoic	fa_Docosapentaenoicn3	fa_Docosahexaenoic
[truncated: 4,290 more rows]

[truncated: 39 more sheets: FIG1C, FIG2, FIG3A, FIG3B, FIG3C, FIG3D, FIG3E, FIG3F, FIG3G, FIG3H, FIG3I, FIG3J, FIG3K, FIG3L, FIG4A, FIG4B, FIG4C, FIG5A_top, FIG5A_middle, FIG5A_bottom …]
